# Supplementary material for: Response of turkey muscle satellite cells to thermal challenge. I. transcriptome effects in proliferating cells
Source: BMC Genomics. 2017 May 6;18:352. doi: 10.1186/s12864-017-3740-4 (PMC5420122; doi:10.1186/s12864-017-3740-4)
Supplement: Supplementary file 2 — Mean quality-trimmed RNAseq read counts for turkey p. major muscle satellite cells from two lines (RBC2 and F) after 72 h proliferation. Cells were cultured at 33°, 38° or 43 °C. (XLSX 1807 kb) [file 12864_2017_3740_MOESM2_ESM.xlsx]

## Sheet: Quality trimmed
Table S1. Mean quality-trimmed RNAseq read counts for turkey p. major muscle satellite cells from two lines (RBC2 and F) after 72 hr proliferation. Cells were cultured at 33° C, 38° C or 43° C.
	RBC2			F-Line
Gene	33°	38°	43°	33°	38°	43°	Average	Std Dev
A1CF	0	0.5	0	0	1	0.5	0.333333	0.408248
A2M	3	2	5.5	2.5	3.5	9.5	4.33333	2.80476
A4GALT	84.5	25	14.5	103.5	27.5	16	45.1667	38.626
A4GNT	0	0	0	0	0	0	0	0
AAAS	1415	2284.5	1545.5	1148	2033	1396	1637	431.493
AACS	910.5	750	662	675	672.5	1023	782.167	150.636
AADAC	24	15	23	20.5	16	23	20.25	3.86975
AADAT	310.5	318.5	321	197.5	260	421.5	304.833	74.3261
AAED1	137.5	82.5	85.5	129	102	125.5	110.333	23.5683
AAGAB	226	199.5	191.5	172	187.5	242.5	203.167	26.21
AAK1	330.5	103	44.5	306	64.5	58.5	151.167	131.095
AAMDC	47.5	86	84.5	41	83	223.5	94.25	66.3572
AAMP	1026.5	1103	1026.5	956.5	1119.5	1150	1063.67	72.6159
AANAT	0.5	1	1	0	0	1	0.583333	0.491596
AAR2	43.5	44.5	29	35.5	31	35.5	36.5	6.34823
AARS	3669	4218	3743.5	3917.5	3621	2830	3666.5	463.657
AARS2	293	361	305	288.5	378.5	332.5	326.417	37.3061
AARSD1	402	601.5	807.5	364	645.5	806.5	604.5	191.076
AASDH	252	110.5	58	193.5	97.5	93	134.083	73.2198
AASDHPPT	97.5	75	70	91	87.5	100.5	86.9167	12.1796
AASS	11.5	13	2	10.5	8.5	8.5	9	3.84708
AATF	141	183	128.5	114	144	96.5	134.5	29.6142
ABAT	555.5	551.5	269.5	403	553.5	407.5	456.75	117.019
ABCA1	11.5	7	8.5	26.5	7.5	132.5	32.25	49.6546
ABCA12	41	19	5.5	35	19.5	12	22	13.5462
ABCA13	25.5	19	28.5	15	15.5	22.5	21	5.45894
ABCA2	77	152.5	217.5	66	108	285	151	85.9424
ABCA3	6911	3656.5	2192	6473.5	2671.5	2225	4021.58	2139.71
ABCA4	4	2.5	1	4.5	4.5	0.5	2.83333	1.77951
ABCA5	116	121	134.5	134	162	243	151.75	47.4718
ABCA7	154.5	147	70.5	148.5	147.5	105	128.833	33.7486
ABCB10	93	125	126	79	140	199	127	41.9952
ABCB11	7.5	17	15	9	17	95.5	26.8333	33.8831
ABCB4	0.5	0	0	0.5	0	0	0.166667	0.258199
ABCB5	0	0	0	0	0.5	0	0.0833333	0.204124
ABCB6	385.5	642	368.5	338	640	418	465.333	138.509
ABCB7	695.5	437.5	235.5	511	380.5	283	423.833	166.595
ABCB9	18	12.5	7	21	7	13.5	13.1667	5.68038
ABCC1	2147	1149	712	2261	1226	1085.5	1430.08	626.008
ABCC10	304	239	129.5	339	204.5	187.5	233.917	77.334
ABCC2	61.5	52.5	31.5	60	50.5	44	50	11.1086
ABCC3	5	4	2.5	2	2.5	3	3.16667	1.12546
ABCC5	989	813	420	746	679	603	708.333	192.997
ABCC6	301	219	106	182.5	186.5	193	198	63.1055
ABCC8	0.5	0	0	0.5	1.5	0	0.416667	0.584523
ABCC9	1	1	0	0	1	1	0.666667	0.516398
ABCD4	226.5	297.5	236.5	183.5	269.5	299	252.083	45.0959
ABCE1	4077	3642	2596	3527.5	3327.5	2355.5	3254.25	655.491
ABCF2	5042	5727	4532.5	4179.5	5469.5	3641.5	4765.33	794.684
ABCF3	1281	1461.5	1264.5	1291	1363.5	1233	1315.75	83.4474
ABCG1	2	0.5	0	0	0	0	0.416667	0.801041
ABCG2	17	2.5	0	27.5	2.5	2	8.58333	11.1329
ABCG4	56.5	47	33	58	37.5	21.5	42.25	14.2294
ABCG5	38	24.5	40.5	31.5	34	65.5	39	14.1209
ABCG8	0	0	0	0	0	0	0	0
ABHD1	188.5	362.5	356	219.5	350.5	286	293.833	75.4624
ABHD10	555	346.5	168.5	506	359	357.5	382.083	136.585
ABHD11	63	131	221	80	110	223	138	69.1896
ABHD12	399.5	500.5	403	424.5	487	463.5	446.333	43.4289
ABHD12B	548.5	805	675	504.5	703.5	761.5	666.333	118.166
ABHD13	506.5	397.5	229	439.5	379.5	285.5	372.917	101.271
ABHD17A	748.5	1142.5	1309.5	785	1115	983.5	1014	218.126
ABHD17B	431	401.5	249.5	359.5	398.5	317.5	359.583	66.7251
ABHD17C	71	67.5	50	88	82.5	145	84	32.6696
ABHD2	3667.5	1559.5	912.5	2855	1141.5	950	1847.67	1147.92
ABHD3	10.5	8	2.5	20	7	5	8.83333	6.10464
ABHD5	640.5	364	308.5	660	353	410	456	154.014
ABHD6	488.5	328.5	266.5	589.5	361.5	359	398.917	118.181
ABHD8	2	5	7	5	6.5	15.5	6.83333	4.58984
ABI1	624	443.5	333.5	538.5	363.5	477	463.333	108.506
ABI2	1048.5	992	629	886	911	948.5	902.5	146.006
ABI3	4	2.5	1	3.5	2.5	1	2.41667	1.24164
ABI3BP	9	4	28	6.5	6	67	20.0833	24.6098
ABL1	2078	1629.5	1104	1731	1348	1533.5	1570.67	333.255
ABL2	40	8	9	45	6.5	29	22.9167	17.3333
ABLIM1	286	38	13.5	331	86.5	62.5	136.25	136.373
ABLIM2	2	0	1.5	0.5	2.5	2	1.41667	0.970395
ABLIM3	9	11	27.5	4	6.5	46.5	17.4167	16.4846
ABR	2058	1364.5	887.5	2000.5	1136	1155	1433.58	485.888
ABRA	172.5	155	75	126.5	180.5	148	142.917	38.3189
ABRACL	231.5	259.5	269	184.5	267.5	381.5	265.583	65.154
ABTB1	1081.5	595	405	954	536	849	736.75	264.235
ABTB2	146	75	43	126	55	60	84.1667	41.921
ACAA1	689.5	421	328.5	517	370	418	457.333	130.041
ACAA2	5338	3759	2759	4498	3851.5	3941	4024.42	855.379
ACACB	77.5	23	75.5	76	24	29.5	50.9167	27.9382
ACAD10	60.5	47	22.5	61	40	31	43.6667	15.6002
ACAD11	489	492.5	397	460	458.5	521	469.667	42.4943
ACAD8	122	176.5	144.5	139	161	179	153.667	22.4447
ACAD9	4498	4102	4492.5	3719.5	4236	4990	4339.67	429.698
ACADL	1789.5	1501	1649.5	1598.5	1321.5	1688.5	1591.42	163.166
ACADM	284	636	514.5	216.5	546	773	495	210.822
ACADS	448	631.5	677	403.5	661.5	853	612.417	164.623
ACADSB	725	501	432	544.5	508	813.5	587.333	148.198
ACAN	0	0	0.5	0.5	0	0	0.166667	0.258199
ACAP2	2409.5	1964	1586	2267	1911.5	2153	2048.5	292.848
ACAP3	334.5	93	71	324.5	54.5	31.5	151.5	139.377
ACAT1	655.5	572.5	531	575.5	546	808	614.75	103.993
ACAT2	1270.5	1138	850	1329	1205	1063.5	1142.67	171.4
ACBD3	662.5	743	680	773.5	746.5	898	750.583	83.7517
ACBD5	474	322.5	331	399	330	352	368.083	58.8833
ACBD6	324	369	311.5	305	351	324	330.75	24.4862
ACBD7	88.5	30.5	40	208	46.5	46	76.5833	67.4013
ACCS	182.5	158.5	142	155	162.5	200	166.75	20.9302
ACE	0	0.5	0	0	0	37	6.25	15.0657
ACE2	1.5	0	0	0	0	0	0.25	0.612372
ACER1	0	0	0	0	0	0	0	0
ACER2	185	78	18	159.5	85	43	94.75	65.2409
ACKR2	0.5	1	0	2	1.5	1	1	0.707107
ACKR3	3	2	1	3.5	2.5	4	2.66667	1.08012
ACKR4	5	5.5	3.5	4	3	3	4	1.04881
ACLY	3816	2804	1940	3225.5	2583	2827.5	2866	628.432
ACMSD	2.5	2.5	1	3	2.5	3	2.41667	0.73598
ACO1	1206.5	904	575	988	832	758	877.25	214.014
ACO2	845	1961	2627	809	1926.5	3397.5	1927.67	1007.39
ACOT11	194	186	195	179	188	462.5	234.083	112.052
ACOT12	0	0	0	0	0	0	0	0
ACOT13	280	330	392.5	262.5	362	468	349.167	75.9294
ACOT7	879.5	975	674.5	874.5	836	460.5	783.333	186.083
ACOT8	179	314	400.5	141	293.5	306	272.333	95.6074
ACOT9	2971	2010.5	1313	2436	1792	1710	2038.75	587.09
ACOX1	3092.5	946	1096.5	3837.5	883.5	1152	1834.67	1288.32
ACOX2	32	59	55	13	44.5	77	46.75	22.3377
ACOX3	109.5	103	75	171	110.5	194	127.167	45.3505
ACP1	683	826	670	626.5	836.5	936.5	763.083	120.958
ACP2	420.5	635.5	710	439	712.5	1075	665.417	238.372
ACP5	50	112	64	47	96	68	72.8333	25.9262
ACP6	161.5	207.5	208.5	131	231	185	187.417	36.353
ACR	14.5	13	7.5	28.5	11	15	14.9167	7.19317
ACRBP	0	0	0	0	0	0	0	0
ACRC	225.5	312	213.5	158.5	290	244	240.583	55.2317
ACRV1	31	69.5	23	34	50	50.5	43	16.9263
ACSBG1	32	21	11.5	24	8.5	9.5	17.75	9.43796
ACSBG2	588	578.5	414	555	507.5	632.5	545.917	76.5372
ACSF2	367	361	213.5	232.5	380	388	323.667	78.7805
ACSL1	695.5	283.5	251	638.5	250	217.5	389.333	216.841
ACSL3	332.5	379.5	377.5	396.5	446	367.5	383.25	37.3735
ACSL4	675	529	383.5	530.5	470	534	520.333	95.4399
ACSL5	100	157	140.5	93.5	137	175.5	133.917	31.9334
ACSL6	0	0.5	0	1	0.5	0	0.333333	0.408248
ACSM3	5.5	3	1.5	3	4.5	0.5	3	1.84391
ACSS1	408	197.5	87	421	181	114.5	234.833	145.101
ACSS2	531.5	435	366.5	504	482.5	671	498.417	102.555
ACSS3	29	22.5	26.5	29	21.5	38	27.75	5.93928
ACTA1	145	175.5	161.5	109	166	250	167.833	46.5539
ACTA2	4374	2148	1080	3650.5	2323.5	1016	2432	1355.1
ACTB	226522	244100	190677	198856	224946	198542	213940	20951.3
ACTC1	96.5	120	256	43	144	3480.5	690	1368.88
ACTL6A	849	642	375.5	600.5	579.5	506	592.083	156.873
ACTL9	0	0	0	0	0	0	0	0
ACTN1	12138.5	9384.5	4826	9612	8493.5	6312.5	8461.17	2589.67
ACTN2	70	65	69	56.5	93	817	195.083	304.917
ACTR1A	4914	4595.5	3429.5	4620	4187	4927	4445.5	566.28
ACTR2	3117.5	2494	1760.5	2710	2347.5	1292.5	2287	660.515
ACTR3	4729	4193.5	3166	4321.5	4290.5	3865.5	4094.33	532.332
ACTR3B	758.5	777	668	627	808	954	765.417	115.072
ACTR5	210.5	175	139	175	179	179.5	176.333	22.7237
ACTR6	1115	1626.5	1573.5	1001	1625.5	1467.5	1401.5	274.672
ACTR8	491.5	406	310	495.5	481.5	413	432.917	72.026
ACTRT2	0	0	0	0	0	0	0	0
ACVR1	1722.5	1475	1097	1759	1504.5	1536	1515.67	236.417
ACVR1B	57	78	65	60	55	78.5	65.5833	10.3751
ACVR1C	5.5	1	0.5	3.5	1.5	0	2	2.09762
ACVR2A	680.5	405.5	221.5	546	354.5	326	422.333	165.192
ACVR2B	47.5	69.5	32.5	20	27	14.5	35.1667	20.3068
ACVRL1	1.5	1.5	1.5	1	0	1.5	1.16667	0.60553
ACY1	375	571.5	395	418	535	473	461.25	79.2854
ACYP1	67	86	122	67	113	178.5	105.583	42.4316
ACYP2	237.5	202.5	116	224.5	208.5	168	192.833	44.4001
ADA	17	39	76.5	16.5	69	139	59.5	46.422
ADAD1	1	1	1.5	1.5	1	1.5	1.25	0.273861
ADAL	110.5	176	155.5	74.5	205.5	358.5	180.083	99.085
ADAM11	0	2.5	0	1.5	1	1.5	1.08333	0.970395
ADAM17	1005	1163.5	736.5	839.5	1136.5	963.5	974.083	166.063
ADAM19	0	0	0	0	0	0	0	0
ADAM22	16.5	7.5	1	10.5	7	3	7.58333	5.52645
ADAM23	682	632.5	461.5	417	571.5	845	601.583	155.739
ADAM33	323	564	713.5	312	453	635.5	500.167	165.481
ADAM8	3073	3966	2847	2970	3162	3230.5	3208.08	395.57
ADAM9	496	681	453	442	620	781	578.833	137.421
ADAMTS1	223	176	132.5	104	62	39.5	122.833	69.2146
ADAMTS10	19	19	9.5	8	15	50	20.0833	15.3702
ADAMTS13	25	15	6.5	26.5	11.5	23	17.9167	8.12045
ADAMTS14	945.5	1236.5	1237	904.5	1228	2544	1349.25	604.691
ADAMTS15	2.5	0	0	0.5	0.5	3	1.08333	1.31972
ADAMTS17	29	49.5	40	17	40.5	68.5	40.75	17.6033
ADAMTS19	6	6.5	3	2	4.5	2	4	1.97484
ADAMTS2	577.5	821	554.5	571.5	898.5	910.5	722.25	172.088
ADAMTS20	583.5	306.5	153.5	271.5	243	128.5	281.083	163.22
ADAMTS3	37	12.5	1	29	11.5	3.5	15.75	14.3065
ADAMTS4	73.5	341.5	187.5	32.5	170.5	142.5	158	107.545
ADAMTS5	14	9.5	21	7.5	8	33.5	15.5833	10.1263
ADAMTS6	523.5	306.5	75	344	282.5	118	274.917	162.61
ADAMTS7	64.5	14	22	77	34	43	42.4167	24.4099
ADAMTS8	2	0	0.5	2.5	1.5	1	1.25	0.935414
ADAMTS9	273	93	18	146.5	50.5	23.5	100.75	97.122
ADAMTSL1	2.5	1	12	1	1	4	3.58333	4.29438
ADAMTSL2	1361	1010	610.5	1146.5	2086.5	4115.5	1721.67	1270.09
ADAMTSL3	938.5	802.5	304	427.5	553.5	296	553.667	266.33
ADAMTSL5	0.5	3	5	0	1.5	9	3.16667	3.38625
ADAP2	48.5	32	42	43.5	35.5	56.5	43	8.84308
ADAR	841	840.5	648.5	741.5	788.5	757.5	769.583	72.2263
ADARB1	93	92.5	56.5	94.5	93	124	92.25	21.412
ADARB2	0	0	0	0	0	0.5	0.0833333	0.204124
ADAT1	37.5	37	28	33.5	37	33.5	34.4167	3.62514
ADCK1	222.5	205.5	161.5	154.5	194.5	181.5	186.667	26.057
ADCK2	204	187	145.5	165.5	164.5	191	176.25	21.4587
ADCK3	359	542.5	499.5	358.5	547.5	972.5	546.583	225.478
ADCY2	10	15.5	20.5	9.5	8.5	78	23.6667	27.0049
ADCY3	2.5	0.5	3.5	1	5	9.5	3.66667	3.29646
ADCY5	247	204	179	193	173.5	222	203.083	27.728
ADCY8	0	0	0	0	0	0	0	0
ADCYAP1	1744.5	2504	1514	1477.5	2537	2043	1970	471.872
ADCYAP1R1	14.5	16	3	5	3	2.5	7.33333	6.21021
ADD1	2916	2439	2312	2781	2456.5	3334	2706.42	382.853
ADD2	2	2.5	2	1.5	2	1	1.83333	0.516398
ADD3	429.5	289	83.5	468.5	275.5	205.5	291.917	142.334
ADGB	4	0	1	1	0.5	0.5	1.16667	1.43759
ADHFE1	41	50.5	91.5	47	55.5	218	83.9167	68.0657
ADI1	191	120.5	95.5	162.5	117.5	250	156.167	57.4558
ADIPOQ	114.5	94	377.5	62.5	89	349.5	181.167	142.479
ADIPOR1	1294.5	1424.5	1308.5	1140	1305.5	1264.5	1289.58	91.4792
ADIPOR2	2913.5	2512	1646.5	2577.5	2310.5	1888	2308	467.946
ADIRF	1.5	0.5	0	3.5	0.5	0	1	1.34164
ADK	1138	1616.5	968	854	1676	1924	1362.75	434.208
ADNP	2302.5	2033	1392.5	1597	1790	1613	1788	331.139
ADNP2	515	425.5	282	404.5	408.5	391.5	404.5	74.6224
ADORA2A	18	12	11.5	16	7.5	55	20	17.5357
ADORA2B	9.5	9	4.5	5	7	6	6.83333	2.06559
ADPGK	657.5	793.5	531	638	732	635.5	664.583	90.124
ADPRH	819	1014	636	821.5	990	1248	921.417	210.65
ADPRHL1	1	1.5	0	1	0.5	1	0.833333	0.516398
ADPRHL2	697	584.5	491	540	578	764	609.083	101.995
ADPRM	261.5	346.5	355.5	284	358.5	424.5	338.417	58.3921
ADRA1A	0	0	0	0	0	0	0	0
ADRA1B	2	0.5	15	1.5	4	14	6.16667	6.56252
ADRA1D	204.5	193.5	216.5	154.5	192	156	186.167	25.5219
ADRA2A	66.5	55.5	13.5	105	101	145.5	81.1667	45.9409
ADRA2B	2	3	8	2	3.5	17.5	6	6.05805
ADRA2C	0.5	0.5	0	0.5	0.5	0	0.333333	0.258199
ADRB1	1	0.5	1	1	0.5	0.5	0.75	0.273861
ADRB2	0	0	0.5	2	0.5	1	0.666667	0.752773
ADRB3	0	0	0	0	0	0	0	0
ADRBK1	619	815	694.5	518.5	768.5	784	699.917	113.584
ADSL	893.5	1241	1114	917	1237.5	1365.5	1128.08	190.196
ADSSL1	1122.5	472	204.5	886.5	367	325.5	563	360.366
ADTRP	2.5	2	1	1	0.5	2	1.5	0.774597
AEBP1	994.5	2131.5	1856.5	1178.5	1741	1627	1588.17	427.164
AEBP2	594.5	449.5	224	450.5	379.5	286.5	397.417	131.962
AEN	456.5	482	518.5	487.5	513.5	419	479.5	37.2465
AFAP1	1236	841	493	812	698.5	955	839.25	249.501
AFAP1L1	1793.5	1299	595	1197	1005	369.5	1043.17	511.518
AFAP1L2	203	282.5	289.5	166	258	1265	410.667	421.257
AFF1	628	651.5	582.5	686	679	1175.5	733.75	219.657
AFF4	2452	561	250.5	1700.5	435	315.5	952.417	908.587
AFG3L2	1795	1250	951.5	1580	1198.5	1179.5	1325.75	306.014
AFMID	206	416	602.5	187	416.5	614	407	184.413
AFTPH	452	350	243	376	308	352	346.833	69.623
AGAP1	804.5	559.5	328	780	397.5	333	533.75	217.166
AGAP3	445.5	720.5	577.5	406	646.5	521	552.833	119.656
AGBL1	25.5	2	0.5	88	2.5	6	20.75	34.2268
AGBL2	0	0.5	0.5	1	0.5	0.5	0.5	0.316228
AGBL3	2	0	2.5	8.5	0	1	2.33333	3.18852
AGBL4	0	0	0.5	0	0	0	0.0833333	0.204124
AGBL5	58	89	88.5	66.5	102	141.5	90.9167	29.5659
AGFG1	1426.5	1039	883.5	1449.5	964.5	1022.5	1130.92	244.122
AGGF1	494	459.5	336.5	319.5	422.5	403	405.833	68.1173
AGK	135	94.5	60	148.5	93	61	98.6667	36.7881
AGMAT	2.5	11	5	0.5	5.5	0.5	4.16667	3.97073
AGMO	5	2.5	3	4	3	1.5	3.16667	1.21106
AGO1	593	227.5	80.5	397.5	152	189.5	273.333	189.018
AGO2	138.5	40.5	24	90.5	21.5	20.5	55.9167	48.3967
AGO3	560.5	172.5	70.5	387.5	125.5	90	234.417	196.564
AGO4	541.5	402.5	243.5	354.5	292	341	362.5	103.246
AGPAT2	338.5	228.5	371.5	428	254.5	260	313.5	78.3167
AGPAT3	340	215	144	316	199	159	228.833	81.3767
AGPAT4	648	442	187.5	606.5	365	213	410.333	193.194
AGPAT5	140.5	98	40.5	112	66.5	49.5	84.5	38.8832
AGPAT6	1645.5	1460.5	934.5	1569.5	1261	783	1275.67	351.172
AGPAT9	384.5	368	242.5	344	355.5	318.5	335.5	50.7297
AGPS	688.5	718.5	663.5	618	672	902.5	710.5	99.6589
AGR2	0	0	0	0	0	0	0	0
AGR3	18	6	0.5	19.5	3.5	0.5	8	8.59069
AGRN	56	203	117.5	36.5	200.5	220.5	139	80.4711
AGRP	4	2	2	3.5	3	2.5	2.83333	0.816497
AGT	1.5	1	0	0.5	0.5	3.5	1.16667	1.25167
AGTPBP1	2.5	0.5	0	1.5	0.5	0	0.833333	0.983192
AGTR1	9.5	31	19	9	22	36	21.0833	11.011
AGTR2	0	0	0	0	0	0	0	0
AGTRAP	23	26	10.5	27.5	16	21.5	20.75	6.42456
AGXT	0	0	0.5	0	0	0	0.0833333	0.204124
AGXT2	36	8	0	35.5	1	1	13.5833	17.4081
AHCTF1	1715.5	934.5	530	1412.5	862.5	689.5	1024.08	451.469
AHCY	2373.5	4352.5	3854	2113.5	4599.5	5675.5	3828.08	1366.7
AHCYL1	432.5	384	296.5	383.5	344	373.5	369	45.539
AHCYL2	489.5	460.5	431.5	524	454.5	750.5	518.417	118.088
AHI1	270	100.5	84	306.5	92.5	88.5	157	102.463
AHNAK2	1904	1136	324	1148	758	485.5	959.25	570.597
AHR	2402.5	463.5	190	1870	474	296	949.333	940.715
AHRR	3612	1417	599.5	2219	1308	937	1682.08	1090.89
AHSA1	1163	1505	1844.5	987	1411.5	1626	1422.83	310.942
AHSA2	580	534	503.5	400.5	502.5	652	528.75	84.4031
AHSG	0	0.5	1.5	2	1	0	0.833333	0.816497
AICDA	4.5	0.5	0	3	2	1.5	1.91667	1.6558
AIDA	1087.5	1042.5	809	906	1005.5	868	953.083	108.652
AIF1L	79	173.5	504	43.5	356	2089	540.833	778.191
AIFM1	1492	1950	1558.5	1244.5	1911.5	1421.5	1596.33	279.671
AIFM2	330	258.5	224.5	415.5	356.5	220	300.833	79.058
AIFM3	0.5	1	1.5	1.5	1	2	1.25	0.524404
AIG1	129.5	128	169	105.5	121.5	219.5	145.5	41.8724
AIM1	144	58.5	27.5	86	37.5	31.5	64.1667	44.7322
AIM1L	0.5	0	0.5	1	0.5	2	0.75	0.689202
AIMP1	664.5	847.5	808.5	575.5	834	781	751.833	108.338
AIMP2	1210	1427	1351.5	1230.5	1414.5	1240.5	1312.33	97.4159
AIP	352	404.5	307.5	325.5	409	398	366.083	43.8491
AIRE	13	10	5.5	7.5	10	14.5	10.0833	3.33791
AJAP1	19	16	16	38.5	66	92	41.25	31.5147
AK1	209.5	367.5	478	233	502	767	426.167	206.06
AK2	964.5	879.5	873.5	1033	924.5	953	938	59.5265
AK3	377.5	362	292	333	367.5	410	357	40.4116
AK4	494	562.5	493.5	645	577.5	714.5	581.167	86.6
AK5	2.5	2	2.5	4.5	2	2.5	2.66667	0.930949
AK6	767	763	629	658.5	750	734	716.917	58.5836
AK8	1	1	2	1.5	1	8.5	2.5	2.96648
AKAP1	2263	1659.5	1072.5	1707.5	1489.5	1183	1562.5	426.751
AKAP10	324.5	202	127.5	262	153	231	216.667	72.2604
AKAP11	560.5	169	72.5	473	135.5	90.5	250.167	211.072
AKAP12	191	140.5	152	180.5	66	237.5	161.25	57.7207
AKAP13	405.5	96	63.5	412.5	66.5	132	196	166.844
AKAP14	1.5	7	2.5	1.5	2.5	2	2.83333	2.08966
AKAP17A	613.5	573	308.5	477	507	378.5	476.25	115.62
AKAP5	24	32.5	26	21.5	28	24	26	3.86005
AKAP6	480.5	196.5	188.5	304	188.5	258	269.333	113.397
AKAP8	637	1003	921.5	655.5	894.5	909.5	836.833	152.447
AKAP8L	846.5	909.5	764.5	858.5	866.5	856	850.25	47.4191
AKAP9	829	647	330	593	544	622.5	594.25	161.891
AKIP1	234.5	384.5	268.5	143	388.5	315	289	94.2369
AKIRIN2	1144.5	1168.5	939	998	1091.5	1049	1065.08	87.5851
AKNAD1	32.5	22.5	19.5	18.5	19	31.5	23.9167	6.42197
AKR1A1	4557	2887.5	2194.5	4509.5	2599.5	2761.5	3251.58	1019.98
AKR1D1	7	5.5	5	13.5	7	2	6.66667	3.81663
AKT1	1373.5	1125.5	721	1073.5	997	1108.5	1066.5	211.539
AKT3	515.5	407	304.5	440	324	424.5	402.583	78.033
AKTIP	348.5	313	241	295	338.5	333.5	311.583	39.5644
ALAD	272.5	462	315	254.5	405	293	333.667	81.9376
ALAS1	8533	7437	3965.5	4767.5	8077.5	9279.5	7010	2148.95
ALB	5	4.5	5.5	6.5	8	5.5	5.83333	1.25167
ALCAM	2.5	0.5	0	2	0.5	0.5	1	1
ALDH18A1	1733	2006.5	1502	2381.5	1905.5	1883	1901.92	293.181
ALDH1A1	3.5	0.5	1.5	5.5	1	1	2.16667	1.94079
ALDH1A2	22	8.5	7.5	23	14.5	15.5	15.1667	6.50897
ALDH1A3	7	3.5	1.5	10.5	4	4	5.08333	3.1846
ALDH1L2	53.5	37	27	51	18.5	22.5	34.9167	14.7967
ALDH2	1159	1078.5	1065	1146.5	1115.5	1623.5	1198	211.66
ALDH3A2	1279	1232	1066	1048	1065.5	1268.5	1159.83	110.84
ALDH4A1	548.5	945.5	1038.5	673.5	1085.5	1782.5	1012.33	432.114
ALDH5A1	377.5	147	53.5	285	118	87.5	178.083	126.096
ALDH6A1	56.5	48	35	40.5	32	80	48.6667	17.7473
ALDH7A1	1734	1779	1460.5	1617	1724	1891	1700.92	147.444
ALDH8A1	2	1.5	0	2	2.5	1.5	1.58333	0.861201
ALDH9A1	869.5	863	866	796.5	903	1354.5	942.083	204.998
ALDOB	0	0	0.5	1.5	0.5	0.5	0.5	0.547723
ALDOC	14299	15945.5	11714	14418	16590.5	11441.5	14068.1	2121.49
ALG10	814.5	766.5	547.5	702	600.5	533	660.667	117.728
ALG11	297	318	233	270.5	315	285.5	286.5	31.7301
ALG12	1927	2236.5	1524.5	1979	2172	1674	1918.83	277.177
ALG13	161	145	117	124	158.5	152.5	143	18.4147
ALG14	103.5	119.5	84	98.5	99.5	65.5	95.0833	18.4185
ALG2	357.5	379	250.5	366.5	373.5	235.5	327.083	65.6981
ALG3	451.5	673	619.5	434.5	588.5	459	537.667	101.835
ALG5	579	424	222	522	350.5	252	391.583	143.607
ALG6	598.5	758.5	681	472.5	717	670.5	649.667	101.784
ALG8	330	392	256	171.5	280	326.5	292.667	75.6199
ALG9	558.5	619	462.5	487.5	558	570.5	542.667	57.5453
ALK	443.5	359.5	592	420	317	505.5	439.583	99.413
ALKBH1	293	266.5	157	274.5	250	200.5	240.25	51.4789
ALKBH2	88.5	76.5	91.5	61.5	69	129.5	86.0833	24.1172
ALKBH3	302.5	229	155.5	231.5	222	204	224.083	47.6229
ALKBH4	222.5	276.5	278.5	223.5	288	305.5	265.75	34.6666
ALKBH5	610.5	539.5	528.5	569.5	452.5	627	554.583	63.1224
ALKBH8	139.5	168.5	139.5	129	131.5	151.5	143.25	14.662
ALMS1	641	457	239.5	447	431.5	441.5	442.917	127.25
ALOX5	4.5	3	2.5	4	0.5	2	2.75	1.44049
ALOX5AP	0	0	0	0	0	0	0	0
ALPK1	254.5	143.5	107.5	260	132.5	139	172.833	66.585
ALPK2	11	8.5	11.5	10	15	24	13.3333	5.65391
ALPK3	243.5	236.5	152.5	227	228.5	411	249.833	85.607
ALS2	483.5	343.5	197	353.5	296	294.5	328	94.2104
ALS2CL	1224	236.5	143	1471	331.5	188	599	588.358
ALX1	0	0	0	0	0	0	0	0
ALX3	0	1.5	0.5	0.5	0	0	0.416667	0.584523
ALX4	1187	801	310	978	696.5	848.5	803.5	294.803
ALYREF	1561.5	2662	2667	1361	2528	2315.5	2182.5	576.58
AMACR	483	474.5	312.5	407.5	498	479.5	442.5	71.0472
AMBP	0	0.5	0	0.5	0	0.5	0.25	0.273861
AMD1	2033	2857.5	2424.5	1668	2947	2418.5	2391.42	485.701
AMDHD1	18	11.5	3.5	11.5	16.5	14	12.5	5.12835
AMDHD2	505	537	446.5	674.5	515.5	505.5	530.667	76.5955
AMER1	296.5	150	106	238.5	164.5	137.5	182.167	71.2584
AMER2	0	0	0	0.5	0	0	0.0833333	0.204124
AMER3	0	0	0	0	0	0	0	0
AMFR	1623	1467	1062.5	1651	1358	943	1350.75	292.296
AMH	0.5	0.5	0	0.5	0	0	0.25	0.273861
AMICA1	8	7	2	7	8.5	1	5.58333	3.23136
AMIGO1	21.5	44	23.5	17.5	34	19	26.5833	10.3316
AMIGO2	6.5	10	7	3.5	8.5	14.5	8.33333	3.7238
AMIGO3	19.5	23	10.5	15	23	14.5	17.5833	5.07362
AMMECR1	261.5	71.5	23	157	48	36.5	99.5833	92.5286
AMMECR1L	659.5	533	307	528	520.5	421	494.833	119.217
AMN	0	0	0	0	1	0	0.166667	0.408248
AMN1	6.5	9.5	8.5	5.5	6.5	16	8.75	3.84383
AMOT	767	597	374	750	485	423	566	166.788
AMOTL1	489.5	129	55	376.5	82.5	54.5	197.833	187.604
AMOTL2	1947	1883	809	1473.5	1387.5	934.5	1405.75	469.857
AMPD1	1	2.5	3	2	3	3	2.41667	0.801041
AMPD2	188.5	194.5	122.5	173	167	229.5	179.167	35.3634
AMPD3	231.5	162	73	141.5	112.5	193	152.25	56.5904
AMPH	0	0	0	0	0	0	0	0
AMT	142	228.5	198.5	152.5	217.5	266.5	200.917	47.2403
AMZ1	1	1	0.5	2.5	1.5	0.5	1.16667	0.752773
ANAPC1	2290	1869	1023.5	1598	1602.5	1047.5	1571.75	486.064
ANAPC10	275	262.5	232.5	211.5	294.5	271	257.833	30.4067
ANAPC13	156.5	172.5	240.5	137.5	164.5	199.5	178.5	36.5568
ANAPC15	359.5	556	697.5	357	565.5	517.5	508.833	131.499
ANAPC16	524.5	692	902.5	599.5	704	731	692.25	128.52
ANAPC2	242.5	413	503.5	281.5	371.5	504	386	109.711
ANAPC4	1104.5	883.5	588.5	850	853	803.5	847.167	165.165
ANAPC5	1357.5	1186.5	926	1214	1030	755	1078.17	218.232
ANAPC7	567.5	526	380.5	498.5	517	519	501.417	63.4865
ANGEL1	892	636	503.5	882	604	926.5	740.667	180.716
ANGEL2	462	374.5	383.5	397.5	393	627.5	439.667	97.0951
ANGPT1	1.5	1	0	0	0	0.5	0.5	0.632456
ANGPT2	38.5	56.5	49.5	40.5	62	93.5	56.75	20.1389
ANGPT4	7	14	15.5	1.5	8	28	12.3333	9.19601
ANGPTL1	35.5	41	36	39.5	46	64	43.6667	10.6661
ANGPTL2	3245	1165.5	1141.5	2889.5	983	862	1714.42	1059.68
ANGPTL3	0	0	0.5	0	0.5	0	0.166667	0.258199
ANGPTL4	5716.5	5152.5	2521.5	4871.5	3848.5	2830	4156.75	1301.12
ANGPTL5	0	1	0	1	0.5	3	0.916667	1.1143
ANGPTL7	1.5	1	1	4.5	1	0	1.5	1.54919
ANK1	1.5	0	0.5	0.5	0.5	7	1.66667	2.65832
ANK2	39.5	18.5	2.5	18.5	7.5	3.5	15	13.9248
ANK3	44.5	13	8.5	41	18	18.5	23.9167	15.0779
ANKDD1A	49.5	50.5	33.5	43.5	50.5	77.5	50.8333	14.6105
ANKDD1B	2.5	2	5	2	1	2	2.41667	1.35708
ANKEF1	0	0	0	0	0	0	0	0
ANKFN1	0.5	0	1	0	0	0	0.25	0.41833
ANKFY1	1947.5	1137	887.5	1709.5	1061	1208.5	1325.17	411.185
ANKH	454	384.5	367.5	448.5	368.5	425	408	39.4918
ANKIB1	804	275	123.5	575.5	213	184.5	362.583	267.994
ANKK1	0	0	0	0	0	0	0	0
ANKLE1	127	333	310.5	110	283	216.5	230	94.9626
ANKLE2	1574	1059	570.5	1187	809.5	686.5	981.083	370.087
ANKMY1	17.5	6.5	6	10	6	8.5	9.08333	4.4206
ANKMY2	1372	957.5	666	1148.5	873	861.5	979.75	247.649
ANKRA2	629	545	426	563	559	564.5	547.75	66.4408
ANKRD1	715.5	559	86.5	325.5	410.5	627	454	229.258
ANKRD10	635.5	591	414	349	489.5	726.5	534.25	142.276
ANKRD11	2555	1500	976	2672	1168	1186	1676.17	746.163
ANKRD12	327.5	161	121.5	206.5	158.5	154	188.167	73.4572
ANKRD13A	2493.5	1956	1375	2469.5	1910	1965.5	2028.25	414.978
ANKRD13B	35.5	81	34.5	22.5	80.5	57.5	51.9167	25.0288
ANKRD13C	676.5	821.5	792.5	709	775.5	1058.5	805.583	135.12
ANKRD16	194.5	214.5	209.5	166.5	240	273.5	216.417	36.9816
ANKRD17	3142.5	1894.5	1299.5	2395.5	1715.5	1568.5	2002.67	667.929
ANKRD2	11	22.5	23.5	5.5	20	86.5	28.1667	29.4341
ANKRD22	0.5	0	0.5	0.5	0	0	0.25	0.273861
ANKRD24	12	7	0	12.5	7.5	2.5	6.91667	4.99416
ANKRD27	240	193	134	176.5	173	159	179.25	35.732
ANKRD28	562	372.5	273	553.5	363.5	305.5	405	123.939
ANKRD29	1835	847.5	667.5	2296.5	754.5	699.5	1183.42	701.523
ANKRD31	23.5	10.5	4	12	6	7.5	10.5833	6.96718
ANKRD32	462	456	287.5	351	457	457.5	411.833	74.5015
ANKRD33	0	0.5	1	0	0	3	0.75	1.1726
ANKRD33B	0	1	0	0.5	0	0	0.25	0.41833
ANKRD34B	38.5	9	10.5	32.5	7	9	17.75	13.9239
ANKRD34C	73.5	164	121.5	33.5	140	136	111.417	48.5731
ANKRD40	92.5	94.5	58	87	108.5	73.5	85.6667	17.6711
ANKRD42	16.5	16.5	16.5	15	26	53.5	24	14.9933
ANKRD44	416	281.5	143	306	263	261.5	278.5	87.8191
ANKRD46	695.5	612	592.5	594	618.5	947.5	676.667	137.977
ANKRD49	203	213	241.5	163.5	265	287	228.833	44.807
ANKRD50	481.5	234.5	181.5	436	236	326	315.917	120.849
ANKRD52	1180	388	140	919	242	139	501.333	442.036
ANKRD54	507.5	484.5	377.5	464.5	441.5	391.5	444.5	51.5286
ANKRD55	0.5	0.5	1.5	0	1	1.5	0.833333	0.60553
ANKRD6	33.5	15.5	9	45.5	11	18.5	22.1667	14.3446
ANKRD60	5	2	4	4	2	3	3.33333	1.21106
ANKRD61	18	14	8.5	14	9.5	9	12.1667	3.77712
ANKRD66	212.5	161.5	176	299	169.5	141	193.25	56.839
ANKRD9	12	19	8.5	9	18.5	25.5	15.4167	6.70385
ANKS1A	64	26.5	16.5	50	15	15	31.1667	20.9396
ANKS1B	32.5	25.5	11	13	22	26	21.6667	8.24419
ANKS3	346	357.5	311.5	302	352	267	322.667	35.4086
ANKS4B	4	8	5.5	3	2.5	2	4.16667	2.25093
ANKZF1	226	263.5	280	221	259.5	270	253.333	24.1778
ANLN	5428	4673.5	2804	3365	4122.5	3530.5	3987.25	955.08
ANO1	44.5	81	145	2	12.5	142	71.1667	62.4537
ANO10	758.5	449	265.5	866.5	448	494.5	547	222.808
ANO3	77	47.5	13	83.5	36	38	49.1667	26.6921
ANO4	0.5	0	0	0	0	0.5	0.166667	0.258199
ANO5	2694.5	806.5	194.5	2359	722.5	406.5	1197.25	1058.33
ANO8	336.5	595.5	478	246	387.5	504	424.583	126.015
ANO9	0	0	0.5	2	0	0	0.416667	0.801041
ANP32A	504	518	443.5	406.5	510	412.5	465.75	50.9752
ANP32E	6066	4220.5	2926.5	5167	4023.5	4190	4432.25	1072.09
ANPEP	95	314.5	175.5	50.5	326.5	146	184.667	113.66
ANTXRL	782.5	715.5	481.5	434.5	494	369	546.167	164.492
ANXA10	1.5	0.5	0.5	3.5	1	1	1.33333	1.12546
ANXA11	2343.5	1265	1353.5	2341	1288	1551	1690.33	514.907
ANXA13	4.5	3	3	5	4	2	3.58333	1.1143
ANXA2	18348.5	24904.5	38218.5	18251.5	27424	46627.5	28962.4	11348.5
ANXA4	893.5	719.5	636.5	1072.5	742	974	839.667	167.577
ANXA5	6742	12292	10841	4623.5	11351	13450.5	9883.33	3438.93
ANXA6	5315.5	9108.5	9211	4644	8931	12327	8256.17	2841.15
ANXA7	675.5	420.5	702	610.5	391	871	611.75	181.509
AOAH	9.5	3.5	5	17	8.5	10	8.91667	4.7267
AOX1	1917.5	836	677.5	1601.5	776	753	1093.58	527.854
AP1B1	1470	1598	1367.5	1422	1383.5	1460.5	1450.25	82.9776
AP1G1	1118.5	656	425.5	948.5	546	577.5	712	265.345
AP1M1	2742	2134.5	1531	2374.5	2182.5	2039	2167.25	398.963
AP1S2	862.5	518.5	223	676.5	444.5	334.5	509.917	232.168
AP1S3	1	0	3	1	1.5	2	1.41667	1.02062
AP2A2	3878	3035	2260	3345.5	2795	2660	2995.58	565.082
AP2B1	2801	2996.5	2832	2753.5	2503	3347.5	2872.25	282.292
AP2M1	4438.5	4982	4774.5	4396.5	4471	5758	4803.42	520.231
AP3B1	1671.5	1346.5	1093	1476.5	1225.5	1374	1364.5	200.12
AP3B2	65	83	83.5	123	92.5	183	105	42.6861
AP3D1	2385.5	2030.5	1992	2232	1774	2006.5	2070.08	212.168
AP3M1	5282	6053.5	5006	4562	6332.5	8076	5885.33	1258.23
AP3M2	579.5	313	144	475.5	291.5	244.5	341.333	158.951
AP3S1	368.5	285	187	336	281.5	320.5	296.417	62.718
AP4B1	499	495.5	405.5	585	520	479	497.333	58.2663
AP4S1	110	110	95	64	112	100.5	98.5833	18.1836
AP5M1	190.5	211.5	196.5	205	211	214.5	204.833	9.49561
AP5S1	89.5	151	312	118.5	165	326.5	193.75	100.787
AP5Z1	343	479.5	374.5	374.5	398.5	373	390.5	47.0308
APAF1	431.5	330.5	174.5	304	355.5	247	307.167	88.9605
APBA1	47.5	18.5	5.5	36.5	14.5	17	23.25	15.6005
APBA2	51.5	56	38.5	36.5	38.5	59	46.6667	9.99333
APBA3	308.5	593	673	318	524	650	511.083	161.687
APBB2	607	313.5	189.5	582.5	252.5	246	365.167	182.285
APC	1321	841	616.5	859.5	755.5	1022	902.583	244.319
APC2	3.5	2.5	1	2	1.5	0	1.75	1.2145
APCDD1	5	9	3.5	6.5	10	12.5	7.75	3.35783
APCDD1L	38.5	118	177.5	28.5	96	139.5	99.6667	57.9661
APEH	444.5	703	590.5	501.5	611.5	782.5	605.583	124.766
APEX1	132.5	75.5	26	49	35	37.5	59.25	39.7527
APH1A	485.5	577	451	459	472	549.5	499	51.8642
API5	2365	1732.5	1088.5	2166	1666.5	1817	1805.92	443.141
APIP	300.5	297	242.5	232.5	321.5	405.5	299.917	62.3926
APITD1	321	311.5	216	345.5	358.5	310.5	310.5	50.1408
APLF	132	91	75	109.5	88.5	66.5	93.75	23.8343
APLN	3.5	4	2.5	3	2.5	0.5	2.66667	1.21106
APLNR	0.5	0	0.5	0.5	1	0	0.416667	0.376386
APLP2	7181.5	6513	5914.5	7412	6250.5	9051	7053.75	1128.64
APMAP	413	455	427.5	469.5	495.5	618	479.75	73.8436
APOA1	4.5	1	5	12	6	25	8.91667	8.65111
APOA4	2	4	3.5	11	3.5	3	4.5	3.25576
APOA5	9.5	13	26	17.5	17.5	19	17.0833	5.6162
APOB	0	0	0	0.5	0	0	0.0833333	0.204124
APOBEC2	6	14	48	3	21	318.5	68.4167	123.566
APOBEC4	1.5	0	0.5	1.5	1	0	0.75	0.689202
APOC3	3.5	0.5	3.5	4.5	3	4	3.16667	1.40238
APOD	0	0.5	0	0.5	0	4.5	0.916667	1.77247
APOH	0.5	0	1	1	0	0.5	0.5	0.447214
APOLD1	79	90	85	82	77	124.5	89.5833	17.7099
APOO	365	533.5	600.5	326	572	694.5	515.25	142.367
APOOL	273.5	173.5	91	250	176	189.5	192.25	64.5157
APOPT1	32	47	37.5	42	57.5	64.5	46.75	12.2994
APP	3398	3697.5	2985	3390.5	3212.5	4473.5	3526.17	520.168
APPBP2	635.5	562.5	456.5	531.5	541	594	553.5	60.8186
APPL1	314	49	21	170	42.5	37.5	105.667	115.376
APPL2	699.5	308.5	137	592	260.5	253	375.083	219.75
APRT	185.5	363	457.5	132.5	298	316	292.083	118.174
AQP1	5	3	0.5	1.5	1	0.5	1.91667	1.77247
AQP10	1	0.5	0.5	2.5	1.5	2.5	1.41667	0.917424
AQP11	27.5	35.5	29	23	35	35	30.8333	5.14458
AQP2	0	0	0	0	0	0	0	0
AQP3	6	7	2	2.5	5.5	4	4.5	2
AQP4	0	0	0	0	0	0	0	0
AQP8	0	0	0	1	0	0	0.166667	0.408248
AQP9	74.5	45	111	123	48	65	77.75	32.5081
AQR	745.5	480	309	493.5	355	342	454.167	161.603
AR	3.5	2.5	2.5	6	2.5	2.5	3.25	1.40535
ARAP2	173	58	24	56.5	24.5	7.5	57.25	60.0872
ARAP3	0.5	1	1	0	2	1.5	1	0.707107
ARC	13	9.5	1	14.5	12	8	9.66667	4.85455
ARCN1	4832.5	4120.5	3094.5	5236	4068.5	3675.5	4171.25	773.206
AREG	0	0	0	0	0	0	0	0
AREL1	593.5	500	345	485.5	409.5	622.5	492.667	105.689
ARF1	5076.5	3903.5	2693	4652	3576.5	4173	4012.42	837.839
ARF4	3061	3349.5	2170.5	3540.5	3242.5	3675	3173.17	536.767
ARF6	983.5	877	770.5	931	834	898.5	882.417	74.4791
ARFGAP2	1012	1111.5	1193.5	948.5	1050.5	1067.5	1063.92	83.9824
ARFGAP3	1033	794.5	470.5	1191	821	774	847.333	246.351
ARFGEF1	243.5	64	29	189.5	37.5	33.5	99.5	93.0231
ARFGEF2	823	513.5	419	607	434.5	475	545.333	151.727
ARFIP1	1140.5	812	586	943.5	870	969.5	886.917	184.811
ARFIP2	734.5	781	595.5	783.5	660	583	689.583	89.7571
ARFRP1	445.5	410.5	450	409	397	378	415	27.9446
ARG2	48	50.5	39.5	23.5	47.5	62	45.1667	12.8595
ARGLU1	467.5	538.5	377.5	302.5	568.5	529	463.917	104.185
ARHGAP1	547.5	144.5	84	460	85.5	92	235.583	210.746
ARHGAP10	637	543	436	535.5	503.5	467.5	520.417	70.0596
ARHGAP11A	760.5	844.5	543	602	812	677	706.5	119.677
ARHGAP12	241.5	241	162	197.5	207.5	195	207.417	30.347
ARHGAP17	1891.5	1780	1314.5	1590.5	1540	1928.5	1674.17	235.576
ARHGAP18	107.5	67	73	97.5	56	88	81.5	19.5295
ARHGAP19	1192.5	1264.5	777.5	908.5	1005.5	1072.5	1036.83	180.023
ARHGAP20	61	34	34	72	35.5	24.5	43.5	18.5688
ARHGAP21	2251.5	1320.5	764.5	1494.5	1208.5	986	1337.58	515.53
ARHGAP22	15.5	8.5	9	12.5	5.5	11.5	10.4167	3.49881
ARHGAP23	219	222.5	94.5	140.5	158	110.5	157.5	53.8043
ARHGAP24	391.5	169	86.5	415.5	207	274.5	257.333	128.711
ARHGAP25	4	1	3.5	6.5	2	2.5	3.25	1.91703
ARHGAP26	100.5	91	44.5	95.5	59	60.5	75.1667	23.336
ARHGAP27	0.5	0	0	1	0.5	0.5	0.416667	0.376386
ARHGAP28	106	29.5	37.5	114	40.5	67.5	65.8333	36.6083
ARHGAP29	243	96	30.5	153.5	63.5	33	103.25	82.3594
ARHGAP31	1364.5	843	776	1055	529.5	644	868.667	301.77
ARHGAP32	184	85	40	197.5	127.5	183	136.167	63.5363
ARHGAP35	519.5	209	137.5	499.5	131	129.5	271	187.218
ARHGAP39	44	19.5	5	48	12.5	13	23.6667	17.9434
ARHGAP40	2	1.5	4.5	0	1.5	58.5	11.3333	23.1531
ARHGAP44	1.5	1.5	1	0	1.5	0	0.916667	0.73598
ARHGAP5	1119.5	565.5	280	920.5	489	438	635.417	318.506
ARHGAP6	7.5	5.5	1.5	2	0	3	3.25	2.77038
ARHGAP8	1.5	1	1	1.5	1	8.5	2.41667	2.99026
ARHGDIA	9734.5	10137.5	8185.5	9006	9120.5	9971.5	9359.25	732.231
ARHGDIB	2183.5	1618	1921	2923	1730.5	3143	2253.17	637.54
ARHGDIG	772	558	398	769	550.5	284	555.25	195.45
ARHGEF10	86	34	13	64	22	37.5	42.75	27.3564
ARHGEF10L	242	196	114.5	228	178	251	201.583	50.8807
ARHGEF11	1149	869.5	475.5	1026.5	695.5	576	798.667	262.419
ARHGEF12	1558.5	901	637.5	1254.5	858	850	1009.92	334.656
ARHGEF16	12.5	8	6.5	4.5	5.5	7.5	7.41667	2.8003
ARHGEF17	1210	1218	1063	1353	1075.5	1148.5	1178	107.564
ARHGEF18	759	440.5	314.5	721	445.5	533	535.583	173.398
ARHGEF26	165.5	244.5	256	157	235	304	227	56.2539
ARHGEF3	92	32	28.5	70.5	36.5	58.5	53	25.1833
ARHGEF33	22.5	23	21.5	25.5	22	21.5	22.6667	1.50555
ARHGEF37	39	49	75.5	25.5	42.5	58	48.25	17.1719
ARHGEF5	4	0.5	1	0.5	0	0	1	1.51658
ARHGEF6	859	620	542.5	702.5	625	958	717.833	159.232
ARHGEF7	492	361	270.5	360	331.5	318	355.5	74.686
ARHGEF9	20.5	5.5	2.5	21.5	13.5	6	11.5833	8.15118
ARID1B	673	336	190	510	267.5	299	379.25	178.885
ARID2	393.5	278.5	147.5	285.5	220.5	244.5	261.667	81.5535
ARID3A	24	17	9	16	11.5	9	14.4167	5.80014
ARID3B	244	163.5	95.5	191.5	121	108	153.917	56.9626
ARID3C	0.5	0	0.5	0.5	0.5	0.5	0.416667	0.204124
ARID4A	496	288	198	390.5	249	286	317.917	107.727
ARID4B	508	359.5	267	413	368.5	369.5	380.917	78.6126
ARID5A	1441	1388	993	1279	1159.5	922	1197.08	210.423
ARID5B	2984.5	1150	413	2078.5	986	524	1356	993.461
ARIH1	1329	961	710	1261	849.5	888	999.75	243.794
ARIH2	1198.5	1061.5	926	958	978	864.5	997.75	117.676
ARL1	900.5	1010	924.5	984	1109.5	1314	1040.42	152.802
ARL10	5.5	6.5	13	23.5	17	13	13.0833	6.70385
ARL11	150.5	104.5	147	168	120	173.5	143.917	26.9581
ARL13A	0	0	0	0.5	0	1	0.25	0.41833
ARL13B	182	130.5	71	169	124.5	102	129.833	41.2803
ARL14	2.5	0	0	0.5	0	0	0.5	1
ARL14EP	375	398	433.5	387	410	638.5	440.333	99.1381
ARL14EPL	2.5	1	0.5	2.5	2	4.5	2.16667	1.40238
ARL16	87	112	92.5	94.5	105	92.5	97.25	9.3314
ARL2BP	170.5	228.5	318.5	168	206	447.5	256.5	108.524
ARL3	187.5	298.5	264	149.5	282	328.5	251.667	68.883
ARL4A	378.5	225	230.5	355.5	241.5	256.5	281.25	67.6799
ARL4C	1713.5	1980.5	2706	2158	2024.5	2460	2173.75	356.911
ARL5A	378.5	376.5	315	291	335	387	347.167	39.4115
ARL5B	163.5	200	162.5	146.5	181	229	180.417	30.0057
ARL6	40.5	36.5	43	37	37	77	45.1667	15.8008
ARL6IP1	2009	2530	2160	1774	2388.5	2628	2248.25	326.559
ARL6IP4	312	439	457	285.5	463.5	491	408	86.6643
ARL6IP5	1398	1498.5	1279	1217	1628	1958	1496.42	270.336
ARL8A	311	402.5	308	247.5	336.5	327.5	322.167	50.1754
ARL8B	1876.5	1407	1147	1770.5	1391.5	1422	1502.42	270.556
ARL9	812.5	715	544	894.5	771.5	545.5	713.833	143.445
ARMC1	465.5	401	256.5	402.5	401	468.5	399.167	76.914
ARMC10	172	157	138	132.5	168	174.5	157	17.9639
ARMC2	1.5	2.5	0.5	2	2	2.5	1.83333	0.752773
ARMC3	2.5	0	1	0	1	1	0.916667	0.917424
ARMC4	0	0	0	0	0	0	0	0
ARMC6	751	821	775	809.5	865	867.5	814.833	46.9432
ARMC7	197	189	190.5	252.5	209	286.5	220.75	39.8908
ARMC8	588.5	712.5	625	479.5	671.5	707.5	630.75	88.237
ARMC9	306.5	378	278.5	250.5	349.5	442.5	334.25	70.366
ARNT	758	900	609.5	751	858.5	890.5	794.583	111.258
ARNT2	435.5	96	66.5	484	68.5	84	205.75	197.638
ARNTL	212.5	151.5	106	192	134.5	150	157.75	38.6998
ARNTL2	460.5	401.5	232.5	248	452	512	384.417	117.144
ARPC1A	4726.5	6522.5	4659.5	3727	5046.5	3066.5	4624.75	1185.33
ARPC1B	4949.5	6782.5	3898.5	4403.5	5314.5	3107.5	4742.67	1267.45
ARPC2	4987.5	5378.5	4963.5	4672.5	5244.5	5164	5068.42	249.238
ARPC3	3183	2457.5	1819.5	2449	2169.5	1966.5	2340.83	484.938
ARPC4	2162.5	3054	3891.5	2237.5	3025.5	3291	2943.67	655.254
ARPC5	3480.5	4358.5	5091	3734.5	4731.5	5647	4507.17	820.191
ARPC5L	491	636	513	424.5	639	504.5	534.667	85.5299
ARPP19	4681.5	3980	2958	3655.5	3756.5	4429.5	3910.17	610.676
ARPP21	11	11	17.5	4.5	10.5	48	17.0833	15.6953
ARR3	0.5	0.5	2	1.5	0.5	3	1.33333	1.0328
ARRDC1	24	40	15	30.5	25	36.5	28.5	9.11043
ARRDC2	106	120	127	105	106.5	315.5	146.667	83.1935
ARRDC4	168	115	67	132	100.5	81	110.583	36.4725
ARRDC5	0	0.5	0	0	0	0.5	0.166667	0.258199
ARSA	262.5	423	420	397	429	656.5	431.333	126.954
ARSB	161	145	63.5	152	133.5	124	129.833	35.0438
ARSG	12.5	20.5	17.5	9	15	18.5	15.5	4.23084
ARSI	785	1293.5	68	364	1204	199.5	652.333	522.048
ARSJ	654.5	1027	666.5	511.5	1100	1436	899.25	349.041
ARSK	523.5	305.5	144	475	345	357.5	358.417	134.015
ART4	0	0	0	0	0	0	0	0
ARTN	2	9	31.5	15	11.5	25.5	15.75	10.9213
ARV1	276.5	286.5	294	220	293.5	345.5	286	40.2666
ARVCF	918.5	460.5	239	501.5	281.5	258	443.167	257.586
ARX	0.5	0	0.5	0	0	0	0.166667	0.258199
AS3MT	22.5	33.5	50	34	35.5	167.5	57.1667	54.7592
ASAH1	1126.5	1138	1378	1231	1295.5	1883.5	1342.08	281.801
ASAP1	1582	396.5	190.5	1417.5	350	191	687.917	636.418
ASAP2	125	40	6.5	89.5	34.5	24	53.25	44.7892
ASAP3	11	24	22	9.5	23.5	32	20.3333	8.56543
ASB1	653.5	544.5	414.5	577.5	507.5	557	542.417	79.2076
ASB10	0	0	0	0	0	0	0	0
ASB11	0.5	0	0	1	0	0	0.25	0.41833
ASB12	36	57.5	60	33.5	45	49	46.8333	10.8658
ASB13	44	41.5	35.5	36	39	42	39.6667	3.43026
ASB14	137	42.5	19	85	35.5	34	58.8333	44.293
ASB15	1	0.5	0	0	0	1	0.416667	0.491596
ASB18	1	0.5	0	0.5	0	0.5	0.416667	0.376386
ASB2	43.5	29.5	71.5	52	45.5	129	61.8333	35.6366
ASB3	362	185	143.5	267.5	213.5	193.5	227.5	77.3363
ASB4	0	0.5	0	0.5	0	0	0.166667	0.258199
ASB5	496	923	704	114	530.5	932	616.583	308.403
ASB6	629.5	690	514	621.5	658.5	561	612.417	64.5704
ASB7	86.5	51.5	22	77	36.5	30	50.5833	26.1829
ASB8	353.5	450	481.5	398.5	440.5	440.5	427.417	44.8937
ASB9	54	34.5	24.5	69	58.5	43	47.25	16.3913
ASCC1	506	710.5	887.5	586	749	880	719.833	153.844
ASCC2	1047	1014	871	1097	1041.5	1266.5	1056.17	128.274
ASCL1	0	0	0	0	0	0	0	0
ASCL3	50	27	25.5	35.5	32	32.5	33.75	8.77924
ASCL4	1.5	1.5	0	0	0.5	1	0.75	0.689202
ASH1L	1389.5	793.5	537	993	589.5	856.5	859.833	309.836
ASH2L	620.5	810.5	709	533.5	816	909.5	733.167	139.341
ASIC1	0.5	0.5	1.5	0	1	5	1.41667	1.82802
ASIC2	0	0	0	0	0	0	0	0
ASIC4	0	0.5	0.5	0.5	1.5	10	2.16667	3.86868
ASIC5	0	0	0	0	0	0	0	0
ASIP	0.5	0	0.5	0	0	0.5	0.25	0.273861
ASMTL	78.5	33	23.5	67.5	43	60	50.9167	21.2307
ASNA1	394	543.5	489	390	497.5	477.5	465.25	61.0186
ASNS	1168	1028.5	720.5	1499.5	1007	705.5	1021.5	296.871
ASNSD1	391.5	405	306	293.5	371	349.5	352.75	45.3241
ASPA	30.5	18.5	7.5	47.5	16	6	21	15.6908
ASPDH	0.5	0.5	1.5	0	0	0	0.416667	0.584523
ASPG	86.5	72.5	35.5	123.5	85.5	54	76.25	30.308
ASPH	2444	1794	980	2048.5	1528	1137.5	1655.33	554.3
ASPHD2	9	7.5	7	4	4	13	7.41667	3.38255
ASPM	1900	1507	1143	1178.5	1300	1306.5	1389.17	280.926
ASPN	182.5	171	37	119.5	249	508.5	211.25	161.871
ASPSCR1	733.5	527.5	431	690	508	503.5	565.583	118.667
ASRGL1	143.5	96.5	68.5	170	114.5	101.5	115.75	36.1134
ASS1	17	14.5	55.5	12	21	178.5	49.75	65.079
ASTE1	53.5	58.5	46	55.5	68.5	77	59.8333	11.152
ASTN2	4.5	5	2.5	5	2	3.5	3.75	1.29422
ASUN	4816	4515.5	3106.5	3854.5	4287	4410.5	4165	606.405
ASXL1	539	474.5	291.5	501.5	382.5	385	429	92.1206
ASXL2	1146.5	573.5	301	1066.5	512.5	333.5	655.583	365.111
ASXL3	359	402.5	266	242.5	405	476	358.5	89.3499
ASZ1	0	0	0	0	0	0	0	0
ATAD1	2620	2095	1158	2151.5	1883.5	969	1812.83	631.14
ATAD2	1393	1126	739	1156	987.5	803	1034.08	242.807
ATAD2B	320	206	141	248	177.5	193.5	214.333	62.5089
ATAD3A	1324	1648.5	1372.5	1257	1538	917.5	1342.92	253.39
ATAD5	673.5	438.5	186.5	496	371.5	222	398	180.862
ATCAY	1.5	1	1	1	0.5	1	1	0.316228
ATE1	223	99	61	186	76.5	74	119.917	67.6686
ATF1	672.5	382.5	250	559	373.5	348.5	431	154.875
ATF2	557	592	467.5	478.5	546	754	565.833	103.788
ATF3	556.5	195	136.5	1038	158.5	169.5	375.667	360.803
ATF4	5000	6666	6148	5364	6849	8124	6358.5	1125.26
ATF6	591	692.5	548	597.5	593.5	773.5	632.667	83.7727
ATF7	112.5	116	55	104.5	69	107.5	94.0833	25.5527
ATF7IP	382	201	157	389	223.5	271	270.583	96.3288
ATG12	273	268.5	247	296	268	304	276.083	20.7567
ATG13	1712	994.5	732.5	2273	884	1259	1309.17	584.139
ATG14	242.5	276.5	195	216.5	233.5	245.5	234.917	27.6883
ATG16L1	754.5	845	752	718.5	779	626.5	745.917	72.1591
ATG2B	615	195	65.5	537.5	156.5	121.5	281.833	233.29
ATG3	833.5	825.5	752.5	639.5	820	811.5	780.417	74.8601
ATG4A	609	558	443	472	545.5	599.5	537.833	67.3206
ATG4B	472	440.5	357.5	422	364.5	486	423.75	53.6402
ATG4C	369	314	265	320	295	378.5	323.583	43.4332
ATG5	165.5	151.5	96	133.5	134.5	133.5	135.75	23.3447
ATG7	217.5	151.5	215.5	243.5	160	307.5	215.917	57.3188
ATG9A	933	1048	772.5	860	960.5	705.5	879.917	126.428
ATHL1	270	261	262	274	287	326	280	24.4377
ATIC	1089.5	1640	1241.5	1123.5	1736	1788.5	1436.5	319.819
ATL1	530.5	415	403	519	384	493.5	457.5	64.1654
ATL2	627	637.5	456.5	483	603.5	630.5	573	81.2219
ATMIN	182.5	101	65.5	161.5	82	81	112.25	48.0924
ATOH7	1	0	1	1	1	3.5	1.25	1.1726
ATOH8	1234	938	705.5	902	829	546.5	859.167	232.737
ATOX1	594	809	1230	653.5	889.5	1325	916.833	300.205
ATP10A	871.5	556	377	1225	600	562	698.583	303.029
ATP10B	0.5	0	0	0	0	0	0.0833333	0.204124
ATP10D	40	22	4	23	9.5	3.5	17	14.1244
ATP11A	391	194.5	85.5	299.5	197.5	189.5	226.25	105.36
ATP11B	1361	1289	818.5	1025	1193.5	1278.5	1160.92	203.494
ATP11C	865	1007	682	861.5	1062.5	1205	947.167	183.174
ATP12A	32.5	11.5	2	26	20	4.5	16.0833	12.1384
ATP13A1	777	1401.5	1218.5	849	1224.5	991.5	1077	243.464
ATP13A2	186.5	220.5	84.5	164.5	208	143	167.833	49.6142
ATP13A3	1032	227	73.5	700	118	107.5	376.333	396.907
ATP13A5	0	0	0.5	0	1	0	0.25	0.41833
ATP1A1	8766.5	7235.5	6212.5	9031.5	6429.5	6015	7281.75	1322.31
ATP1B1	453	494	219.5	194.5	269	276.5	317.75	125.123
ATP1B3	4863	4900	2554.5	4181.5	4909.5	4061	4244.92	910.844
ATP1B4	1	8	7	0.5	10	67.5	15.6667	25.682
ATP2A2	4624	4095	3020	4170	3636	3744.5	3881.58	547.968
ATP2A3	2	2	0.5	0	3.5	1	1.5	1.26491
ATP2B1	655	934.5	674	437.5	995	1053.5	791.583	240.108
ATP2B2	13.5	7.5	1.5	19.5	5	1	8	7.25259
ATP2B4	1504.5	846.5	407.5	1028.5	650.5	571.5	834.833	392.946
ATP2C1	2588.5	2091	1357	2214.5	1920.5	1766	1989.58	418.21
ATP2C2	51.5	33	23.5	46	30	38.5	37.0833	10.3991
ATP4B	0.5	0	0	0	0.5	0	0.166667	0.258199
ATP5A1	10470	11403.5	10734	9402	11050.5	12628.5	10948.1	1068.31
ATP5B	7149.5	12635	15831	7062	12131	16127.5	11822.7	3996.39
ATP5C1	2834	3117	3821	2709.5	3310	4121	3318.75	555.483
ATP5D	1183	1930.5	2831.5	1308.5	1992.5	2746	1998.67	692.596
ATP5E	447.5	632.5	1027.5	463	731.5	1057	726.5	266.82
ATP5F1	2755	3052	3219.5	2661.5	3438.5	3919.5	3174.33	464.952
ATP5G1	1157.5	1581	2248.5	1194	1752.5	2266.5	1700	487.654
ATP5G3	3906	5312.5	5917	3953.5	5360.5	5693	5023.75	876.056
ATP5H	1523	1917.5	2383.5	1619	1943.5	2491.5	1979.67	392.136
ATP5I	2012	1736	3079	2006	2084.5	2943	2310.08	557.422
ATP5J	1419.5	1819.5	2159.5	1463	1896	2202	1826.58	333.031
ATP5J2	877.5	1125	1654	811.5	1207.5	1697	1228.75	376.506
ATP5O	1180	1388	1520	1206.5	1478.5	1686	1409.83	193.786
ATP5S	348	334	258.5	321	337	235.5	305.667	46.8184
ATP6AP1	3369	3339	3225.5	3460.5	3427	4343	3527.33	407.796
ATP6AP1L	9	6	1	1.5	5.5	12	5.83333	4.25049
ATP6AP2	746.5	705.5	755.5	730.5	795.5	921.5	775.833	77.3063
ATP6V0A1	1133	975	929.5	1103	960	1227.5	1054.67	117.744
ATP6V0A2	766.5	642	463.5	780.5	604	603.5	643.333	117.865
ATP6V0A4	2.5	1.5	0	4	2.5	0.5	1.83333	1.47196
ATP6V0B	441	621.5	749	553	650	688	617.083	108.302
ATP6V0C	2323	2938	2734.5	2219	3048.5	3270	2755.5	414.535
ATP6V0D1	709.5	698.5	801.5	826.5	693.5	856	764.25	72.1206
ATP6V0E1	1439.5	1715.5	2657.5	1516.5	1890.5	3187	2067.75	700.657
ATP6V1A	1538	869.5	1001.5	1612	892.5	1201	1185.75	324.333
ATP6V1B2	2183	1593.5	1327.5	2056	1636.5	1702	1749.75	316.009
ATP6V1C1	691	584.5	652	711.5	603	813	675.833	83.104
ATP6V1C2	30.5	33.5	56	34.5	45.5	74.5	45.75	16.9757
ATP6V1D	1392	1090	1154	1505	1137.5	1271.5	1258.33	162.915
ATP6V1E1	1104	968	1058.5	1234	1014.5	1236.5	1102.58	112.268
ATP6V1G1	2377	2295.5	2536	2508.5	2707	2523.5	2491.25	142.309
ATP6V1G3	0	0.5	0	0	0.5	0.5	0.25	0.273861
ATP6V1H	698	661	722	628.5	656	842	701.25	76.4354
ATP7A	376.5	99.5	49	316	82.5	111.5	172.5	137.558
ATP7B	0	0	0	0	0	0	0	0
ATP8A1	531	93.5	27.5	530	74.5	50.5	217.833	243.208
ATP8B1	11	15	1.5	7	17	4.5	9.33333	6.06355
ATP8B3	0	0.5	3	1	0.5	3.5	1.41667	1.46344
ATP9B	374	315	167	313	260.5	226.5	276	73.5738
ATPAF1	243	270	259.5	228	294	288.5	263.833	25.6645
ATPAF2	253	288.5	243.5	247	312.5	238.5	263.833	29.7753
ATPIF1	2039	2588	3756.5	2054.5	2336	2875.5	2608.25	647.32
ATRAID	380.5	808	1329.5	413	780.5	992.5	784	358.353
ATRIP	883	961.5	562	713	960	548	771.25	190.436
ATRNL1	2.5	1.5	1	4	0.5	1	1.75	1.29422
ATRX	1265	437.5	210	902	312.5	340.5	577.917	414.489
ATXN1	555	146	133	359	132.5	165.5	248.5	173.404
ATXN1L	1041.5	431.5	212	816	347	337.5	530.917	323.974
ATXN2	960.5	627	484	790	529.5	557.5	658.083	182.636
ATXN3	607	349	212	499.5	333.5	376.5	396.25	138.264
ATXN7	349	178.5	85	272.5	133.5	107	187.583	103.238
ATXN7L1	59.5	17	6	22.5	9	15	21.5	19.5141
AUH	109	133.5	121	81.5	154.5	162	126.917	29.8453
AUP1	629	1113.5	1164	654	1062.5	992	935.833	235.118
AURKA	1051.5	1241	1196	789.5	1277	1344	1149.83	201.903
AURKAIP1	472	619.5	805.5	479.5	713	726.5	636	137.485
AUTS2	171	148	51	106.5	87	127.5	115.167	43.2049
AVEN	164.5	183.5	194	162.5	218.5	272.5	199.25	41.4002
AVL9	432	264	184	395.5	272	213	293.417	99.3873
AVPR1A	0.5	0	0.5	0.5	0	0.5	0.333333	0.258199
AVPR1B	0	0	0	0.5	0	0	0.0833333	0.204124
AXIN1	483.5	402.5	292	424	403	346	391.833	65.9444
AXIN2	74	64.5	44	72.5	60	99	69	18.2401
AZI2	324.5	306.5	265.5	343	312.5	367.5	319.917	34.682
AZIN1	3221	4019	4115.5	2983.5	3959.5	3351.5	3608.33	480.747
AZIN2	12	5	2.5	10	4.5	2.5	6.08333	3.9927
B2M	2038.5	2334.5	3749.5	2186.5	2453	4794	2926	1102.33
B3GALNT1	41	45.5	36.5	36.5	45.5	46.5	41.9167	4.60887
B3GALNT2	170	113.5	86.5	141.5	133	90	122.417	32.127
B3GALT1	4	2	0	0	0.5	2	1.41667	1.56258
B3GALT2	41	77	92	16	64.5	133.5	70.6667	40.8652
B3GALT4	62	168.5	142	56.5	142	111	113.667	45.9496
B3GALT5	0.5	1.5	0	0	0	3	0.833333	1.21106
B3GALT6	856.5	579	214	787	562	363	560.25	244.267
B3GALTL	121.5	122.5	42.5	91.5	84	65	87.8333	31.4319
B3GAT1	0.5	0	0	0	2	1	0.583333	0.801041
B3GAT2	18	27.5	26.5	14.5	27.5	34	24.6667	7.13209
B3GNT1	1028	1596.5	1491.5	741	1182	745	1130.67	363.581
B3GNT2	198.5	168	79.5	164.5	178	90.5	146.5	49.2087
B3GNT3	0	1	0	0	0.5	0.5	0.333333	0.408248
B3GNT4	44	47	104	55.5	75.5	179.5	84.25	51.7173
B3GNT5	351.5	186.5	56.5	272.5	190.5	91.5	191.5	109.92
B3GNT7	22.5	29	6.5	16	28.5	4	17.75	10.8016
B3GNT9	79	75	69	102	91	78	82.3333	12.0277
B3GNTL1	37.5	36.5	25	23.5	26	49.5	33	10.0797
B4GALNT3	219	279	104.5	177	269.5	245	215.667	65.7782
B4GALNT4	149	259.5	164.5	130.5	200.5	202	184.333	46.3968
B4GALT1	109	100	45.5	84	76	52.5	77.8333	25.2639
B4GALT2	2390	3633	3747	2380.5	3836	4380	3394.42	822.738
B4GALT3	123	190	162.5	157	189.5	203.5	170.917	29.4337
B4GALT4	290	453.5	260.5	214.5	371.5	294.5	314.083	85.4227
B4GALT5	1004.5	931.5	374.5	704.5	865.5	828	784.75	224.927
B4GALT6	9	4	1	5	2.5	1	3.75	3.02903
B4GALT7	459	724	728	453	734.5	544.5	607.167	137.195
B9D1	44	28.5	18.5	28.5	25.5	37.5	30.4167	9.03558
BAAT	15	18	30.5	13.5	13.5	17	17.9167	6.42975
BABAM1	600	1324.5	1806	628	1318.5	1645	1220.33	505.867
BACE1	1423	1668	1297.5	1273.5	1380	1908	1491.67	247.753
BACE2	149	128	96	166.5	89	100	121.417	31.5981
BACH1	2051	521	274	2550	502	449	1057.83	979.301
BACH2	177	89	21	92	35	42	76	57.4247
BAG1	303	296	196	275	336	256.5	277.083	47.965
BAG2	604	1652	1864.5	354.5	1727.5	2916.5	1519.83	930.249
BAG3	1534	1213.5	1047.5	1840.5	1206.5	1354	1366	284.133
BAG4	393	446.5	496.5	389	499	566.5	465.083	68.9242
BAG5	186	112.5	114	198.5	134	197	157	41.2832
BAHCC1	877.5	1251	683.5	681	1016.5	1042.5	925.333	222.966
BAHD1	1440	949	626	1381.5	828.5	786	1001.83	333.709
BAI2	4.5	5.5	0	5.5	3	0	3.08333	2.55767
BAI3	2	0.5	0	1	0.5	0	0.666667	0.752773
BAIAP2	1.5	2.5	3.5	4.5	1	4	2.83333	1.40238
BAIAP2L1	161.5	112	92.5	140.5	95.5	90.5	115.417	29.3503
BAIAP2L2	6.5	17.5	8.5	6	11.5	10	10	4.219
BAK1	773.5	436.5	266	702.5	327	259.5	460.833	225.016
BAMBI	82	45.5	16	60.5	44.5	30	46.4167	23.0812
BANK1	0	0	0	1	0	0.5	0.25	0.41833
BAP1	874	1134.5	977	779	1055.5	977.5	966.25	126.561
BARD1	787	694.5	439.5	533.5	597	473.5	587.5	133.533
BARHL1	0	0	0	0	0	0	0	0
BARHL2	0	0	0	0	0	0	0	0
BARX2	26.5	23	34	8	12	73.5	29.5	23.5627
BASP1	5573	5534	3626.5	5973.5	5632	4663.5	5167.08	870.959
BATF	91.5	71.5	44	93.5	72	29	66.9167	25.7709
BATF3	16.5	9	7	7	7	4	8.41667	4.27103
BAZ1A	1871	1278.5	759	1423	1152.5	949	1238.83	389.056
BAZ1B	750	459.5	223.5	522.5	306	263.5	420.833	198.526
BAZ2B	896	494.5	220	590.5	426	312	489.833	238.175
BBIP1	43	90.5	65	36	84.5	169	81.3333	48.1058
BBOX1	414.5	277	93	368.5	339.5	277	294.917	112.352
BBS10	98.5	83	75.5	87.5	81	126.5	92	18.5849
BBS12	40.5	30.5	24	42	47.5	47	38.5833	9.42028
BBS2	229.5	212.5	133	184	192.5	164.5	186	34.386
BBS4	177	126.5	224	183	147.5	351	201.5	80.4239
BBS5	343	206.5	145.5	243	212.5	261	235.25	65.9278
BBS7	148.5	142.5	99	113.5	100	96	116.583	23.271
BBS9	214	138.5	56	185.5	117	79	131.667	60.7253
BBX	753	292	159.5	538.5	219.5	255.5	369.667	228.576
BCAN	21	25	26	40	25	71.5	34.75	19.1514
BCAP29	810.5	884.5	639.5	839.5	806	1020	833.333	123.564
BCAR3	471.5	483.5	450.5	399	456.5	474	455.833	30.331
BCAS1	0.5	0.5	0.5	0.5	1	1.5	0.75	0.41833
BCAS2	408.5	685.5	911	405.5	656.5	805	645.333	205.631
BCAT1	1223	263	148	1135	178.5	144.5	515.333	516.596
BCDIN3D	54.5	74.5	50.5	62	55.5	78	62.5	11.327
BCHE	0	0	0	0	0.5	1	0.25	0.41833
BCKDHB	83.5	88	47.5	60	95	110.5	80.75	23.1706
BCL10	375.5	293.5	181	287.5	295	239	278.583	64.8902
BCL11A	5	2.5	0.5	1.5	0.5	2	2	1.67332
BCL11B	0	0	0	0	0	0	0	0
BCL2	809	555.5	607.5	785.5	540	644.5	657	115.077
BCL2A1	7	3	0.5	15	5.5	3	5.66667	5.09575
BCL2L1	2911.5	2033.5	1748.5	2972.5	2013	1580	2209.83	592.174
BCL2L13	47.5	18	10	46	23	15	26.5833	16.1877
BCL2L14	0	0	0	0.5	0.5	0	0.166667	0.258199
BCL2L15	0	1	1	1	0.5	0	0.583333	0.491596
BCL6	332.5	173	175.5	275.5	166	414.5	256.167	102.785
BCL7A	153	89.5	86	125.5	75.5	127	109.417	30.2083
BCL7B	453.5	595.5	624	472.5	574	638	559.583	78.2735
BCL9	230	141.5	75.5	226	113.5	148.5	155.833	61.5286
BCL9L	780.5	241.5	149	729.5	172	211	380.583	292.204
BCLAF1	2377.5	1806.5	1083	1941.5	1577.5	1357	1690.5	456.393
BCO1	10.5	4.5	9.5	13.5	4.5	16	9.75	4.66637
BCO2	2	0	0	3	1	1	1.16667	1.16905
BCOR	236	150.5	68	182	93	69.5	133.167	68.0784
BCR	245.5	156	161.5	258	173	245.5	206.583	47.732
BDH1	362	407	356	369.5	410	714	436.417	137.912
BDH2	335	177	149.5	398	205	300	260.75	98.3767
BDKRB1	248.5	162	39.5	146.5	181	41.5	136.5	82.1079
BDKRB2	53.5	51.5	21	33	27	12	33	16.6343
BDNF	98.5	54.5	55	243.5	84.5	50	97.6667	74.0234
BEGAIN	0.5	0.5	0	0	0	0	0.166667	0.258199
BEND3	332.5	338	199.5	292	278.5	166	267.75	70.4874
BEND4	66.5	24.5	12.5	50	10	17	30.0833	22.9683
BEND5	105	88	86	73	88.5	86	87.75	10.2164
BEND6	310	90	80.5	336.5	111	127.5	175.917	115.594
BEND7	200.5	112.5	111	160	107	117	134.667	37.6957
BEST1	24.5	9.5	21.5	20.5	7.5	22	17.5833	7.18621
BEST3	0	0	0	0	0	0	0	0
BEST4	1	0.5	0	0	0	3.5	0.833333	1.36626
BET1	319.5	395.5	282	328	348	384.5	342.917	42.4304
BET1L	829	547.5	394.5	753.5	520	552	599.417	161.054
BFAR	767.5	588.5	299.5	587.5	453.5	307	500.583	182.567
BFSP1	0	0	0	1.5	0	0.5	0.333333	0.60553
BFSP2	2	1	0	0	0	0	0.5	0.83666
BHLHA15	32.5	31	87.5	76	35	121.5	63.9167	37.2148
BHLHA9	0	0	0	0	0	0	0	0
BHLHE23	0	0	0.5	0	0	0	0.0833333	0.204124
BHLHE40	2206.5	2308.5	1511	1861.5	2286	1707.5	1980.17	334.995
BHLHE41	3.5	4	2.5	4	5	26	7.5	9.09945
BICC1	831	615.5	394.5	578	606	650	612.5	139.939
BICD2	3438	1761	829.5	2965.5	1819	1791	2100.67	942.641
BID	545.5	555.5	491	525	622.5	791	588.417	108.295
BIN2	0	0	0	0.5	0	0	0.0833333	0.204124
BIRC2	3629.5	1294	703.5	3179	1148.5	731.5	1781	1286.16
BIRC6	893	73.5	25	581.5	47	38.5	276.417	370.641
BIRC7	4	4	2.5	3	3.5	2.5	3.25	0.689202
BLCAP	3430	3031	3494.5	3567	3199	3237	3326.42	204.139
BLK	0	0	0	0	0	0	0	0
BLM	706	808	588.5	475	714	629	653.417	115.736
BLMH	2734.5	2224	2044	2905	2347.5	2050.5	2384.25	360.013
BLNK	0	0	0	0	0	0	0	0
BLOC1S1	147.5	330.5	402	170	360.5	449.5	310	124.017
BLOC1S2	564	525	404.5	531.5	523.5	534	513.75	55.511
BLOC1S4	326	391.5	540.5	373	414	662	451.167	125.817
BLOC1S5	1371	1512.5	1283.5	1185.5	1411.5	1795.5	1426.58	212.317
BLOC1S6	256.5	227.5	183.5	230.5	205.5	223.5	221.167	24.6793
BLVRA	12.5	4	2.5	11	2	11	7.16667	4.82355
BLZF1	381.5	401	394.5	333.5	383.5	532.5	404.417	67.0928
BMF	378.5	78.5	69	506	111	282.5	237.583	180.927
BMP10	1	0	0	0.5	0	0	0.25	0.41833
BMP15	2.5	3.5	3.5	6.5	2	3	3.5	1.58114
BMP2	2	3.5	7.5	4	1	3.5	3.58333	2.22299
BMP2K	932.5	546.5	331	759.5	510.5	544	604	210.841
BMP3	7.5	8	5	10	33	23.5	14.5	11.1803
BMP4	63.5	129.5	119.5	37.5	85	107	90.3333	35.2203
BMP5	0.5	0	0.5	0	0	0	0.166667	0.258199
BMP6	20	33	14.5	12.5	13.5	26	19.9167	8.16956
BMP7	88.5	93	75.5	102.5	138.5	154.5	108.75	30.9221
BMPER	64	66.5	36	34	125	70	65.9167	32.94
BMPR1A	928.5	642.5	378	756	570.5	429.5	617.5	205.641
BMPR1B	10	12	5.5	11	7	16	10.25	3.73832
BMPR2	1219.5	673.5	389	943.5	667.5	590	747.167	292.029
BMS1	1222	1124	760.5	950	951.5	706	952.333	199.838
BNC1	34.5	28	9.5	20	38.5	28	26.4167	10.4279
BNC2	48.5	22	24.5	45	23.5	49	35.4167	13.332
BNIP1	305	264	437.5	313.5	296.5	358	329.083	61.173
BNIP2	1039	832.5	858	889.5	877	931	904.5	73.6478
BNIP3	524.5	435.5	387	479.5	462	568	476.083	64.165
BNIP3L	640	503.5	368.5	546.5	446.5	457.5	493.75	93.2747
BOC	282.5	245	136	297.5	247.5	214	237.083	57.6796
BOD1	635	602	539.5	529.5	657.5	629	598.75	52.9101
BOD1L1	1023.5	240.5	91.5	608	168	144.5	379.333	365.833
BOK	29	23.5	18.5	24.5	21	15.5	22	4.75395
BOLA3	287.5	424.5	760	282	396	758.5	484.75	220.102
BOLL	5	8.5	2	2	1.5	4.5	3.91667	2.67239
BORA	180	262	180.5	135.5	227.5	165.5	191.833	45.4551
BPGM	1019.5	836	632.5	998	709	904	849.833	155.521
BPHL	39.5	42	33	54.5	44.5	50.5	44	7.7201
BPIFB6	0	1	0	0	0	0	0.166667	0.408248
BPNT1	135.5	173	162	128	183	262	173.917	48.1003
BPTF	977.5	437	275.5	785.5	314.5	364	525.667	287.346
BRAP	982.5	697.5	542.5	886.5	569.5	662.5	723.5	175.798
BRAT1	257	286.5	309	234.5	318	394	299.833	55.7895
BRCA1	262.5	425	369.5	171	450	486	360.667	121.257
BRCA2	343.5	223	116.5	246.5	171.5	230	221.833	76.2992
BRCC3	349.5	386	356	343	430.5	429	382.333	39.5723
BRD1	679	443	261.5	522	384	370.5	443.333	143.955
BRD3	282.5	231	215.5	236.5	203.5	182	225.167	34.2807
BRD4	843.5	596	414.5	805.5	393.5	455	584.667	199.101
BRD7	1556	1344.5	1253	1341	1379	1317.5	1365.17	102.443
BRD8	698	721.5	563.5	561	635.5	615.5	632.5	66.9067
BRD9	288	260.5	269	223.5	271	270.5	263.75	21.6535
BRF1	315	162.5	94	254.5	158.5	123	184.583	83.7409
BRF2	108.5	102.5	69	112.5	90	82	94.0833	16.7911
BRI3	470.5	575.5	786	492.5	533	717.5	595.833	127.839
BRI3BP	2576.5	3177.5	1630	1849.5	2587.5	1725	2257.67	616.577
BRICD5	0.5	0	1.5	0.5	2	0	0.75	0.821584
BRINP1	1	1.5	1	1	0	0.5	0.833333	0.516398
BRINP2	0.5	0	0	0.5	0	0	0.166667	0.258199
BRINP3	0	0	0	0	0	0	0	0
BRIP1	364.5	260.5	179.5	284	234.5	291	269	61.8094
BRIX1	1627	1722.5	1350.5	1291	1671	1193.5	1475.92	224.219
BRMS1L	586.5	578.5	425	482	578	488.5	523.083	67.2498
BROX	556.5	350	310	523.5	336	347	403.833	106.922
BRPF1	336.5	371	307	365.5	306.5	294.5	330.167	32.6338
BRPF3	326.5	270	190	263	274	298	270.25	45.6966
BRS3	0	0	0	0	0	0	0	0
BRSK2	1	2	1	0	2.5	2	1.41667	0.917424
BRWD1	793.5	513.5	305.5	567	500	405	514.083	165.214
BRWD3	592	210.5	115.5	361.5	178	148	267.583	180.433
BSDC1	371	291	198.5	361.5	245	203	278.333	75.9261
BSG	5485.5	7042.5	6163.5	5395.5	7048	5978	6185.5	726.085
BSN	11	9.5	4	17	7.5	13	10.3333	4.49073
BSND	0	0	0	0	0	0	0	0
BSPRY	5.5	3	5.5	2.5	5	1.5	3.83333	1.7224
BST1	236.5	164.5	68.5	381	175	175.5	200.167	103.799
BSX	0	0	0	0.5	0	0	0.0833333	0.204124
BTAF1	1614.5	833.5	478.5	1156	692	704.5	913.167	409.53
BTBD1	976.5	1051	842.5	672	1001	1110	942.167	159.735
BTBD10	707	391.5	333.5	717.5	396	420.5	494.333	171.227
BTBD11	94	47.5	25	86	27.5	21.5	50.25	32.1912
BTBD17	0	0	0	0	0	0	0	0
BTBD19	38	59.5	62.5	51.5	55	105.5	62	22.9521
BTBD2	202	312	308.5	230.5	278	312.5	273.917	47.347
BTBD3	776.5	597	289.5	497.5	531.5	863.5	592.583	205.851
BTBD6	210.5	298.5	248	159.5	236.5	234	231.167	45.6439
BTBD7	351.5	82.5	28.5	300	54	64.5	146.833	140.632
BTBD8	36	13	2	20.5	5	7.5	14	12.6056
BTBD9	242	79.5	54.5	206.5	65	72.5	120	81.9488
BTC	122	102.5	143	125.5	108	140.5	123.583	16.4725
BTD	76.5	124.5	151	90	124.5	377.5	157.333	111.119
BTF3	3076	3508.5	2353.5	2865	3381.5	3769	3158.92	507.131
BTF3L4	1855	2522.5	2062	1606	2880	2067.5	2165.5	462.11
BTG1	3082.5	2520.5	2322.5	3754	2843.5	5384	3317.83	1128.37
BTG2	660.5	1263.5	1212	342	1383	2450.5	1218.58	724.785
BTG4	0.5	0	0	0.5	0	0	0.166667	0.258199
BTK	31	36	14.5	31.5	23	33.5	28.25	8.02963
BTRC	315.5	251.5	199	229	234.5	326.5	259.333	50.8022
BUB1	1685	1456	1061.5	1362	1550	1427.5	1423.67	209.897
BUB3	2031.5	1991.5	1500	1644	1842	1878.5	1814.58	205.548
BUD13	273.5	340	316.5	222.5	319	359	305.083	49.5332
BUD31	1035	1283.5	1593	1016	1448.5	1730.5	1351.08	292.823
BVES	78.5	138.5	141	74	201.5	377.5	168.5	112.656
BYSL	510.5	999.5	1335.5	543	997.5	985.5	895.25	314.77
BZRAP1	210	173	142.5	119	156	318	186.417	71.3431
BZW1	4189	4615.5	3233	3703	4431.5	3677.5	3974.92	524.878
BZW2	4881	5923	4737	4227	5792	5097	5109.5	647.691
C10H14orf80	251	233	255.5	219	259.5	279	249.5	21.0286
C10H1orf111	1	1.5	3.5	2.5	2.5	7.5	3.08333	2.33274
C10H1orf112	330.5	392	330.5	229.5	321.5	374.5	329.75	56.563
C10H1orf123	270	259.5	297	259	334.5	479.5	316.583	84.8419
C10H1orf146	2.5	2.5	2	2.5	2	4	2.58333	0.73598
C10H1orf168	0	0	0	0	0	0	0	0
C10H1orf177	0	0	0	0	0.5	0	0.0833333	0.204124
C10H1orf21	123	168	110	106	188.5	146.5	140.333	33.235
C10H1orf210	2	0.5	0	1	0	0	0.583333	0.801041
C10H1orf226	9.5	9	15.5	24	14.5	26	16.4167	7.16531
C10H1orf228	2.5	2	2	3	2	5.5	2.83333	1.36626
C10H1orf27	780.5	778	508.5	591	795.5	723.5	696.167	118.913
C10H1orf52	147.5	196	183	149.5	182	218.5	179.417	27.3339
C11H18orf32	786	799	732.5	853.5	903	921	832.5	72.8395
C11H21orf2	653.5	639.5	549	652	675.5	687.5	642.833	49.1443
C11H2orf54	0	0	0	0	0	0	0	0
C11H2orf82	3	7	1	4.5	4.5	4.5	4.08333	1.98536
C11H3orf33	144	190.5	162	127	202.5	302.5	188.083	62.7052
C11H3orf58	118.5	152	94.5	121	262	213	160.167	64.5141
C11H3orf70	370.5	352.5	261	328	319.5	304.5	322.667	38.3388
C12H15orf26	2	4	1.5	5	1	3.5	2.83333	1.57056
C12H15orf39	454	248.5	117.5	470.5	218.5	99.5	268.083	160.919
C12H15orf40	390	397	328	279.5	418.5	430.5	373.917	58.3159
C12H15orf43	0.5	0	0	0	0.5	0.5	0.25	0.273861
C12H15orf48	675.5	20.5	35	1909	58.5	54	458.75	754.434
C12H15orf59	0.5	1	0	0.5	0	0	0.333333	0.408248
C12H15orf61	104	57	52	97	55.5	52	69.5833	24.1297
C12H15orf65	0	0	0	1	0	0	0.166667	0.408248
C13H16orf70	601.5	473	348.5	558.5	442	451.5	479.167	90.0198
C13H16orf74	0	0	0	0.5	0	0.5	0.166667	0.258199
C13H16orf87	104	125.5	102	83	123	168	117.583	29.1795
C13H19orf40	249.5	270	182	211	237.5	296	241	40.8203
C14H3orf14	231	235	236.5	217.5	238.5	436.5	265.833	83.9462
C14H3orf18	686.5	477	208.5	633.5	419	599.5	504	175.767
C14H3orf67	1.5	5	0.5	7.5	3.5	1	3.16667	2.71416
C14H9orf89	919	677.5	783.5	907.5	745.5	1490	920.5	294.26
C15H5orf15	1755	2178	1286	1413	2167.5	2008.5	1801.33	384.029
C15H5orf24	337	113.5	41	234	61.5	77.5	144.083	116.719
C15H5orf45	420	774.5	912	301.5	603	763.5	629.083	232.793
C15H5orf58	0	0	0	0	0	0	0	0
C16H16orf45	49	28	11	44	17.5	11.5	26.8333	16.4944
C16H16orf52	178.5	150	129.5	199	130	134.5	153.583	28.9714
C16H16orf59	194.5	222	177.5	140.5	134.5	111	163.333	41.7261
C16H16orf72	3341	2442	1894	3048.5	2392	2334.5	2575.33	526.068
C16H16orf96	28.5	20	19.5	16	22	28	22.3333	4.97661
C16H7orf26	278	283	244.5	247.5	274.5	222.5	258.333	23.8719
C16H7orf50	260	444	440.5	216.5	436	366	360.5	99.939
C16H7orf62	0.5	0.5	0.5	0	1	1	0.583333	0.376386
C16H8orf33	258.5	257.5	150.5	250.5	241.5	185	223.917	45.2641
C17H11orf85	1.5	0.5	0	1	1.5	0	0.75	0.689202
C17H12orf43	94	94.5	78	75	98	63.5	83.8333	13.7356
C17H12orf49	363.5	298	269	336	277.5	297.5	306.917	36.1074
C17H12orf65	419.5	479	473	395	478.5	520	460.833	45.4606
C19H16orf93	165.5	141	189	164.5	136	183	163.167	21.4352
C19H9orf114	174.5	318.5	331	135	293.5	224.5	246.167	80.7872
C19H9orf142	67	119	164.5	52.5	111	134.5	108.083	41.9183
C19H9orf16	503	352	260	497.5	364.5	329.5	384.417	96.7396
C19H9orf171	0	0	0	0	0	0.5	0.0833333	0.204124
C19H9orf172	8.5	10	7	14.5	11	11.5	10.4167	2.59647
C19H9orf173	6	9	8	6.5	9	7	7.58333	1.28128
C19H9orf69	219	259	260.5	200.5	261.5	295	249.25	33.9304
C19H9orf78	291.5	351	397.5	236.5	409.5	468	359	84.309
C19H9orf9	7	5	8	6	3.5	13	7.08333	3.29267
C19H9orf91	10	4.5	3	7	3.5	2	5	2.98329
C1D	806.5	820	586	678	808.5	524.5	703.917	127.83
C1GALT1	1117	1013	578	948.5	916.5	751	887.333	193.6
C1GALT1C1	1133.5	1405.5	1058	941	1311	1033	1147	177.343
C1H11orf30	419	334.5	200.5	321.5	262.5	210	291.333	83.3898
C1H11orf54	267	289.5	282	262.5	352	429	313.667	65.0443
C1H11orf70	32.5	48	74.5	17	34	83.5	48.25	25.9206
C1H11orf73	528.5	581	562.5	524	542.5	607	557.583	32.2977
C1H11orf87	100	69	45.5	80	92.5	281	111.333	85.2969
C1H11orf97	6	3.5	2.5	3.5	2	2	3.25	1.50831
C1H12orf29	408.5	317	277	338.5	349.5	386.5	346.167	47.3642
C1H12orf4	545	440	309	464	378	321.5	409.583	90.6611
C1H12orf40	1	0	0	0	0.5	0.5	0.333333	0.408248
C1H12orf45	567	705	750.5	495.5	789.5	729.5	672.833	115.358
C1H12orf5	320.5	289.5	206.5	230.5	311	266	270.667	45.2047
C1H12orf50	2.5	1	1	2	1.5	0.5	1.41667	0.73598
C1H12orf57	238	424	871.5	289	574	1154	591.75	357.669
C1H12orf66	432.5	411.5	323.5	397.5	425	371.5	393.583	40.5887
C1H12orf73	429	529	784	366	531.5	1007	607.75	242.023
C1H12orf75	130	78.5	48	90.5	82	88.5	86.25	26.3757
C1H21orf140	0	0	0	0	0	0	0	0
C1H21orf33	505	604.5	671.5	453.5	562.5	861	609.667	144.628
C1H21orf59	245	338.5	347	246.5	378	570.5	354.25	119.31
C1H21orf62	2	0	0	0.5	0.5	1	0.666667	0.752773
C1H21orf91	158	163.5	124.5	133	141.5	163	147.25	16.6215
C1H22orf23	17	17.5	19.5	19	14.5	31.5	19.8333	5.98052
C1H2orf40	5	19	12	3.5	12	9.5	10.1667	5.59166
C1H2orf49	591	460.5	336	494.5	432.5	436	458.417	83.7194
C1H3orf17	358	404.5	292	307.5	414	315	348.5	51.9846
C1H3orf30	3	1.5	0.5	3.5	0	1	1.58333	1.39344
C1H3orf38	446.5	320	235	385	323	259	328.083	78.4732
C1H3orf52	1	0	0.5	0	0.5	0	0.333333	0.408248
C1H7orf49	29.5	33.5	77	19	45	128	55.3333	40.7942
C1H7orf55	215	407	490	224.5	405	461.5	367.167	118.755
C1H7orf60	268	134	84	249	125	132.5	165.417	74.622
C1HXorf22	0.5	0	0	0	0	0	0.0833333	0.204124
C1HXorf23	753.5	476	275	646.5	491.5	364	501.083	176.344
C1HXorf30	0.5	0.5	0	0	0	1	0.333333	0.408248
C1HXorf36	4	1	1	3	1.5	0	1.75	1.47479
C1QA	0	0	0	0	0	0	0	0
C1QB	0	0	0	0	0	0	0	0
C1QBP	4105.5	5685	5921.5	3949	6014	4997	5112	913.899
C1QC	0	0	0	0	0	0	0	0
C1QL1	1	1.5	4.5	1.5	4	13	4.25	4.52493
C1QL4	0	0	0.5	0.5	0	0	0.166667	0.258199
C1QTNF1	12	10.5	8.5	13.5	11.5	16.5	12.0833	2.72794
C1QTNF2	0.5	0	0	0	0	0	0.0833333	0.204124
C1QTNF3	31.5	243	103	20	204	576	196.25	206.571
C1QTNF4	567.5	1438	961.5	375.5	1867	2627	1306.08	849.362
C1QTNF5	0	0	0	0	0	0	0	0
C1QTNF6	0	0	0	0	0	0	0	0
C1QTNF7	0	0.5	0	0	0	0	0.0833333	0.204124
C1QTNF8	0	0	0	0	0	0	0	0
C1R	19.5	11.5	7	35.5	17	11.5	17	10.0896
C1S	27	10.5	2	44	18	8	18.25	15.2897
C20H17orf58	39.5	20.5	7	36.5	13.5	23	23.3333	12.6991
C20H17orf62	490.5	488.5	324	465	545	577.5	481.75	87.6999
C20H17orf67	1	1.5	1.5	3	1.5	1.5	1.66667	0.68313
C20H17orf70	258	398.5	357.5	311	344	532	366.833	93.6518
C20H17orf75	544	396.5	307	395	365	484.5	415.333	85.2958
C20H17orf80	187.5	220	201.5	153	211.5	247.5	203.5	31.8826
C20H17orf89	233.5	264.5	345.5	221	293	330	281.25	50.6624
C21H17orf64	0	0	0	0	0	0	0	0
C21H17orf85	557	456.5	335.5	493.5	507	463.5	468.833	74.5612
C21H17orf97	1.5	3.5	4.5	1	2.5	4.5	2.91667	1.49722
C22H20orf195	0	0	0	0	0.5	0.5	0.166667	0.258199
C22H20orf24	1458.5	1888	1681	1404	1956.5	1821.5	1701.58	228.99
C23H1orf158	13	10	5	13	9.5	10	10.0833	2.93967
C23H1orf159	13.5	11	12	15.5	11.5	14.5	13	1.78885
C23H1orf167	1.5	1	3	5	0	2.5	2.16667	1.75119
C23H1orf174	113	94.5	67.5	99.5	93.5	117.5	97.5833	17.7156
C23H1orf50	145.5	162.5	197	130	160.5	201.5	166.167	28.2129
C23H1orf86	84.5	79	58	42	68.5	85	69.5	17
C24H2orf42	135	151.5	136.5	143.5	148.5	170.5	147.583	12.9554
C24H8orf4	14.5	5	1.5	1.5	1	0	3.91667	5.45359
C25H1orf216	4	3	3	7.5	2.5	2	3.66667	1.99165
C26H11orf1	0	0	0	0	0	0	0	0
C26H11orf52	162.5	194	241	112	144	452	217.583	123.006
C26H11orf57	335	389	338.5	298.5	351	337.5	341.583	29.1983
C26H11orf63	0.5	1	0	1	0.5	2.5	0.916667	0.861201
C26H11orf88	0	0	0	0	0	0.5	0.0833333	0.204124
C28H1orf116	23	9	67.5	12	5	14.5	21.8333	23.1747
C28H1orf186	0	0	0	0	0	0	0	0
C28H1orf74	94.5	79.5	91.5	109.5	89	99.5	93.9167	10.1213
C28H6orf106	568.5	451	360.5	596	429.5	406	468.583	93.4384
C28H6orf132	31	71.5	74.5	26	76	62	56.8333	22.5359
C28H6orf89	689	599	451.5	594	525.5	463.5	553.75	90.9487
C29H17orf104	0	0	0	0	0	0	0	0
C2CD2	491.5	245	120	360.5	200.5	153	261.75	140.348
C2CD2L	339	317.5	218.5	207.5	278	237	266.25	54.1191
C2CD3	59	35.5	18	56	32.5	39.5	40.0833	15.3474
C2CD4C	0	0	0	0	0	0	0	0
C2CD5	658.5	577.5	385	462	501	503.5	514.583	94.3766
C2H1orf101	9.5	6.5	3.5	11.5	5	5	6.83333	3.0605
C2H1orf115	7	5	3	6	5.5	5.5	5.33333	1.32916
C2H1orf131	137	176	166	93.5	206	186.5	160.833	40.1431
C2H1orf198	2859.5	1245	1220.5	1960	675.5	997.5	1493	791.833
C2H2orf43	324.5	233	189.5	281	230.5	238	249.417	46.8673
C2H2orf50	0	0	0	0.5	0	0	0.0833333	0.204124
C2H2orf70	0	0	0	0	0	0	0	0
C2H2orf71	10	2	0	5	1	1	3.16667	3.76386
C2H6orf120	203	161	103	188	172.5	175	167.083	34.5346
C2H6orf163	0.5	1	0.5	0	0.5	0.5	0.5	0.316228
C2H6orf165	10	7	6	2	2.5	2.5	5	3.20936
C2H6orf203	601	503	504	512.5	501.5	592.5	535.75	47.4813
C2H6orf211	361	184.5	125	350	213.5	187	236.833	96.4337
C2H6orf57	166.5	176	238	146.5	236.5	424	231.25	101.64
C2HXorf21	0	0	0	0	0	0	0	0
C3	0.5	0	1.5	1	0.5	2.5	1	0.894427
C30H19orf10	1018.5	1642	1821.5	1252.5	1922.5	2294.5	1658.58	463.782
C30H19orf35	0	0	0	0	0	0	0	0
C30H19orf44	276	358.5	335	305	424.5	408.5	351.25	57.8988
C30H19orf45	8.5	7	6.5	13	7.5	12.5	9.16667	2.85774
C30H19orf60	274	402	538.5	290	427.5	500.5	405.417	107.557
C30H19orf70	360.5	728	844	409.5	706	729	629.5	196.074
C30H19orf71	1	0	0.5	0.5	0	0	0.333333	0.408248
C3AR1	0	0	0	0.5	0	0	0.0833333	0.204124
C3H18orf21	477.5	460.5	398	432	475.5	388	438.583	39.0044
C3H18orf42	58	49	44.5	46	67	87.5	58.6667	16.4671
C3H18orf63	0	0	0	0	0	0	0	0
C3H18orf8	323.5	332.5	333	352.5	326.5	404.5	345.417	30.6601
C3H5orf22	385.5	262	135	272	258.5	190.5	250.583	84.6448
C3H5orf49	1.5	0	4.5	1	3	5	2.5	2
C3H6orf52	799	721	686.5	762.5	716.5	707.5	732.167	41.1116
C3H6orf62	4403.5	4176.5	3676	4577	4638.5	4642.5	4352.33	376.172
C3H7orf57	0.5	0	0.5	1.5	0	0	0.416667	0.584523
C3H7orf72	0.5	0	0	0	0	0	0.0833333	0.204124
C3H8orf22	20.5	4	2.5	14.5	3	3	7.91667	7.67735
C3H8orf37	41	26.5	9.5	37	32	18.5	27.4167	11.8212
C3H8orf46	0	0	0	0	0	0	0	0
C3H8orf76	445	502	492	377.5	592	756	527.417	132.355
C4H20orf194	1720.5	764	519	1791	644	838	1046.08	560.731
C4H4orf17	10.5	5.5	1	2.5	2	1	3.75	3.69797
C4H4orf19	0	0	0.5	0	0	0	0.0833333	0.204124
C4H4orf27	561.5	869.5	915	560.5	787.5	781.5	745.917	151.82
C4H4orf29	608.5	663.5	432	449.5	621.5	487.5	543.75	99.1089
C4H4orf33	175.5	166.5	118.5	131	150	200	156.917	29.9623
C4H4orf46	227.5	212	200.5	220	222	245	221.167	14.9755
C4H4orf47	169.5	129	68.5	140	122	90.5	119.917	35.938
C4H4orf48	10	17.5	12.5	13	17.5	59	21.5833	18.5672
C4H4orf50	0	0	0	0	0	0	0	0
C5	2.5	0	0.5	1.5	2.5	0.5	1.25	1.08397
C5H11orf16	41	18.5	9	26	11	13	19.75	12.082
C5H11orf24	799.5	821	499.5	748.5	869.5	719	742.833	130.52
C5H11orf31	577.5	1406	1866	522	1281.5	1396.5	1174.92	524.34
C5H11orf49	19.5	27.5	12.5	23	19.5	22.5	20.75	4.9975
C5H11orf58	2306	2267	1790	2067.5	2334.5	2180	2157.5	204.467
C5H11orf74	3.5	2.5	3	5	8	13	5.83333	4.0332
C5H11orf94	14	21.5	9.5	13	8	9	12.5	5
C5H14orf105	0	0	0	0	0	0	0	0
C5H14orf132	8	2.5	0	5	1	0	2.75	3.18983
C5H14orf159	50	27.5	4	52	28.5	17	29.8333	18.6405
C5H14orf166	2183.5	2101.5	2562	2510	2151.5	2166.5	2279.17	201.489
C5H14orf169	190.5	231.5	216.5	184.5	225.5	249	216.25	24.7462
C5H14orf180	0	0	0	0	0	0	0	0
C5H14orf2	847.5	838	1268.5	789	879	1388.5	1001.75	257.553
C5H14orf37	6.5	9.5	4	6	14	5	7.5	3.68782
C5H14orf39	1	0	0.5	0	0	0.5	0.333333	0.408248
C5H14orf79	20	10.5	9.5	9.5	8.5	11	11.5	4.25441
C5H15orf52	20.5	12	12	23.5	20	31	19.8333	7.22957
C5H15orf57	250	233.5	240	255	246	310	255.75	27.622
C5H15orf62	9	2	1.5	10	1.5	6.5	5.08333	3.91684
C6	0	0	0	0	0	0	0	0
C6H1orf35	459.5	585	573	381	522	596	519.417	84.6088
C6H7orf25	241	213.5	281	248.5	233	311.5	254.75	35.5313
C6H7orf31	0	0	0	0	0	0	0	0
C6H9orf152	1	0	0	1	0	1	0.5	0.547723
C7	6	9	6	4.5	3.5	2.5	5.25	2.29674
C7H21orf58	0	0	0	0.5	0.5	1	0.333333	0.408248
C7H2orf47	682.5	812.5	694.5	695	858	630.5	728.833	86.9757
C7H2orf66	22.5	18.5	16.5	16.5	18	30	20.3333	5.22175
C7H2orf69	197.5	127	92.5	128.5	163.5	141	141.667	35.778
C7H2orf76	142.5	145.5	179.5	131.5	162	231.5	165.417	36.467
C7H2orf88	15	20.5	14.5	19	30	41	23.3333	10.3037
C8A	0	0	0	0	0	0	0	0
C8B	0.5	0	0	0	0	0	0.0833333	0.204124
C8G	45	99.5	55.5	48.5	85	68.5	67	21.6379
C8H10orf11	141	92.5	80.5	139.5	78	102	105.583	28.2089
C8H10orf12	326.5	438.5	147.5	246.5	316.5	334.5	301.667	97.4154
C8H10orf128	0	0	0	0	0	0	0	0
C8H10orf2	952	1402.5	1132	987	1314.5	765.5	1092.25	238.639
C8H10orf32	167	178	142.5	144.5	122.5	208	160.417	30.426
C8H10orf54	20.5	87	66.5	14.5	94.5	163	74.3333	54.7144
C8H10orf71	15.5	34	46.5	6	23.5	113	39.75	38.5626
C8H10orf76	594	532.5	408.5	555.5	523.5	468	513.667	66.0308
C8H10orf88	500	511	486	382.5	488.5	493.5	476.917	47.1184
C8H10orf90	0.5	0	0	0	0	0	0.0833333	0.204124
C9H8orf48	126.5	61	32	131	54.5	67	78.6667	40.5878
C9HXorf56	387	482.5	467	323.5	426.5	538	437.417	75.7136
C9HXorf57	824.5	356.5	224.5	631.5	283	404.5	454.083	229.192
C9HXorf65	0	0	0	0	0	0	0	0
CA10	0	0	0	0	0	0	0	0
CA12	1.5	4.5	3.5	4.5	15	33	10.3333	12.0692
CA14	3.5	4	1	1	4.5	2.5	2.75	1.50831
CA4	0	0	0	0	0	0	0	0
CA5A	201.5	63.5	26.5	172.5	33	31.5	88.0833	78.2588
CA6	2	6	4	6.5	6.5	11.5	6.08333	3.1846
CA7	5	5.5	1	3	2.5	4	3.5	1.67332
CA8	2.5	7	13	5.5	16.5	266	51.75	105.085
CAAP1	500	585.5	662	450.5	620.5	488.5	551.167	83.6048
CAB39L	1.5	2	1	2.5	1	1.5	1.58333	0.584523
CABIN1	368.5	120	56.5	292.5	86	78.5	167	130.511
CABLES1	269.5	280.5	216.5	235.5	242	250	249	23.2422
CABLES2	41	15.5	14	23	21.5	22	22.8333	9.63674
CABP1	0	1.5	0.5	1	1.5	0	0.75	0.689202
CABP2	7.5	15.5	19	10.5	13.5	25	15.1667	6.24233
CABP4	2.5	1	0.5	1	1	2.5	1.41667	0.861201
CABP7	1	0.5	1	0	1	0	0.583333	0.491596
CABYR	20.5	9	6	14.5	8.5	7	10.9167	5.54452
CACFD1	7.5	4	2.5	6	12	42.5	12.4167	15.0977
CACHD1	433	396.5	174	341.5	352	265.5	327.083	93.9071
CACNA1B	0	0.5	1	0	0	0.5	0.333333	0.408248
CACNA1D	10.5	1	0.5	4	1.5	0	2.91667	3.96758
CACNA1E	84.5	222	66	63.5	144	59.5	106.583	64.6973
CACNA1G	0.5	0	0	0	1	1.5	0.5	0.632456
CACNA1I	0.5	0	0	0.5	0	0	0.166667	0.258199
CACNA1S	9	24	20	8.5	20	76	26.25	25.1828
CACNA2D2	450	510.5	253.5	328	418	518.5	413.083	104.59
CACNA2D3	2.5	2.5	0	3	4	0.5	2.08333	1.53025
CACNB2	13.5	5	2.5	8.5	0.5	0.5	5.08333	5.12266
CACNB4	2	0	0	2.5	0.5	0.5	0.916667	1.06849
CACNG1	0	2	5	0	0	49.5	9.41667	19.7343
CACNG2	4.5	4.5	1.5	1.5	2	1	2.5	1.58114
CACNG3	1209.5	1356	1244.5	1549	1466.5	1497	1387.08	139.598
CACNG4	1	1.5	5.5	1	0.5	16.5	4.33333	6.23431
CACNG5	302	471	222	245.5	407.5	197	307.5	109.66
CACTIN	815	913	830	797.5	866	948.5	861.667	59.147
CACUL1	663	757.5	611.5	596	669	675	662	57.0009
CACYBP	643	605	564.5	593.5	614.5	543	593.917	35.8154
CAD	214.5	475	321.5	218	355.5	706.5	381.833	186.153
CADM1	3.5	3	3	0	1.5	14.5	4.25	5.18411
CADPS	3	2.5	1	3	1.5	6.5	2.91667	1.93434
CADPS2	2.5	3.5	18	0.5	0	13	6.25	7.44815
CALB1	11	3	3.5	0.5	2	0	3.33333	3.99583
CALB2	0	0	0	0	0	0	0	0
CALCA	1.5	1.5	0.5	0	0.5	0.5	0.75	0.612372
CALCOCO2	1097.5	886	879	913.5	880.5	1086.5	957.167	105.242
CALCRL	65	33	11.5	33	18	16	29.4167	19.6123
CALD1	2598	1492	701.5	1660.5	1175	906.5	1422.25	676.85
CALHM1	0	0	0	0	0	0	0	0
CALHM2	204	322.5	218.5	174.5	276	313.5	251.5	61.2528
CALHM3	0.5	0	0	0	0	1.5	0.333333	0.60553
CALM1	4394.5	3867	2428.5	3548	3951.5	3107.5	3549.5	696.914
CALM2	11985	12697	11040.5	9860.5	13286	13200.5	12011.6	1347.47
CALML4	278	442.5	844	336.5	569.5	1084.5	592.5	313.94
CALN1	2	0.5	1	1	0.5	0.5	0.916667	0.584523
CALR	9314	19681	21874.5	14116.5	19036	22293	17719.2	5047.69
CALR3	1.5	1.5	2	2	3.5	5	2.58333	1.39344
CAMK1	86	95	149.5	73.5	70	141.5	102.583	34.5129
CAMK1D	11.5	2.5	5.5	8	3	8	6.41667	3.42661
CAMK1G	37	33.5	23	35.5	57	35.5	36.9167	11.0699
CAMK2A	164.5	672	351.5	50	630.5	1532	566.75	533.295
CAMK2B	35.5	39	21.5	21.5	41	40.5	33.1667	9.23941
CAMK2D	988	791.5	678.5	904.5	773	1433.5	928.167	270.033
CAMK2G	242	103.5	75.5	184.5	88.5	120	135.667	64.5234
CAMK4	51.5	46	59	104.5	93.5	111	77.5833	28.6974
CAMKK1	2.5	0.5	5.5	1.5	7	11.5	4.75	4.12007
CAMKK2	465.5	407.5	292.5	491	350.5	424.5	405.25	73.5784
CAMKMT	65.5	40	29	50.5	55	31.5	45.25	14.2364
CAMKV	6	3.5	2.5	10.5	0.5	3	4.33333	3.50238
CAMLG	158.5	140	94	143	112	165	135.417	27.3869
CAMSAP1	612	453.5	300.5	478	390.5	403	439.583	104.392
CAMSAP2	515	118	42	354	91	90	201.667	188.994
CAMTA1	492.5	462	305	438	423	422	423.75	64.0279
CAND1	3219.5	2331.5	1708	2758	2266.5	2079	2393.75	529.892
CANT1	337	596	726.5	303.5	488	542	498.833	159.749
CANX	6899	6019	5027	7192	5466.5	6195.5	6133.17	823.723
CAP1	8042	7970.5	6746	6770	7437	8127.5	7515.5	634.482
CAP2	43.5	46	46	61.5	131	713	173.5	266.392
CAPG	545.5	733.5	1207.5	747.5	651	1146	838.5	272.407
CAPN10	320	349	264.5	227.5	335	334	305	48.0593
CAPN11	10942	10701.5	8140	9110.5	8762	10984	9773.33	1250.83
CAPN13	3.5	3.5	3.5	2	1.5	5	3.16667	1.25167
CAPN14	24	21	2.5	19.5	19.5	5.5	15.3333	8.98146
CAPN15	217.5	259.5	139.5	173.5	221.5	285.5	216.167	53.6905
CAPN2	4258.5	2885	2194	3635.5	2820	2999.5	3132.08	718.09
CAPN3	16	23	26	6.5	32	55.5	26.5	16.6973
CAPN5	0	1	0	1.5	0	1	0.583333	0.66458
CAPN6	118.5	5.5	2.5	67	11.5	3	34.6667	47.9548
CAPN7	305	203	170	231.5	207.5	256.5	228.917	47.2392
CAPN8	25.5	9.5	9.5	48	44.5	43.5	30.0833	17.7607
CAPN9	57.5	55.5	33.5	26.5	14	4.5	31.9167	21.5184
CAPNS2	257	218	136	172	183.5	101	177.917	55.8573
CAPRIN1	5381	5864.5	4703.5	4552.5	5569	5286	5226.08	505.878
CAPS2	35	17.5	5	23.5	19.5	18	19.75	9.71983
CAPSL	3	0	2	3.5	3.5	0.5	2.08333	1.53025
CAPZA1	2557	2480.5	2094	2079	2422.5	2491	2354	211.612
CAPZA2	689	728.5	619	553	705	826.5	686.833	93.9046
CAPZA3	0	0	0	0	0	0	0	0
CAPZB	3917	3648	2924.5	3551	4038	3622	3616.75	387.85
CARD10	1	2	2.5	1	0.5	0.5	1.25	0.821584
CARF	216	107	67.5	166.5	105.5	115.5	129.667	52.8646
CARHSP1	335.5	654	488	248.5	747.5	786	543.25	221.811
CARKD	449.5	487	381.5	380	433	507	439.667	52.6476
CARNS1	14.5	15.5	12	13.5	27	61.5	24	19.1416
CARS	1718	1435.5	1429	1569.5	1357	1544	1508.83	129.207
CARS2	291	346.5	208	198	367.5	261.5	278.75	69.9148
CARTPT	1.5	14.5	9	0.5	24.5	24	12.3333	10.5578
CASC1	86	65	61.5	52.5	59	71.5	65.9167	11.6851
CASC3	1066.5	1145.5	840.5	1170.5	932.5	851	1001.08	146.187
CASC4	2459	3234.5	2526.5	2030.5	3289.5	3206	2791	524.588
CASC5	1387	941	571.5	982.5	833.5	729	907.417	278.173
CASK	1127	691.5	482.5	911	617.5	552.5	730.333	243.832
CASKIN2	111	64.5	34.5	104	63.5	72.5	75	28.376
CASP10	477.5	413	191.5	369.5	376.5	242.5	345.083	107.556
CASP2	446	430.5	272.5	327	360	336	362	65.8232
CASP3	286	227	125.5	249	230	197	219.083	54.4063
CASP6	203.5	192.5	114	178	195	179	177	32.3744
CASP7	186.5	199.5	166	139	203	195.5	181.583	24.7132
CASP8AP2	608.5	289.5	131.5	351.5	251	208	306.667	165.484
CASP9	219.5	357.5	412	161	322.5	361	305.583	95.5947
CASQ2	27.5	175.5	561	7	137.5	912	303.417	359.056
CASR	0	0.5	0	0	0	0.5	0.166667	0.258199
CAST	3858	2026	1648	3261.5	2051.5	2621	2577.67	843.116
CAT	417.5	163.5	209.5	530.5	176	236.5	288.917	149.953
CATIP	25	8.5	20	33	12	23	20.25	8.93169
CAV1	5330	6072.5	3028	3583.5	5585	3927.5	4587.75	1235.09
CAV2	1494	1221.5	899	1058.5	1097.5	1032	1133.75	204.899
CAV3	3.5	8.5	33	3.5	12	260	53.4167	101.794
CBFA2T2	144	193	99.5	121.5	166	149	145.5	32.8116
CBFB	739.5	751.5	573.5	575	779.5	671	681.667	90.5365
CBL	1023.5	585.5	367.5	800.5	501.5	434	618.75	248.583
CBLB	283	205	100.5	221.5	173	157	190	62.0556
CBLL1	584.5	445	275	525	357	380.5	427.833	113.927
CBLN1	19.5	47.5	39.5	5	26	23.5	26.8333	15.0322
CBLN2	2.5	0	0	1.5	0.5	0.5	0.833333	0.983192
CBLN4	0	0	0	0	0	0	0	0
CBR1	752	404.5	410	1028.5	621	823	673.167	244.576
CBR4	253.5	175	103	272.5	195.5	174	195.583	61.2074
CBX1	354	401	327.5	247.5	357	459	357.667	71.0026
CBX2	1.5	0.5	0.5	2.5	1	0.5	1.08333	0.801041
CBX3	2327	2590.5	1934	1809	2728.5	2958.5	2391.25	453.306
CBX4	129.5	109.5	74	136.5	94	71	102.417	27.6069
CBX7	9.5	7	11	8.5	6.5	11	8.91667	1.93434
CBY1	2015.5	1398	1659.5	1515.5	1012.5	655.5	1376.08	481.774
CC2D1B	1270.5	635.5	470	1036.5	698.5	619	788.333	301.831
CC2D2A	142	134	90.5	111	95	98	111.75	21.5957
CCAR1	1878	1576	1056	1348.5	1531.5	1014.5	1400.75	330.559
CCBL1	232.5	189	164.5	215	190.5	228.5	203.333	26.4512
CCBL2	387.5	244	158	302	214	298	267.25	79.906
CCDC101	618	945	657	645.5	842.5	606.5	719.083	140.308
CCDC102A	276.5	392.5	268.5	241.5	361	289	304.833	58.6938
CCDC102B	1	0	0	1	0	0	0.333333	0.516398
CCDC103	4	3.5	14	5	9	15.5	8.5	5.2345
CCDC107	539.5	532	548.5	439	526	520.5	517.583	39.746
CCDC108	0	0	0	0	0	0	0	0
CCDC109B	153.5	116.5	74.5	189.5	107.5	98	123.25	41.5015
CCDC110	34	26	11.5	24.5	21	22	23.1667	7.33939
CCDC112	6	0.5	1	4.5	2	6	3.33333	2.48328
CCDC113	68.5	48.5	27	52	47.5	42	47.5833	13.5108
CCDC117	347.5	395	328	306.5	366.5	427	361.75	44.2275
CCDC12	354.5	528	532.5	276	547.5	538	462.75	117.099
CCDC122	0.5	0	0	0	0	0	0.0833333	0.204124
CCDC124	720	1238	1348	744.5	1085	1544.5	1113.33	331.079
CCDC125	443.5	241	96	429.5	238	100.5	258.083	152.027
CCDC126	529.5	474	299	384.5	441	346	412.333	85.2899
CCDC127	270.5	143.5	99.5	225.5	152	209	183.333	62.6599
CCDC129	0	0	0	0	0	0	0	0
CCDC13	24.5	11	3.5	18	9	6.5	12.0833	7.80651
CCDC134	437.5	628	426	428	609.5	483	502	92.9575
CCDC137	220	298	274.5	182.5	289.5	215.5	246.667	46.9986
CCDC138	2.5	2.5	1	0	0.5	0	1.08333	1.1583
CCDC14	155	122	72.5	119.5	118	109.5	116.083	26.4866
CCDC141	3	0	4.5	1	2	23	5.58333	8.6742
CCDC142	7.5	31	24.5	12.5	29.5	20.5	20.9167	9.37239
CCDC148	1	0	0	0	0	3.5	0.75	1.40535
CCDC149	284	102.5	47.5	238	92	98	143.667	94.1168
CCDC15	1050	1552	1487	831.5	1481.5	1188.5	1265.08	289.318
CCDC153	0	0	0	0	0.5	9.5	1.66667	3.84274
CCDC157	15	20	22.5	16.5	20	26	20	3.98748
CCDC166	0	0	0	0	0	1	0.166667	0.408248
CCDC167	493.5	521.5	373.5	485.5	514	537	487.5	58.8974
CCDC169	100	76	95	66	73.5	180	98.4167	42.0576
CCDC17	0	0.5	0	0	0	1.5	0.333333	0.60553
CCDC170	33	19	20	32	21.5	36	26.9167	7.55259
CCDC171	318.5	129	77.5	213	110	93.5	156.917	92.2645
CCDC172	0	0	0	0	0	0	0	0
CCDC173	101	71.5	58.5	67	82	89.5	78.25	15.6229
CCDC174	343	315.5	258.5	323	307	299.5	307.75	28.3879
CCDC176	12.5	3.5	1	21	6	6.5	8.41667	7.26235
CCDC177	62	64	89.5	52	46	48.5	60.3333	16.0115
CCDC18	316.5	222	119	152	162	120	181.917	75.8989
CCDC181	19	13.5	4.5	14.5	5	26.5	13.8333	8.4004
CCDC183	2	2.5	0.5	4.5	2.5	3.5	2.58333	1.35708
CCDC186	501	288	173	439.5	257.5	274.5	322.25	122.98
CCDC25	866	1024	982.5	781.5	1096.5	1148.5	983.167	138.741
CCDC27	46.5	52.5	48.5	54	56.5	76	55.6667	10.605
CCDC28A	417.5	323	330.5	396.5	334	366.5	361.333	38.9495
CCDC28B	73.5	164	120.5	80.5	162.5	208	134.833	52.7045
CCDC3	0	0	0	0	0	0	0	0
CCDC30	108	146	156.5	98	119.5	182.5	135.083	32.1798
CCDC33	0	0	0	0	0	0	0	0
CCDC34	169.5	186.5	163.5	155	190	216	180.083	22.1165
CCDC36	0	0	0	0	0	0	0	0
CCDC37	1	0	0.5	0	0.5	0.5	0.416667	0.376386
CCDC39	52	29.5	13	44.5	27.5	32	33.0833	13.6873
CCDC40	44.5	67	69	80.5	88.5	141	81.75	32.6355
CCDC42	0	0	0.5	0	0	0	0.0833333	0.204124
CCDC42B	9.5	16.5	10.5	7.5	12	18	12.3333	4.1069
CCDC43	498.5	718	643	453	708	734	625.75	121.1
CCDC47	1852.5	1996.5	1445	1629.5	2116	1371	1735.08	301.687
CCDC50	3171.5	1377	766	2415.5	861	973	1594	981.73
CCDC51	407	406	356	393	397	343.5	383.75	27.1546
CCDC57	7.5	7	2.5	8	4.5	3	5.41667	2.39618
CCDC58	255.5	308	330	223.5	328.5	399.5	307.5	61.9217
CCDC59	379	403	343	311.5	396	299.5	355.333	43.9928
CCDC6	1404.5	1086.5	642.5	1247.5	1059	956	1066	260.556
CCDC60	0.5	0	0	0	0	0.5	0.166667	0.258199
CCDC61	336	533.5	398	291.5	517	405.5	413.583	96.2359
CCDC63	0	0	0	0.5	0	0	0.0833333	0.204124
CCDC64	214	274.5	332	221.5	329	371.5	290.417	64.2413
CCDC65	0.5	4	3	1	1.5	3.5	2.25	1.44049
CCDC66	204.5	132	67.5	180.5	126	151.5	143.667	47.683
CCDC67	0.5	0	0	0.5	0	0	0.166667	0.258199
CCDC68	2	1.5	0	0.5	1	0	0.833333	0.816497
CCDC69	0.5	2.5	6.5	1	7	21	6.41667	7.65125
CCDC71	763.5	619.5	391.5	633.5	554.5	589.5	592	121.246
CCDC71L	30	23.5	28	24.5	24	35.5	27.5833	4.6413
CCDC73	14	10.5	13.5	16	16	28	16.3333	6.06355
CCDC77	140.5	171.5	141	119.5	153.5	195	153.5	26.5612
CCDC78	3.5	1	0.5	3	0.5	0.5	1.5	1.3784
CCDC79	25.5	17	18	19.5	9.5	14	17.25	5.37355
CCDC80	8926	4114	954	7751	3018	1105.5	4311.42	3358.19
CCDC81	0	0	0	1	0	0.5	0.25	0.41833
CCDC82	88.5	66	67	84.5	65	131	83.6667	25.3094
CCDC83	13	5.5	5.5	16.5	8.5	9.5	9.75	4.33301
CCDC84	66.5	104	75	43.5	107	71.5	77.9167	24.0446
CCDC85A	0.5	0	0	1.5	0	0	0.333333	0.60553
CCDC85C	5.5	2.5	0.5	12.5	0	0.5	3.58333	4.82096
CCDC86	745.5	1159	1484.5	767.5	1150	1085.5	1065.33	276.784
CCDC88A	1416.5	349.5	123	1127	252	170.5	573.083	554.24
CCDC88C	407	400	334	256.5	433	964.5	465.833	252.485
CCDC89	40.5	28	13.5	47.5	29.5	15.5	29.0833	13.403
CCDC90B	691.5	777	545.5	431.5	770.5	665.5	646.917	135.068
CCDC91	10.5	10.5	9	10	6	13.5	9.91667	2.43755
CCDC92	26.5	28.5	22	23.5	29	23.5	25.5	2.91548
CCDC93	1034	810.5	609.5	971.5	808.5	571	800.833	186.053
CCDC94	372	494	462	361.5	492.5	399.5	430.25	60.0206
CCDC96	1.5	2.5	2	4.5	2.5	3.5	2.75	1.08397
CCDC97	216	309.5	250	240	250.5	241	251.167	31.2068
CCK	77.5	269	129.5	63.5	194.5	54	131.333	85.3526
CCKAR	0.5	0	0	0	0	0	0.0833333	0.204124
CCKBR	0	2	1.5	0.5	1.5	1	1.08333	0.73598
CCL1	0	0.5	0	0	0	0	0.0833333	0.204124
CCL13	0	0	0	0	0	0	0	0
CCL17	0.5	0	0	0	0	0	0.0833333	0.204124
CCL19	0	0.5	0	0	0	0	0.0833333	0.204124
CCL20	5.5	5	5.5	12.5	7.5	6.5	7.08333	2.8003
CCL21	0	0	0	0	0	0	0	0
CCL24	261	264	43	136	211.5	18	155.583	107.686
CCL26	35	16.5	1.5	10.5	5	0.5	11.5	12.973
CCL5	0	0	0	0	0	0	0	0
CCM2	1456.5	1184	784	1257.5	1057	999.5	1123.08	231.328
CCM2L	46	140.5	133	61	113.5	197.5	115.25	55.6046
CCNA1	0.5	0	0	1	0	0	0.25	0.41833
CCNA2	2362	2360.5	1523.5	1772	2153	1426.5	1932.92	416.017
CCNB2	3358.5	3480.5	2737	2493.5	3147	2954.5	3028.5	375.212
CCNB3	1347.5	2110	1855.5	1091	1855	1670.5	1654.92	374.197
CCND1	1258.5	1483.5	911.5	812	1091.5	760.5	1052.92	280.251
CCND2	113.5	60.5	43.5	99.5	46	42.5	67.5833	31.1519
CCND3	514	821.5	571	386.5	818.5	708	636.583	175.646
CCNDBP1	767.5	888.5	944	794.5	869.5	861.5	854.25	64.2011
CCNE2	120.5	106.5	56.5	88	83	73	87.9167	22.9813
CCNF	536	689	552	367.5	558	585	547.917	104.01
CCNG1	3608	3349.5	2191.5	3554	3417	2606.5	3121.08	581.922
CCNG2	500.5	412	361.5	403.5	368	875.5	486.833	196.786
CCNH	860.5	821.5	661.5	788.5	935	1083.5	858.417	142.52
CCNI	1648.5	1712.5	1339	1687	1500.5	2054	1656.92	239.699
CCNJ	69	63.5	23.5	49	61	49.5	52.5833	16.2954
CCNJL	0	0	0	0	0	0	0	0
CCNK	845.5	728.5	525.5	763	570	656.5	681.5	120.947
CCNL1	1945	1629.5	936	1342	1631	1231.5	1452.5	355.969
CCNL2	1067	1428.5	932.5	740	1392	1315	1145.83	277.684
CCNO	57	30.5	24	47	12	9	29.9167	19.0746
CCNT1	391.5	391	169.5	385.5	333.5	232	317.167	94.8386
CCNT2	601	433.5	196	427	384	272.5	385.667	140.817
CCNYL1	5267	4618	2928	4432.5	4212.5	3497	4159.17	833.02
CCP110	208	155	118	168.5	153	154.5	159.5	29.1307
CCPG1	2227.5	2182	1958.5	1961	2098	2992.5	2236.58	386.511
CCR10	0.5	1	0	0.5	1	0.5	0.583333	0.376386
CCR4	87	26.5	10.5	72.5	18.5	9.5	37.4167	33.6755
CCR5	2.5	1.5	0.5	1	0	0.5	1	0.894427
CCR6	0.5	0	0	0	0	0	0.0833333	0.204124
CCR7	0	2	2	0	3	19.5	4.41667	7.4861
CCR8	0	0	0	0	0	0	0	0
CCR9	0	0	0	0	0	0	0	0
CCRN4L	257.5	229.5	162	241.5	208.5	210	218.167	33.2711
CCSAP	56.5	38	25	49	42	61	45.25	13.1292
CCSER1	30.5	8.5	16	12.5	8	8.5	14	8.66025
CCT2	4460	5052.5	4970	3870	5076.5	4316.5	4624.25	489.5
CCT3	5456.5	7661	8076.5	5391	6889	5056.5	6421.75	1292.31
CCT4	4466.5	5499.5	5160.5	4021.5	5500.5	4539	4864.58	611.611
CCT5	5880.5	5747	5666	5533	5913	4440.5	5530	551.751
CCT6A	6083	6943	6959	5570.5	6883.5	5587.5	6337.75	673.286
CCT7	3731.5	4747	4401	3379	4331	3999	4098.08	495.658
CCT8	4916	5415	5630	3893.5	5255.5	5049	5026.5	610.572
CCZ1	1126	959	837	1029.5	950.5	1026	988	97.2199
CD109	2029.5	847	373.5	1624.5	866.5	592	1055.5	637.43
CD151	2612.5	2173	1406.5	2173.5	1786.5	2211	2060.5	413.66
CD163	1	0	1	0.5	0	0	0.416667	0.491596
CD164	3939	4221.5	3252.5	3418	4431.5	4411.5	3945.67	507.558
CD164L2	0	1	0	0	0	0.5	0.25	0.41833
CD180	15	7	4.5	9.5	15	2.5	8.91667	5.26704
CD2	0	0	0	0	0	0	0	0
CD200R1	10	1	0	9	0.5	0	3.41667	4.73726
CD24	371.5	514	278	291	582	314.5	391.833	126.97
CD247	33	69	53.5	26.5	62	67	51.8333	18.0407
CD274	4	1.5	2	3	1	3	2.41667	1.1143
CD276	877.5	1090	1050	827.5	1038	1110.5	998.917	117.482
CD28	0	0	0.5	0	0	0.5	0.166667	0.258199
CD320	116	206.5	145	125	228	297	186.25	70.437
CD34	0.5	0	0	0	0	0	0.0833333	0.204124
CD36	18177.5	4869	3330	22425	7564.5	2224.5	9765.08	8463.18
CD38	72	27.5	8	77.5	34.5	30.5	41.6667	27.2556
CD3E	6.5	2	0.5	10	0	0.5	3.25	4.0835
CD4	0.5	0	0	0.5	0	0	0.166667	0.258199
CD40	165.5	309	283	150	239	341	247.917	77.5709
CD40LG	0	0	0	0	0.5	0	0.0833333	0.204124
CD44	3176	7978.5	7867	2302	8041	8357	6286.92	2766.86
CD46	542	847	826.5	552	866	1269.5	817.167	266.082
CD47	3087	2337.5	1382	2994	2216	1696	2285.42	680.548
CD5	0.5	0	1	1	1	1.5	0.833333	0.516398
CD55	29.5	21	21	19.5	18.5	12.5	20.3333	5.48331
CD59	1126.5	1498	1803	1165	1528.5	3145.5	1711.08	746.282
CD6	0	0.5	0	0	0.5	0	0.166667	0.258199
CD63	8409	10405.5	12454	9407.5	9644.5	10647.5	10161.3	1375.38
CD7	0	0	0	0	0	0	0	0
CD74	21.5	89.5	38.5	10	74	82	52.5833	33.6592
CD79A	8	6.5	6	7.5	10.5	16	9.08333	3.73385
CD79B	0	1	0.5	0	0	2	0.583333	0.801041
CD80	2.5	0	0	2.5	1	0.5	1.08333	1.1583
CD81	1778.5	2164.5	2313	1581.5	2220.5	2246.5	2050.75	297.712
CD82	99	135	55.5	92.5	100	58	90	29.754
CD83	0	0	0	0	0	0.5	0.0833333	0.204124
CD84	5	1.5	1	6	3.5	1	3	2.16795
CD86	0	0	0	0	0	0	0	0
CD8B	0.5	2	1.5	1.5	2.5	0	1.33333	0.930949
CD9	0.5	0	0	0.5	0	0	0.166667	0.258199
CD93	12.5	8	8	13.5	5.5	6	8.91667	3.33791
CD96	0	0	0	0	0	0	0	0
CD99	2648	2262	1882.5	1853	2274.5	2155	2179.17	293.508
CD99L2	288	127.5	55.5	217.5	103.5	97	148.167	87.164
CDADC1	150.5	132	88.5	148.5	134.5	164.5	136.417	26.2763
CDAN1	435.5	301	185.5	300	294.5	304.5	303.5	79.3076
CDC123	655.5	468.5	385.5	548	480.5	580.5	519.75	94.9809
CDC14B	87	35	10	70.5	39	26	44.5833	28.7583
CDC16	579	686.5	476	452.5	667.5	501.5	560.5	99.9525
CDC20	1645	1867	2018	1464.5	1839	2049	1813.75	224.047
CDC20B	166.5	60.5	20	92.5	33	16.5	64.8333	57.4105
CDC23	898	889	617	643	859	773	779.833	124.445
CDC25A	464.5	674	563	383.5	603.5	456	524.083	107.931
CDC25B	2092.5	5245.5	8057.5	1881	4880	6462.5	4769.83	2425.93
CDC26	92	136	206	85	136.5	205.5	143.5	52.7826
CDC27	919.5	565	335	704.5	479.5	443	574.417	209.615
CDC34	202.5	230.5	245.5	196	212.5	331	236.333	49.8384
CDC37	496.5	890	1003	495	837.5	727.5	741.583	210.064
CDC37L1	246.5	190.5	163.5	201	190.5	155	191.167	32.3507
CDC40	310.5	219.5	130	248	176	219	217.167	61.5846
CDC42	7050.5	7075.5	5515	5947.5	6528	7364.5	6580.17	723.784
CDC42BPB	7266	3272.5	2022	5719.5	2834.5	2219.5	3889	2122.25
CDC42EP1	1379.5	917	1080	1569	928	830.5	1117.33	294.069
CDC42EP2	175	127	67.5	174	97.5	77	119.667	47.1186
CDC42EP3	504	695	407	377	640	669	548.667	138.397
CDC42EP4	819	1019	853	695	951	870.5	867.917	111.581
CDC42SE1	1275	2076.5	2510.5	1259	1987.5	2391.5	1916.67	539.06
CDC42SE2	849.5	700.5	474	708	607.5	464	633.917	149.359
CDC45	1009	1003.5	624.5	689.5	921.5	859	851.167	161.641
CDC6	516.5	1192	1204	426.5	957.5	1171	911.25	353.537
CDCA2	245.5	141	91	194	133	105.5	151.667	58.0876
CDCA3	1272.5	1741	1450	1053	1499	1321	1389.42	232.73
CDCA4	1619.5	1762	1135	1296	1723	1309.5	1474.17	260.684
CDCA7	985	1514.5	1164	768	1447	1312	1198.42	285.164
CDCA7L	2457	2267.5	1219	1804.5	2043.5	1416.5	1868	482.992
CDCA8	1106	2212	2514.5	765.5	1927	2228	1792.17	697.284
CDCP1	709.5	835	238.5	404	713.5	378	546.417	237.172
CDCP2	0	0	0	1	0.5	0.5	0.333333	0.408248
CDH1	1.5	0.5	0.5	0.5	1	0	0.666667	0.516398
CDH11	1	0	1	0	0	1	0.5	0.547723
CDH13	3418.5	1874	1243	2829	1777.5	2257.5	2233.25	784.562
CDH17	39	68	150	29.5	66.5	150.5	83.9167	53.5457
CDH18	0.5	0	2.5	0	0	0	0.5	1
CDH2	550	706	516.5	362	412.5	748	549.167	154.213
CDH20	0	0	0	0	0	0	0	0
CDH22	1.5	1	2.5	1	2.5	23	5.25	8.7221
CDH23	92	169.5	81	72.5	164.5	385.5	160.833	117.879
CDH5	0.5	0	0	0.5	0	0	0.166667	0.258199
CDH6	163	170	72.5	7.5	31	23	77.8333	72.0046
CDHR1	0	0	0	0	0	0	0	0
CDHR2	16.5	22.5	11	16.5	16.5	12.5	15.9167	4.0052
CDHR3	0.5	2.5	2	5.5	0.5	0.5	1.91667	1.96002
CDHR4	0.5	2	0.5	1	1.5	4.5	1.66667	1.50555
CDHR5	0.5	0	0	0	0	0	0.0833333	0.204124
CDIP1	391.5	538	497	339	603	835	533.917	176.113
CDK1	2811	4270	3756.5	1938.5	3741	3239.5	3292.75	829.448
CDK10	130	245.5	234.5	111	195.5	212	188.083	55.4864
CDK12	757	556	338.5	687	431.5	382	525.333	170.295
CDK13	1152.5	1031.5	723.5	995	972	892.5	961.167	144.234
CDK14	47.5	10.5	6.5	29.5	11	13.5	19.75	15.7599
CDK15	4.5	0.5	1	5.5	4	1	2.75	2.16217
CDK17	1172.5	872	586	929.5	759.5	623.5	823.833	217.205
CDK18	8.5	6	7.5	3.5	5.5	15	7.66667	3.9833
CDK19	416	196	180	364	177	268.5	266.917	102.296
CDK2	872.5	2101.5	2248.5	828	1894.5	2185	1688.33	660.217
CDK2AP1	1382.5	1339	1451.5	1220.5	1399.5	1920	1452.17	242.063
CDK3	3.5	0.5	1	4.5	2	0	1.91667	1.77247
CDK5	116.5	188	134.5	112.5	173.5	186	151.833	34.7587
CDK5R1	14	15	8	14.5	12	15.5	13.1667	2.80476
CDK5R2	0	0	0	0	0	0	0	0
CDK5RAP1	259	317.5	288	272	261.5	267.5	277.583	22.0849
CDK5RAP2	755.5	363.5	207	607.5	371.5	301	434.333	205.698
CDK5RAP3	413	719.5	778	473.5	676	743.5	633.917	152.579
CDK6	368.5	238.5	264.5	292.5	287.5	447	316.417	77.3811
CDK8	374	388	203	293.5	339	228.5	304.333	76.4092
CDK9	304.5	347.5	257	299	316.5	224.5	291.5	43.967
CDKAL1	122.5	173.5	174	128.5	198	212.5	168.167	36.268
CDKL1	245.5	145	82.5	199	101	86	143.167	66.8122
CDKL2	15	52.5	116.5	16	56.5	163.5	70	58.8795
CDKL5	121	112	65	91	103.5	113.5	101	20.3936
CDKN1A	316.5	575.5	590	437.5	683	967	594.917	223.115
CDKN1B	854.5	1390	1369.5	712.5	1281.5	1665	1212.17	358.841
CDKN2AIP	1238.5	1246.5	863	1048	1098	1083.5	1096.25	141.216
CDKN2C	115	149	139	96	135	258	148.667	56.8178
CDKN3	296	375.5	465.5	248	339	483	367.833	92.9649
CDO1	2.5	2	3	4.5	4.5	3	3.25	1.03682
CDON	1763.5	1728.5	602	1348.5	1132.5	593.5	1194.75	519.372
CDPF1	584	462	341.5	543.5	500.5	445.5	479.5	84.8098
CDR2	1310	1022	621	1172.5	1027	694	974.417	268.484
CDR2L	11.5	10.5	9	9.5	6	12.5	9.83333	2.27303
CDRT1	0	0	0	0	0	0	0	0
CDS1	50.5	27.5	8.5	44.5	27	18.5	29.4167	15.7366
CDS2	1045	1097	998	1209	942.5	1092	1063.92	92.0622
CDT1	201.5	483	335.5	132.5	387.5	407	324.5	132.674
CDV3	3135.5	3033	2477.5	2853	2739	2546.5	2797.42	261.384
CDX1	0	2.5	1	0	3	0.5	1.16667	1.29099
CDYL	226.5	116.5	63	196.5	101	105	134.75	62.8273
CDYL2	636.5	375.5	266	543	381.5	310.5	418.833	142.241
CEBPB	1696	1325	962	1470.5	1187	820.5	1243.5	323.818
CEBPG	1017	826	589.5	1091	899.5	935	893	174.921
CEBPZ	1731.5	1528	1168.5	1377.5	1393	1247	1407.58	201.736
CECR1	148	118	68	172	137.5	128	128.583	34.9977
CECR5	323	271	204.5	277	313.5	350	289.833	51.1495
CECR6	0	1	2.5	1	0	2.5	1.16667	1.12546
CEL	0	0.5	0	0	0	0	0.0833333	0.204124
CELA1	0	0	0	0	0	0	0	0
CELF1	143.5	21.5	7	115	17.5	8.5	52.1667	60.6281
CELF2	149	80.5	44.5	111.5	59	83	87.9167	37.6503
CELF4	0	0	0	0	0	0	0	0
CELF5	0.5	0.5	1.5	0.5	0	4	1.16667	1.47196
CELF6	83.5	55	41.5	84	62.5	78.5	67.5	17.358
CELSR1	1032.5	1081	840	880.5	768	867	911.5	120.014
CELSR3	314	264.5	117	254	273.5	177	233.333	72.4235
CEMIP	10	5.5	7.5	8	3	28.5	10.4167	9.17288
CEND1	3	1.5	0	2.5	2	1	1.66667	1.08012
CENPA	37	67	104.5	36	60.5	74	63.1667	25.5747
CENPC	351	319	188	267	268	229	270.333	58.9565
CENPE	2512	1649	1157.5	1701.5	1466.5	1057.5	1590.67	519.973
CENPF	860	586.5	552.5	536.5	540	641	619.417	124.169
CENPH	1350	2089	2494	1109	1962.5	1982.5	1831.17	509.71
CENPI	304	243.5	124.5	233	222.5	185	218.75	60.1986
CENPK	370	450.5	287	265	414.5	498	380.833	91.7108
CENPL	143.5	118	72.5	111.5	117	122.5	114.167	23.22
CENPM	1043.5	1201.5	843	1140.5	1266.5	1212.5	1117.92	154.684
CENPN	673.5	616.5	449.5	482	536	535	548.75	83.439
CENPO	156.5	167	118.5	109	107.5	159	136.25	27.413
CENPP	262.5	272	202.5	187	259.5	280	243.917	39.0735
CENPQ	492.5	572	447	358	542	443	475.75	77.0686
CENPT	571	507.5	342.5	510.5	442.5	392.5	461.083	84.604
CENPU	386.5	393.5	336	294.5	369	315	349.083	40.2038
CENPW	119	139.5	166.5	97.5	144.5	179	141	29.95
CEP104	419.5	405	332.5	326	379	426	381.333	43.5059
CEP120	704.5	274	112.5	488	194	149.5	320.417	230.73
CEP128	142.5	67.5	34	84	56.5	38	70.4167	39.8991
CEP131	630.5	859	665	544	772.5	625	682.667	113.799
CEP135	779.5	522.5	279.5	495.5	466.5	341.5	480.833	173.958
CEP152	311.5	221.5	125.5	188	203.5	170	203.333	62.3447
CEP162	159	138.5	117.5	123	139.5	184.5	143.667	24.7319
CEP164	183.5	121	61	134.5	95.5	78.5	112.333	44.0326
CEP170	941.5	522	232	693	411.5	399	533.167	251.361
CEP170B	1318	764.5	355	1034.5	694.5	685.5	808.667	330.572
CEP19	160.5	108	112.5	133	132	196	140.333	33.0116
CEP192	229	77.5	30	141	49	46	95.4167	76.3141
CEP250	581	516	410	384.5	508.5	431.5	471.917	75.2193
CEP290	283.5	153.5	99	185	132	154	167.833	63.3914
CEP350	731.5	274	137.5	563.5	181.5	196	347.333	242.538
CEP41	172	211.5	184.5	131	191.5	165.5	176	27.291
CEP44	303.5	279	181	265	225.5	197.5	241.917	48.2778
CEP55	548	518	487.5	409.5	532.5	567	510.417	56.336
CEP57	314	361.5	284	257	309	342.5	311.333	37.9469
CEP57L1	49.5	50	58.5	51.5	49	97.5	59.3333	19.0228
CEP68	154	141	132	185.5	112	154.5	146.5	24.7871
CEP70	211	204.5	137	223	197.5	161	189	32.9864
CEP76	307.5	284.5	131	182	255.5	175	222.583	69.8952
CEP78	408	394.5	219.5	336	376.5	303	339.583	70.4709
CEP83	203.5	257	199.5	140	216	212.5	204.75	37.7846
CEP85	257	338	296.5	216	327	427	310.25	72.9231
CEP89	197.5	168.5	110	124.5	150.5	178.5	154.917	33.2151
CEP95	206	188.5	203.5	203.5	227	315.5	224	46.4887
CEP97	139.5	115	61	144	106.5	87.5	108.917	31.5078
CEPT1	479	615	446	382	555	510.5	497.917	81.9942
CER1	0	0	0	0.5	0	0	0.0833333	0.204124
CERCAM	1674	2562	4513.5	1273	2389.5	4008.5	2736.75	1280.41
CERK	177.5	85	29	134	64.5	51	90.1667	55.6944
CERKL	0.5	0.5	0	0	0	1.5	0.416667	0.584523
CERS1	9	7.5	6	13	4.5	11.5	8.58333	3.24679
CERS2	810.5	834.5	670	756.5	662	628	726.917	85.6431
CERS3	21.5	23	9.5	19.5	21	15.5	18.3333	5.0266
CERS5	800	1048.5	955.5	783.5	1039	1180.5	967.833	154.336
CERS6	6.5	3	1	3.5	2.5	0.5	2.83333	2.13698
CETN2	484	495.5	479	400	527.5	613	499.833	69.6309
CETN3	513.5	418.5	453	429	425	506.5	457.583	42.3006
CETP	0.5	0	0	0.5	0.5	1	0.416667	0.376386
CFAP20	669	852.5	741.5	639.5	860.5	906.5	778.25	110.692
CFAP221	0	0	0.5	0	0	0	0.0833333	0.204124
CFAP36	881.5	1090.5	1074.5	950.5	1274.5	1320	1098.58	173.015
CFAP44	2	1.5	2.5	4	4.5	4	3.08333	1.24164
CFAP45	2	2	0.5	1	2	0	1.25	0.880341
CFAP52	0	0	0	0	0	0	0	0
CFAP54	1444	944	619	1028.5	854.5	818	951.333	277.967
CFAP57	4	1	0	4	0	1.5	1.75	1.83712
CFAP58	7	4.5	1.5	7.5	4	4	4.75	2.20794
CFAP61	2.5	1	1.5	2	2	2	1.83333	0.516398
CFAP69	0	0	1	1	0.5	0	0.416667	0.491596
CFAP74	13	7	3	6	9.5	7	7.58333	3.38255
CFAP97	376	334	356.5	382.5	376.5	487	385.417	52.8691
CFAP99	21	19	25.5	15	11	28	19.9167	6.35938
CFD	0.5	0	0.5	1	1	0.5	0.583333	0.376386
CFDP1	268	474	540	307	455	455.5	416.583	105.455
CFH	1	0.5	0	0	0	0	0.25	0.41833
CFI	27	20.5	21	30	24	37	26.5833	6.24833
CFL2	5723.5	4876.5	3951.5	4922.5	4686.5	5157.5	4886.33	581.314
CFLAR	740	411.5	280.5	554.5	387	429.5	467.167	159.909
CFTR	0	0.5	0	0	0	0	0.0833333	0.204124
CGA	1	1	1	1.5	0	1.5	1	0.547723
CGGBP1	636	421.5	251	461	403.5	365	423	126.605
CGN	35.5	51	23.5	26	59.5	48.5	40.6667	14.5556
CGNL1	334	187.5	91.5	234	176.5	135	193.083	84.2979
CGREF1	5	4	7.5	13	2	2	5.58333	4.17632
CGRRF1	207.5	219.5	190.5	179	257.5	287.5	223.583	41.4565
CH25H	1.5	0.5	0	0.5	0	1.5	0.666667	0.68313
CHAC1	83	42.5	57.5	363	38.5	70	109.083	125.505
CHAD	47	102.5	24	15.5	89	52.5	55.0833	34.6517
CHADL	13.5	9.5	7	10.5	10.5	3.5	9.08333	3.44117
CHAF1A	983	1034	782	839	1018	793	908.167	116.158
CHAF1B	634.5	682.5	416.5	526.5	820.5	582	610.417	138.104
CHAMP1	920.5	856	564	898.5	795.5	750	797.417	130.794
CHAT	0	0	0	0	0	0	0	0
CHCHD1	361	454	543	375.5	474	473	446.75	68.0851
CHCHD2	4940.5	6547	8073.5	5384.5	7016	7758.5	6620	1258.43
CHCHD3	1212.5	1138	777.5	1116.5	1079.5	787	1018.5	188.103
CHCHD4	921.5	751	536.5	688.5	734	514	690.917	150.854
CHCHD6	433	541	567	421.5	567	690.5	536.667	99.5327
CHCHD7	466	370	358	451	464.5	487	432.75	54.6166
CHD1L	283.5	270	178.5	214	265	258.5	244.917	40.1814
CHD2	1479	727	433.5	1099.5	657	753.5	858.25	372.195
CHD4	3973	3141	1847	3177.5	2728.5	2028	2815.83	792.782
CHD5	300	207	116.5	225.5	160	148	192.833	65.8291
CHD7	739.5	493	288	439	444	416.5	470	148.851
CHD9	301.5	37.5	13	188	24.5	21	97.5833	119.773
CHDC2	0	0	0	0	0	0	0	0
CHDH	150	76.5	46	202	104.5	77.5	109.417	57.2131
CHEK1	408.5	723.5	410.5	405	597.5	378.5	487.25	140.466
CHEK2	148	219.5	165	83.5	211	179	167.667	49.3373
CHERP	675.5	596.5	340.5	729.5	542.5	554	573.083	134.832
CHFR	656	239	190.5	536	229	235.5	347.667	196.831
CHGA	0.5	1.5	1	0.5	0.5	2	1	0.632456
CHGB	47	31	21	38.5	23	35.5	32.6667	9.79626
CHIC1	287	247	167.5	231	287.5	215.5	239.25	45.713
CHIC2	138	83	80	135	79	82	99.5	28.7106
CHID1	385.5	376.5	238.5	467	412.5	305	364.167	81.0072
CHKA	2873	3150	2766.5	1844	2942.5	2063.5	2606.58	525.579
CHL1	78.5	78.5	24	16	39	40.5	46.0833	26.7421
CHM	466.5	267.5	212	393.5	216.5	324	313.333	101.731
CHMP1A	836	806	801	862	699.5	875.5	813.333	63.1044
CHMP1B	1274.5	1106.5	1258.5	1308.5	1105	1530	1263.83	156.821
CHMP2A	198.5	235.5	241	192	161.5	279	217.917	41.9636
CHMP2B	669.5	433.5	283.5	593.5	446.5	414.5	473.5	137.642
CHMP3	1157.5	1214	1789.5	1143	1250.5	1717	1378.58	293.683
CHMP4B	1838.5	1820	1806.5	1783	1820.5	1971.5	1840	67.0015
CHMP4C	20.5	4.5	7	35.5	8	13	14.75	11.6394
CHMP5	878	950.5	1225.5	769	959.5	1448.5	1038.5	251.175
CHMP6	1078.5	1078.5	872	1296	1145	1150.5	1103.42	138.441
CHMP7	1066.5	1157	1036.5	1028.5	1093	1141	1087.08	53.3755
CHN2	5676	2345.5	1096	4436.5	2192	1543	2881.5	1787.15
CHODL	1	0.5	0	0	0.5	0	0.333333	0.408248
CHORDC1	1068.5	751	559	843	609	617.5	741.333	191.604
CHP1	1836.5	1408	1356.5	1678.5	1581.5	2382.5	1707.25	374.669
CHPF	627.5	846	448.5	696	735	603.5	659.417	134.533
CHPF2	1683.5	2227	2059	1623.5	2203	2191	1997.83	273.714
CHRAC1	124	219	216.5	91.5	220	277	191.333	69.3683
CHRD	200.5	170	90	207	176.5	143.5	164.583	43.0528
CHRDL1	55.5	72.5	95	26.5	26	141.5	69.5	44.2278
CHRDL2	15	20	2	9	10	3.5	9.91667	6.81481
CHRFAM7A	7.5	4	0	8	4.5	1	4.16667	3.26599
CHRM2	0	0	0	0	0	0	0	0
CHRM3	25	2.5	2	16.5	0	0	7.66667	10.5341
CHRM4	2	1.5	1	1.5	1	6.5	2.25	2.11542
CHRM5	46	18	7	40.5	21	21	25.5833	14.7255
CHRNA1	55.5	164	198.5	25.5	225	3535.5	700.667	1391.03
[truncated: 19,013 more rows]
