# Supplementary material for: Response of turkey muscle satellite cells to thermal challenge. I. transcriptome effects in proliferating cells
Source: BMC Genomics. 2017 May 6;18:352. doi: 10.1186/s12864-017-3740-4 (PMC5420122; doi:10.1186/s12864-017-3740-4)
Supplement: Supplementary file 3 — Normalized mean RNAseq read counts observed in p. major satellite cells from RBC2 and F line turkeys after 72 h proliferation when cultured at 38 °C. Genes are sorted in descending order by average number of reads. (XLSX 1448 kb) [file 12864_2017_3740_MOESM3_ESM.xlsx]

## Sheet: Proliferation 38C
Table S2. Normalized mean RNAseq read counts observed in p. major satellite cells from RBC2 and F line turkeys after 72 hr proliferation when cultured at 38° C. Genes are sorted in descending order by average number of reads.
Feature ID	Description	38R - Normalized means	38F - Normalized means	Average
ACTB	actin, beta	364750	351067	357908
EEF1A1	eukaryotic translation elongation factor 1 alpha 1	160247	172351	166299
GAPDH	glyceraldehyde-3-phosphate dehydrogenase	98674	103366	101020
TNC	tenascin C	99719.8	81983.8	90851.8
LOC100544583	actin, cytoplasmic 2-like	72808.6	70759.6	71784.1
NES	nestin	72748.1	65548.2	69148.2
LOC100543969	connective tissue growth factor-like	71904.8	64231.9	68068.3
THBS1	thrombospondin 1	59630.8	73242.6	66436.7
VIM	vimentin	63478.9	66694.5	65086.7
HSPA8	heat shock 70kDa protein 8	65949.2	63446.6	64697.9
ENO1	enolase 1, (alpha)	58773.3	64561.7	61667.5
PKM	pyruvate kinase, muscle	53338.7	52536.3	52937.5
ECM1	extracellular matrix protein 1	49243.5	46465.4	47854.4
FLNB	filamin B, beta	52920.6	42315.2	47617.9
LOC100550279	fatty acid-binding protein, adipocyte-like	33901.7	60046.3	46974
RPSA	ribosomal protein SA	45511.9	46735.1	46123.5
DSTN	destrin (actin depolymerizing factor)	42777.2	45121.4	43949.3
TMSB15B	thymosin beta 15B	42644.1	44736.9	43690.5
RPL4	ribosomal protein L4	42236.7	43878.7	43057.7
CLU	clusterin	38224.3	45026.7	41625.5
LOC100539974	tubulin alpha-1B chain	38819	42516.7	40667.8
NPM1	nucleophosmin (nucleolar phosphoprotein B23, numatrin)	39768.8	41416.1	40592.5
EEF2	eukaryotic translation elongation factor 2	41471	38806	40138.5
RPS6	ribosomal protein S6	37169.4	43080	40124.7
RPS2	ribosomal protein S2	37604	42357.1	39980.6
ANXA2	annexin A2	37178.6	42773.6	39976.1
HTRA1	HtrA serine peptidase 1	37592.2	42167.6	39879.9
RPLP0	ribosomal protein, large, P0	38883.4	37451.7	38167.5
FTH1	ferritin, heavy polypeptide 1	39800.3	35901.5	37850.9
PABPC1	poly(A) binding protein, cytoplasmic 1	37963	34973.7	36468.3
EIF4G2	eukaryotic translation initiation factor 4 gamma, 2	35861.6	35611.5	35736.5
PGAM1	phosphoglycerate mutase 1 (brain)	31669.7	36286.7	33978.2
RPL3	ribosomal protein L3	30775.2	33345.2	32060.2
YBX1	Y box binding protein 1	30163.4	32588.2	31375.8
ITGA6	integrin, alpha 6	30350	32357.6	31353.8
UBB	ubiquitin B	30318.7	32187	31252.8
PHLDA1	pleckstrin homology-like domain, family A, member 1	34061.3	28215.7	31138.5
PGK1	phosphoglycerate kinase 1	29338.3	31892.7	30615.5
RPL5	ribosomal protein L5	29053	31578.9	30315.9
PPIA	peptidylprolyl isomerase A (cyclophilin A)	30957.2	29623.1	30290.2
NCL	nucleolin	30089	29707.5	29898.3
RPS3	ribosomal protein S3	28501.6	30810.7	29656.2
CALR	calreticulin	29402.7	29715.5	29559.1
COL6A2	collagen, type VI, alpha 2	25673.7	28526.4	27100.1
RPL6	ribosomal protein L6	25972	27869.4	26920.7
GNB2L1	guanine nucleotide binding protein (G protein), beta polypeptide 2-like 1	26618.1	26955.1	26786.6
HSP90AA1	heat shock protein 90kDa alpha (cytosolic), class A member 1	26822.7	23968.1	25395.4
COL6A1	collagen, type VI, alpha 1	23714.1	26898.4	25306.3
RPL10	ribosomal protein L10	24680.1	25515.5	25097.8
RPL7	ribosomal protein L7	23868.3	26135.2	25001.7
ALDOC	aldolase C, fructose-bisphosphate	23799	25896.3	24847.7
RPS12	ribosomal protein S12	23001.1	26323.8	24662.5
LOC104910121	tubulin beta-2 chain	24565.8	24461.5	24513.6
LOC100542991	40S ribosomal protein S4-like	23983	24994.8	24488.9
SLC25A6	solute carrier family 25 (mitochondrial carrier; adenine nucleotide translocator), member 6	24027.4	24647.7	24337.5
SPARC	secreted protein, acidic, cysteine-rich (osteonectin)	20485.6	27725.4	24105.5
RPL7A	ribosomal protein L7a	22764.3	25087	23925.6
HDLBP	high density lipoprotein binding protein	24121.7	23276.4	23699
TPT1	tumor protein, translationally-controlled 1	22135.8	24852.5	23494.1
PPIB	peptidylprolyl isomerase B (cyclophilin B)	23666.3	23271.6	23469
RPS8	ribosomal protein S8	21325.5	25564.4	23445
DDX5	DEAD (Asp-Glu-Ala-Asp) box helicase 5	23117.1	22686.8	22902
HSPA5	heat shock 70kDa protein 5 (glucose-regulated protein, 78kDa)	22012.1	23075.3	22543.7
PDIA3	protein disulfide isomerase family A, member 3	22597.8	22472.6	22535.2
RPL13	ribosomal protein L13	21911.9	21782.9	21847.4
CLIC4	chloride intracellular channel 4	22284.9	21233.5	21759.2
RPL19	ribosomal protein L19	20706.3	22117.4	21411.9
LGALS1	lectin, galactoside-binding, soluble, 1	18823.6	22878	20850.8
RPS20	ribosomal protein S20	19703.8	21553.7	20628.8
CNBP	CCHC-type zinc finger, nucleic acid binding protein	20161.6	21007.2	20584.4
RPS24	ribosomal protein S24	19247.1	21795.8	20521.4
TIMP2	TIMP metallopeptidase inhibitor 2	21701.3	19069.9	20385.6
RPS23	ribosomal protein S23	18808.6	21926.2	20367.4
RPL8	ribosomal protein L8	19547.7	21009.6	20278.7
ITGB1	integrin, beta 1 (fibronectin receptor, beta polypeptide, antigen CD29 includes MDF2, MSK12)	20694.8	19435.4	20065.1
LDHB	lactate dehydrogenase B	19851.5	20155	20003.2
HSP90B1	heat shock protein 90kDa beta (Grp94), member 1	20425.9	19579.9	20002.9
CALM2	calmodulin 2 (phosphorylase kinase, delta)	18941.6	20740.6	19841.1
P4HB	prolyl 4-hydroxylase, beta polypeptide	19185.6	19911.7	19548.6
LOC100548331	14-3-3 protein theta	19556.4	19422.9	19489.7
RHOA	ras homolog family member A	18682	19476.2	19079.1
RPLP1	ribosomal protein, large, P1	18398.5	19521.7	18960.1
ATP5B	ATP synthase, H+ transporting, mitochondrial F1 complex, beta polypeptide	18860.8	18933.8	18897.3
LOC104916700	uncharacterized LOC104916700	19906.3	17688.3	18797.3
TPM3	tropomyosin 3	18785.5	18382.3	18583.9
CIRBP	cold inducible RNA binding protein	17673.2	19494.1	18583.7
RPL9	ribosomal protein L9	17476.3	19213.8	18345.1
RPS7	ribosomal protein S7	17653.1	19010.3	18331.7
DYNC1H1	dynein, cytoplasmic 1, heavy chain 1	19543.9	17062.4	18303.2
LMCD1	LIM and cysteine-rich domains 1	16276.6	20110.3	18193.5
ANXA5	annexin A5	18335.4	17698.3	18016.8
RPL21	ribosomal protein L21	16443.9	18921.3	17682.6
SEPT11	septin 11	18197.1	16769.4	17483.2
RPL27A	ribosomal protein L27a	16497	18221.2	17359.1
RPL10A	ribosomal protein L10a	17105.6	17389.3	17247.5
COTL1	coactosin-like F-actin binding protein 1	17382.1	16922.8	17152.5
ATP5A1	ATP synthase, H+ transporting, mitochondrial F1 complex, alpha subunit 1, cardiac muscle	17019.4	17256.3	17137.8
RNH1	ribonuclease/angiogenin inhibitor 1	16487	17674.1	17080.6
NRP1	neuropilin 1	18405.8	15545	16975.4
RPL32	ribosomal protein L32	16258.6	17526.3	16892.4
LOC100544580	collagen alpha-1(I) chain-like	17326.7	16399.4	16863
CLIC2	chloride intracellular channel 2	16498.4	17023.3	16760.9
RPS15A	ribosomal protein S15a	15948	17494.3	16721.2
LOC100541081	protein S100-A6	15054.3	18095.7	16575
LOC104914203	basement membrane-specific heparan sulfate proteoglycan core protein-like	16365.7	16720.2	16543
EEF1B2	eukaryotic translation elongation factor 1 beta 2	15666.9	17057.8	16362.4
SERBP1	SERPINE1 mRNA binding protein 1	16152.7	16385.5	16269.1
EEF1D	eukaryotic translation elongation factor 1 delta (guanine nucleotide exchange protein)	15594.7	16663.8	16129.2
PRDX1	peroxiredoxin 1	14533.3	17634.1	16083.7
OAZ1	ornithine decarboxylase antizyme 1	14334.8	17830	16082.4
RPL15	ribosomal protein L15	15535.7	16514.9	16025.3
LOC104913399	uncharacterized LOC104913399	15264.6	16645.7	15955.1
RPL26L1	ribosomal protein L26-like 1	15203.7	16661.1	15932.4
LOC104916671	tubulin alpha-1A chain-like	16282.4	15523.6	15903
SERPINH1	serpin peptidase inhibitor, clade H (heat shock protein 47), member 1, (collagen binding protein 1)	14322.4	16622.3	15472.4
TAGLN2	transgelin 2	15905.9	14953.9	15429.9
LOC100550062	uncharacterized LOC100550062	16061.9	14743	15402.4
YWHAE	tyrosine 3-monooxygenase/tryptophan 5-monooxygenase activation protein, epsilon	15145	15630.7	15387.9
CD63	CD63 molecule	15542.6	15061.6	15302.1
FAM129B	family with sequence similarity 129, member B	15385.6	15070.4	15228
RPL37A	ribosomal protein L37a	14148	16191.4	15169.7
COL6A3	collagen, type VI, alpha 3	13865.7	16472.3	15169
MYH9	myosin, heavy chain 9, non-muscle	17324.9	12951.4	15138.1
RPLP2	ribosomal protein, large, P2	14218	16001.1	15109.6
LOC100548946	collagen alpha-1(XII) chain	16928.5	13152.1	15040.3
RPL11	ribosomal protein L11	13872.6	15817.7	14845.2
CAPN11	calpain 11	15989.1	13677.3	14833.2
FXYD6	FXYD domain containing ion transport regulator 6	15226.5	14418.7	14822.6
PDLIM5	PDZ and LIM domain 5	15674	13805.7	14739.8
ARHGDIA	Rho GDP dissociation inhibitor (GDI) alpha	15139.1	14212.9	14676
LOC104912834	nicotinamide riboside kinase 2-like	14186.7	15083.9	14635.3
LOC100551229	tubulin beta chain-like	16414.1	12769.7	14591.9
NOP56	NOP56 ribonucleoprotein	14812.8	14349.5	14581.2
RPS11	ribosomal protein S11	14225.9	14901.8	14563.8
YWHAZ	tyrosine 3-monooxygenase/tryptophan 5-monooxygenase activation protein, zeta	13939.5	15178.6	14559.1
RPL23	ribosomal protein L23	13606.2	15428.8	14517.5
RPL39	ribosomal protein L39	14080.3	14759.2	14419.8
COL1A2	collagen, type I, alpha 2	13481.9	15314.1	14398
TPI1	triosephosphate isomerase 1	13508.1	15210.1	14359.1
RPS27A	ribosomal protein S27a	14136.4	14532.9	14334.7
LMNB2	lamin B2	14203.7	13644.7	13924.2
RAN	RAN, member RAS oncogene family	12875.6	14955.5	13915.6
RPL27	ribosomal protein L27	13443.1	14355.5	13899.3
RPL14	ribosomal protein L14	12986.4	14756.1	13871.2
RPL24	ribosomal protein L24	12631.6	15024.5	13828.1
ANXA6	annexin A6	13602.3	13960	13781.2
RPS10	ribosomal protein S10	12925	14557	13741
LOC100543743	60S ribosomal protein L17-like	13399.7	14025.7	13712.7
LOC104917012	plectin-like	15369.5	11966.1	13667.8
GPC4	glypican 4	14458.2	12838	13648.1
ACTN1	actinin, alpha 1	14032	13249.4	13640.7
S100A11	S100 calcium binding protein A11	14219	12947.4	13583.2
CYR61	cysteine-rich, angiogenic inducer, 61	14468.4	12629.9	13549.2
RPS17	ribosomal protein S17	12591.3	14268.6	13429.9
SERPINE2	serpin peptidase inhibitor, clade E (nexin, plasminogen activator inhibitor type 1), member 2	12557	14217.1	13387
S100A10	S100 calcium binding protein A10	12987.2	13755	13371.1
RPL37	ribosomal protein L37	11951.8	14697.7	13324.8
RPS15	ribosomal protein S15	12723.8	13764.6	13244.2
RPN1	ribophorin I	13031.8	13296.6	13164.2
SSR1	signal sequence receptor, alpha	12452.5	13788.5	13120.5
CSDE1	cold shock domain containing E1, RNA-binding	12964.9	13235.9	13100.4
LASP1	LIM and SH3 protein 1	13535.4	12641	13088.2
WDR1	WD repeat domain 1	12928.6	13234.5	13081.6
HSPD1	heat shock 60kDa protein 1 (chaperonin)	12514.5	13214.8	12864.6
PSMD1	proteasome (prosome, macropain) 26S subunit, non-ATPase, 1	13155.2	12476.1	12815.7
RPL18A	ribosomal protein L18a	12317.9	13230.2	12774.1
HNRNPH1	heterogeneous nuclear ribonucleoprotein H1 (H)	12770.5	12603.6	12687
VDAC2	voltage-dependent anion channel 2	12215.2	13050.6	12632.9
EIF4A2	eukaryotic translation initiation factor 4A2	11959	13200.8	12579.9
RPS16	ribosomal protein S16	11815.6	13267.2	12541.4
LOC100542210	reticulon-4-like	12169.7	12847.6	12508.6
GPI	glucose-6-phosphate isomerase	11989.9	12963.2	12476.6
PLOD2	procollagen-lysine, 2-oxoglutarate 5-dioxygenase 2	12266.7	12668.1	12467.4
MSN	moesin	13527.6	11402.2	12464.9
RPS14	ribosomal protein S14	11921	12762.8	12341.9
RPL30	ribosomal protein L30	11370	13253.6	12311.8
NME2	NME/NM23 nucleoside diphosphate kinase 2	11807.3	12778.6	12292.9
HNRNPA3	heterogeneous nuclear ribonucleoprotein A3	12089.7	12481.2	12285.4
FN1	fibronectin 1	9882.41	14596.7	12239.5
CD44	CD44 molecule (Indian blood group)	11919.6	12536.3	12227.9
COL5A2	collagen, type V, alpha 2	12401	11980.5	12190.7
H3F3B	H3 histone, family 3B (H3.3B)	11781.5	12573.6	12177.5
LOC100551088	actin, gamma-enteric smooth muscle	13399.9	10818.5	12109.2
RPL23A	ribosomal protein L23a	11307.6	12612.3	11960
EIF5A2	eukaryotic translation initiation factor 5A2	12115.4	11702.4	11908.9
STMN1	stathmin 1	11474.1	12249.7	11861.9
ALAS1	5'-aminolevulinate synthase 1	11099.4	12604	11851.7
CAP1	CAP, adenylate cyclase-associated protein 1 (yeast)	11904	11607.5	11755.7
PTRF	polymerase I and transcript release factor	12354.9	11147.5	11751.2
RPS3A	ribosomal protein S3A	11501.2	11984.8	11743
LAMB2	laminin, beta 2 (laminin S)	11671	11766.3	11718.6
NACA	nascent polypeptide-associated complex alpha subunit	10861.9	12565.6	11713.7
PDPN	podoplanin	12323.8	10623	11473.4
MYL9	myosin, light chain 9, regulatory	11839.4	11076.1	11457.8
NAP1L1	nucleosome assembly protein 1-like 1	11371.3	11483.1	11427.2
LOC104912139	60S ribosomal protein L36a	10344.5	12302.7	11323.6
CSRP2	cysteine and glycine-rich protein 2	10716.5	11824.7	11270.6
LOC100542970	annexin A1 isoform p37-like	10223.6	12263.7	11243.6
SDC2	syndecan 2	10397.9	11993.2	11195.6
RPL35A	ribosomal protein L35a	10608.6	11669.4	11139
CCT3	chaperonin containing TCP1, subunit 3 (gamma)	11439.1	10760.6	11099.8
MFGE8	milk fat globule-EGF factor 8 protein	11948.5	10034.3	10991.4
TCOF1	Treacher Collins-Franceschetti syndrome 1	11294.6	10681.6	10988.1
HNRNPA2B1	heterogeneous nuclear ribonucleoprotein A2/B1	10583.6	10984.7	10784.2
BSG	basigin (Ok blood group)	10519.9	11000.3	10760.1
TUBB4B	tubulin, beta 4B class IVb	10763.5	10756.2	10759.8
RPL35	ribosomal protein L35	10136.5	11365.2	10750.8
DDX3X	DEAD (Asp-Glu-Ala-Asp) box helicase 3, X-linked	10870.5	10555.1	10712.8
PTMA	prothymosin, alpha	10568.2	10670.1	10619.1
CCT6A	chaperonin containing TCP1, subunit 6A (zeta 1)	10363.2	10746	10554.6
RPN2	ribophorin II	10844	10157.3	10500.6
ATP1A1	ATPase, Na+/K+ transporting, alpha 1 polypeptide	10810.8	10030.9	10420.9
CDC42	cell division cycle 42	10571.5	10183.4	10377.4
CHCHD2	coiled-coil-helix-coiled-coil-helix domain containing 2	9772.01	10948.9	10360.5
RPS25	ribosomal protein S25	9914.89	10780.2	10347.6
ATF4	activating transcription factor 4	9952.98	10676.6	10314.8
CTSD	cathepsin D	10136.7	10393.7	10265.2
PTGES3	prostaglandin E synthase 3 (cytosolic)	10019.5	10396.2	10207.8
RPL12	ribosomal protein L12	9597.18	10712.5	10154.8
LOC654833	myosin light polypeptide 6	9943.64	10355.8	10149.7
JUP	junction plakoglobin	10767.5	9359.99	10063.7
CTNNB1	catenin (cadherin-associated protein), beta 1, 88kDa	10230.2	9818.07	10024.1
MYO1C	myosin IC	10184.6	9835.1	10009.8
RPL29	ribosomal protein L29	9280.7	10722.3	10001.5
SLC25A3	solute carrier family 25 (mitochondrial carrier; phosphate carrier), member 3	9771.57	10173.5	9972.56
LOC100546539	aldose reductase-related protein 2-like	8291.21	11643.1	9967.17
COL5A1	collagen, type V, alpha 1	9099.7	10766.2	9932.94
TCP1	t-complex 1	9933.48	9887.46	9910.47
PRELP	proline/arginine-rich end leucine-rich repeat protein	10270.1	9549.06	9909.59
LOC100545312	uncharacterized LOC100545312	10255.8	9430.51	9843.18
APLP2	amyloid beta (A4) precursor-like protein 2	9738.34	9742.59	9740.46
CD36	CD36 molecule (thrombospondin receptor)	7289.71	11795.2	9542.47
PTPRG	protein tyrosine phosphatase, receptor type, G	9829.14	9243.05	9536.09
HADHA	hydroxyacyl-CoA dehydrogenase/3-ketoacyl-CoA thiolase/enoyl-CoA hydratase (trifunctional protein), alpha subunit	9123.03	9841.62	9482.32
AP3M1	adaptor-related protein complex 3, mu 1 subunit	9043.38	9882.41	9462.89
KPNA2	karyopherin alpha 2 (RAG cohort 1, importin alpha 1)	9856.71	8988.4	9422.56
SRSF1	serine/arginine-rich splicing factor 1	9286.13	9273	9279.56
HSPA9	heat shock 70kDa protein 9 (mortalin)	8782.26	9697.55	9239.9
EIF5	eukaryotic translation initiation factor 5	9075.09	9397.36	9236.23
PSMD2	proteasome (prosome, macropain) 26S subunit, non-ATPase, 2	9454.21	8986.03	9220.12
ARPC1B	actin related protein 2/3 complex, subunit 1B, 41kDa	10135.6	8299.42	9217.51
RPS13	ribosomal protein S13	8997.48	9390.16	9193.82
LOC104917166	uncharacterized LOC104917166	10897.8	7482.72	9190.25
LMF2	lipase maturation factor 2	9752.19	8589.13	9170.66
RPL31	ribosomal protein L31	8483.74	9828.07	9155.9
NPM3	nucleophosmin/nucleoplasmin 3	9301.74	8900.04	9100.89
RPS27	ribosomal protein S27	9005.63	9186.39	9096.01
NID2	nidogen 2 (osteonidogen)	9378.46	8737.91	9058.19
MIF	macrophage migration inhibitory factor (glycosylation-inhibiting factor)	8813.47	9296.28	9054.87
TPM4	tropomyosin 4	9145.95	8933.71	9039.83
LOC104909644	spectrin beta chain, non-erythrocytic 5-like	9764.62	8313.59	9039.1
PKIG	protein kinase (cAMP-dependent, catalytic) inhibitor gamma	7411.51	10588.9	9000.21
UBA52	ubiquitin A-52 residue ribosomal protein fusion product 1	8727.76	9152.51	8940.13
BZW2	basic leucine zipper and W2 domains 2	8837.7	9032.99	8935.34
C1QBP	complement component 1, q subcomponent binding protein	8482.67	9387.26	8934.96
CCT5	chaperonin containing TCP1, subunit 5 (epsilon)	8582.21	9232.99	8907.6
CAV1	caveolin 1, caveolae protein, 22kDa	9071.57	8709.31	8890.44
HNRNPH3	heterogeneous nuclear ribonucleoprotein H3 (2H9)	8903.73	8867.47	8885.6
ARPC1A	actin related protein 2/3 complex, subunit 1A, 41kDa	9740.39	7869.09	8804.74
G0S2	G0/G1 switch 2	6802.95	10759.7	8781.31
CANX	calnexin	8999.14	8525.03	8762.09
LOC104915388	40S ribosomal protein S3a pseudogene	8538.97	8973.86	8756.42
CAPRIN1	cell cycle associated protein 1	8756.23	8692.06	8724.15
SET	SET nuclear proto-oncogene	8851.74	8581.67	8716.71
EIF4G1	eukaryotic translation initiation factor 4 gamma, 1	9342.57	7954.41	8648.49
LOC104910981	importin-7-like	8420.18	8785.57	8602.88
RPL36	ribosomal protein L36	8391.91	8730.15	8561.03
HMGN2	high mobility group nucleosomal binding domain 2	8332.21	8764.82	8548.51
ABCF2	ATP-binding cassette, sub-family F (GCN20), member 2	8552.52	8539.44	8545.98
BASP1	brain abundant, membrane attached signal protein 1	8267.14	8785.16	8526.15
TXNDC5	thioredoxin domain containing 5 (endoplasmic reticulum)	8622.84	8401.49	8512.16
KDELR2	KDEL (Lys-Asp-Glu-Leu) endoplasmic reticulum protein retention receptor 2	8259.34	8587.08	8423.21
CCT4	chaperonin containing TCP1, subunit 4 (delta)	8207.8	8585.52	8396.66
HM13	histocompatibility (minor) 13	8257.4	8488.22	8372.81
LAMP1	lysosomal-associated membrane protein 1	7915.98	8816.73	8366.36
GNB1	guanine nucleotide binding protein (G protein), beta polypeptide 1	8634	8050.49	8342.24
PTX3	pentraxin 3, long	7793.13	8841.35	8317.24
ITGAV	integrin, alpha V	10005.9	6590.64	8298.26
STT3A	STT3A, subunit of the oligosaccharyltransferase complex (catalytic)	8658.76	7907.53	8283.15
TWF2	twinfilin actin-binding protein 2	8752.53	7734.29	8243.41
CNN3	calponin 3, acidic	8454.79	7946.01	8200.4
CSRP1	cysteine and glycine-rich protein 1	8128.94	8195.11	8162.02
TUBB6	tubulin, beta 6 class V	7314.98	8986.59	8150.79
ATP5G3	ATP synthase, H+ transporting, mitochondrial Fo complex, subunit C3 (subunit 9)	7925.17	8365.29	8145.23
CCT8	chaperonin containing TCP1, subunit 8 (theta)	8077.66	8200.2	8138.93
ARPC2	actin related protein 2/3 complex, subunit 2, 34kDa	8030.61	8189.31	8109.96
PPP1CB	protein phosphatase 1, catalytic subunit, beta isozyme	7993.55	8217.81	8105.68
RAB1A	RAB1A, member RAS oncogene family	7790.08	8416.11	8103.1
SERINC3	serine incorporator 3	7649.89	8524.94	8087.42
LOC100539689	talin-1	9194.33	6964.66	8079.5
FSTL1	follistatin-like 1	8050.39	8089.81	8070.1
FAU	Finkel-Biskis-Reilly murine sarcoma virus (FBR-MuSV) ubiquitously expressed	7876.07	8254.11	8065.09
RAB7A	RAB7A, member RAS oncogene family	7591.78	8506.2	8048.99
GDI2	GDP dissociation inhibitor 2	7859.67	8130.05	7994.86
TXN	thioredoxin	7297.26	8292	7794.63
LOC100545477	histone H2A.Z	7282.33	8253.9	7768.12
CCT2	chaperonin containing TCP1, subunit 2 (beta)	7534.61	7921.25	7727.93
CDC25B	cell division cycle 25B	7840.63	7610.78	7725.7
LOC104912412	protein wntless homolog	8214.73	7220.83	7717.78
LOC100542519	rho-related GTP-binding protein RhoB	6414.83	8982.03	7698.43
HYOU1	hypoxia up-regulated 1	7900.73	7372.17	7636.45
DMP1	dentin matrix acidic phosphoprotein 1	8607.83	6654.65	7631.24
PFN2	profilin 2	7516.86	7609.51	7563.18
IQGAP1	IQ motif containing GTPase activating protein 1	7719.38	7373.05	7546.22
PDIA6	protein disulfide isomerase family A, member 6	7424.08	7627.87	7525.98
HNRNPU	heterogeneous nuclear ribonucleoprotein U (scaffold attachment factor A)	7496.29	7533.32	7514.81
ATP1B3	ATPase, Na+/K+ transporting, beta 3 polypeptide	7320.31	7653.14	7486.72
SLC38A10	solute carrier family 38, member 10	7588.38	7314.59	7451.48
LOC100551022	clathrin heavy chain 1	7281.39	7591.67	7436.53
SRSF3	serine/arginine-rich splicing factor 3	7279.65	7525.22	7402.44
TOP2A	topoisomerase (DNA) II alpha 170kDa	8164.5	6637.12	7400.81
MYH10	myosin, heavy chain 10, non-muscle	8174.28	6487.9	7331.09
PHB2	prohibitin 2	7420.11	7238.12	7329.11
TFRC	transferrin receptor	7711.83	6928.31	7320.07
CS	citrate synthase	7758.51	6877.72	7318.12
MYO1H	myosin IH	7321.11	7271.57	7296.34
CFL2	cofilin 2 (muscle)	7284.69	7303.44	7294.06
LOC100544899	EH domain-containing protein 3	7339.79	7244.39	7292.09
SLC16A1	solute carrier family 16 (monocarboxylate transporter), member 1	7388.07	7162.23	7275.15
EIF4H	eukaryotic translation initiation factor 4H	7287.51	7248.04	7267.78
EIF3A	eukaryotic translation initiation factor 3, subunit A	7477.4	6998.52	7237.96
LOC100545141	acidic leucine-rich nuclear phosphoprotein 32 family member B	7152.36	7306.02	7229.19
LOC104913910	WD repeat and SOCS box-containing protein 1-like	6461.3	7983.35	7222.32
AP2M1	adaptor-related protein complex 2, mu 1 subunit	7435.62	6977.74	7206.68
PCNA	proliferating cell nuclear antigen	7169.45	7242.72	7206.08
TIMP3	TIMP metallopeptidase inhibitor 3	8415.52	5896.85	7156.18
SSR2	signal sequence receptor, beta (translocon-associated protein beta)	6781.37	7527.02	7154.19
LOC100544620	septin-2	6919.74	7338.33	7129.04
ZYX	zyxin	7548.93	6695.24	7122.08
TMED5	transmembrane emp24 protein transport domain containing 5	6780.37	7454.84	7117.6
TM9SF3	transmembrane 9 superfamily member 3	6936.63	7271.49	7104.06
TMBIM1	transmembrane BAX inhibitor motif containing 1	7501.6	6481.03	6991.31
LOC104916043	uncharacterized LOC104916043	6874.62	7013.79	6944.2
ARPC5	actin related protein 2/3 complex, subunit 5, 16kDa	6504.93	7381.31	6943.12
HMOX1	heme oxygenase (decycling) 1	5692.88	8182.35	6937.61
CCT7	chaperonin containing TCP1, subunit 7 (eta)	7085.02	6758.4	6921.71
PTK7	protein tyrosine kinase 7	7401.25	6394.54	6897.89
BZW1	basic leucine zipper and W2 domains 1	6889.81	6904.43	6897.12
G3BP1	GTPase activating protein (SH3 domain) binding protein 1	7150.2	6621.22	6885.71
ERLIN2	ER lipid raft associated 2	6697.76	7038.03	6867.89
EMP1	epithelial membrane protein 1	7100.75	6618.62	6859.68
ANGPTL4	angiopoietin-like 4	7706.58	6010.17	6858.37
GSN	gelsolin	6698.77	6996.38	6847.57
AHCY	adenosylhomocysteinase	6497.06	7181.38	6839.22
PDIA4	protein disulfide isomerase family A, member 4	6787.08	6791.87	6789.47
PLK2	polo-like kinase 2	6977.77	6573.39	6775.58
CCNYL1	cyclin Y-like 1	6902.17	6569.23	6735.7
C3H6orf62	chromosome 3 open reading frame, human C6orf62	6235.99	7232.36	6734.18
HMGB1	high mobility group box 1	6699.19	6756.13	6727.66
ASUN	asunder spermatogenesis regulator	6743.25	6680.48	6711.86
PLS3	plastin 3	6997.9	6413.41	6705.66
ANLN	anillin, actin binding protein	6980.78	6429.5	6705.14
ILF2	interleukin enhancer binding factor 2	6719.77	6688.64	6704.2
ACTR1A	ARP1 actin-related protein 1 homolog A, centractin alpha (yeast)	6866.51	6527.56	6697.04
PCOLCE2	procollagen C-endopeptidase enhancer 2	6882.31	6499.15	6690.73
DDB1	damage-specific DNA binding protein 1, 127kDa	6843.03	6526.58	6684.81
LOC100540000	tropomyosin beta chain	6259.14	7016.61	6637.88
SURF4	surfeit 4	6586.64	6661.28	6623.96
LOC100538921	heterogeneous nuclear ribonucleoprotein A1-like	6734.61	6502.49	6618.55
SEPT7	septin 7	6613.97	6610	6611.98
CD164	CD164 molecule, sialomucin	6307.82	6903.08	6605.45
RAC1	ras-related C3 botulinum toxin substrate 1 (rho family, small GTP binding protein Rac1)	6799.76	6409.23	6604.49
NUDT16L1	nudix (nucleoside diphosphate linked moiety X)-type motif 16-like 1	6450.83	6686.63	6568.73
EIF3D	eukaryotic translation initiation factor 3, subunit D	6442	6685.31	6563.66
RASSF3	Ras association (RalGDS/AF-6) domain family member 3	6836.05	6281.59	6558.82
DES	desmin	7395.66	5637.16	6516.41
EIF3M	eukaryotic translation initiation factor 3, subunit M	6308.05	6666.76	6487.41
ACTR3	ARP3 actin-related protein 3 homolog (yeast)	6261.32	6688.46	6474.89
LOC100550679	NADH-cytochrome b5 reductase 3	6168.24	6661.02	6414.63
ESYT2	extended synaptotagmin-like protein 2	6196.79	6623.1	6409.95
LOC100548894	myosin regulatory light chain 2, smooth muscle minor isoform	6463.72	6345.65	6404.69
EIF3E	eukaryotic translation initiation factor 3, subunit E	5979.17	6822.26	6400.71
PSMD3	proteasome (prosome, macropain) 26S subunit, non-ATPase, 3	6672.17	6118.22	6395.2
P4HA1	prolyl 4-hydroxylase, alpha polypeptide I	6125.63	6645.24	6385.44
HSPB1	heat shock 27kDa protein 1	6203.46	6554.18	6378.82
ACAD9	acyl-CoA dehydrogenase family, member 9	6122.51	6611.27	6366.89
TGFB3	transforming growth factor, beta 3	6896.07	5813.22	6354.65
HMGN1	high mobility group nucleosome binding domain 1	6266.71	6441.72	6354.22
PSMA4	proteasome (prosome, macropain) subunit, alpha type, 4	6202.09	6484.16	6343.12
EIF3I	eukaryotic translation initiation factor 3, subunit I	6247.83	6436.56	6342.2
MTPN	myotrophin	6326.71	6328.43	6327.57
VEPH1	ventricular zone expressed PH domain-containing 1	5366.68	7280.66	6323.67
TOPBP1	topoisomerase (DNA) II binding protein 1	6435.02	6187.83	6311.42
MATR3	matrin 3	6372.71	6240.82	6306.77
TNK2	tyrosine kinase, non-receptor, 2	6599.29	6010.01	6304.65
ILK	integrin-linked kinase	6595.8	6000.38	6298.09
PRDX4	peroxiredoxin 4	6179.9	6404.74	6292.32
ANP32E	acidic (leucine-rich) nuclear phosphoprotein 32 family, member E	6307.34	6275.23	6291.29
HMGB3	high mobility group box 3	6104.1	6443.84	6273.97
RPS29	ribosomal protein S29	5941.31	6593.88	6267.6
EIF3B	eukaryotic translation initiation factor 3, subunit B	6271.96	6258.91	6265.44
MDH1	malate dehydrogenase 1, NAD (soluble)	6122.37	6394.32	6258.35
ARCN1	archain 1	6154.27	6343.39	6248.83
KIRREL	kin of IRRE like (Drosophila)	6742.24	5663.72	6202.98
LOC100550832	liprin-beta-1	6224.7	6173.35	6199.02
MDH2	malate dehydrogenase 2, NAD (mitochondrial)	6054.77	6327.58	6191.17
HSPG2	heparan sulfate proteoglycan 2	7236.44	5145.48	6190.96
GHITM	growth hormone inducible transmembrane protein	5900.27	6452.89	6176.58
LOC100542800	actin, cytoplasmic type 5	6098.59	6203.48	6151.03
MCL1	myeloid cell leukemia 1	6001.6	6299.15	6150.38
COPA	coatomer protein complex, subunit alpha	6303.51	5955.61	6129.56
TNNC1	troponin C type 1 (slow)	6914.85	5338.81	6126.83
GPX1	glutathione peroxidase 1	5921.74	6330.01	6125.87
HNRNPDL	heterogeneous nuclear ribonucleoprotein D-like	5989.64	6237.26	6113.45
CDK1	cyclin-dependent kinase 1	6367.07	5832.31	6099.69
PPP1CA	protein phosphatase 1, catalytic subunit, alpha isozyme	6027.3	6165.34	6096.32
MXRA8	matrix-remodelling associated 8	5408.89	6773.74	6091.31
SRPR	signal recognition particle receptor (docking protein)	6268.89	5912.75	6090.82
AZIN1	antizyme inhibitor 1	6001.36	6178.65	6090.01
PALD1	phosphatase domain containing, paladin 1	5901.87	6237.14	6069.51
COPB2	coatomer protein complex, subunit beta 2 (beta prime)	5939.56	6181.47	6060.51
PXN	paxillin	6410.78	5690.38	6050.58
EIF5B	eukaryotic translation initiation factor 5B	6232.21	5844.25	6038.23
NONO	non-POU domain containing, octamer-binding	5995.4	6061.04	6028.22
TNFRSF21	tumor necrosis factor receptor superfamily, member 21	6531.02	5521.68	6026.35
LOC100546435	low-density lipoprotein receptor-related protein 1-like	6616.56	5401.26	6008.91
AARS	alanyl-tRNA synthetase	6302.27	5657.41	5979.84
CALM1	calmodulin 1 (phosphorylase kinase, delta)	5767.44	6161.84	5964.64
HNRNPM	heterogeneous nuclear ribonucleoprotein M	6163.14	5751.97	5957.56
RPL22	ribosomal protein L22	5808.86	6097.45	5953.16
NOP58	NOP58 ribonucleoprotein	5737.39	6157.01	5947.2
GOT2	glutamic-oxaloacetic transaminase 2, mitochondrial	5868.86	6021.54	5945.2
NOLC1	nucleolar and coiled-body phosphoprotein 1	5791.49	6072.76	5932.13
NUDC	nudC nuclear distribution protein	6071.37	5749.05	5910.21
ARPP19	cAMP-regulated phosphoprotein, 19kDa	5943.02	5859.56	5901.29
ATP2A2	ATPase, Ca++ transporting, cardiac muscle, slow twitch 2	6126.98	5665.77	5896.37
CAPZB	capping protein (actin filament) muscle Z-line, beta	5443.19	6305.39	5874.29
PSMC3	proteasome (prosome, macropain) 26S subunit, ATPase, 3	5479.66	6252.16	5865.91
PSMA7	proteasome (prosome, macropain) subunit, alpha type, 7	5716.88	6013.43	5865.16
RRM2	ribonucleotide reductase M2	5836.36	5883.95	5860.16
EIF2S1	eukaryotic translation initiation factor 2, subunit 1 alpha, 35kDa	5536.34	6151.17	5843.75
ELMO2	engulfment and cell motility 2	5792.1	5889.03	5840.56
LOC100548773	histone-binding protein RBBP4	5917.04	5741.16	5829.1
NUAK1	NUAK family, SNF1-like kinase, 1	6298.67	5352.14	5825.41
EIF2S3	eukaryotic translation initiation factor 2, subunit 3 gamma, 52kDa	5677.7	5957.49	5817.6
ACAA2	acetyl-CoA acyltransferase 2	5613.65	6007.73	5810.69
HNRNPAB	heterogeneous nuclear ribonucleoprotein A/B	5558.5	5955.32	5756.91
HDGF	hepatoma-derived growth factor	5808.85	5675.34	5742.1
SUB1	SUB1 homolog (S. cerevisiae)	5415.81	6062.99	5739.4
SF3B3	splicing factor 3b, subunit 3, 130kDa	5976.89	5495.09	5735.99
CORO1C	coronin, actin binding protein, 1C	5743.04	5690.58	5716.81
TMED10	transmembrane emp24-like trafficking protein 10 (yeast)	5827.65	5593.86	5710.75
LOC100548286	nucleobindin-2-like	5244.11	6171.81	5707.96
B4GALT2	UDP-Gal:betaGlcNAc beta 1,4- galactosyltransferase, polypeptide 2	5426.56	5984.95	5705.75
ARF1	ADP-ribosylation factor 1	5826.41	5578.73	5702.57
PIM3	Pim-3 proto-oncogene, serine/threonine kinase	6114.37	5274.94	5694.65
RAP1GDS1	RAP1, GTP-GDP dissociation stimulator 1	5038.25	6350.87	5694.56
LOC100540821	guanine nucleotide-binding protein G(k) subunit alpha-like	5784.54	5596.24	5690.39
UBE2D3	ubiquitin-conjugating enzyme E2D 3	5490.63	5879.58	5685.1
LAMA5	laminin, alpha 5	5638.24	5698.03	5668.14
EIF1AX	eukaryotic translation initiation factor 1A, X-linked	5505.47	5801.83	5653.65
IFRD1	interferon-related developmental regulator 1	5649.97	5653.86	5651.91
PCBP2	poly(rC) binding protein 2	5913.07	5386.06	5649.57
DDOST	dolichyl-diphosphooligosaccharide--protein glycosyltransferase subunit (non-catalytic)	5662.22	5562.57	5612.39
PDLIM7	PDZ and LIM domain 7 (enigma)	6180.49	5023.6	5602.04
HADHB	hydroxyacyl-CoA dehydrogenase/3-ketoacyl-CoA thiolase/enoyl-CoA hydratase (trifunctional protein), beta subunit	5271.05	5908.58	5589.81
FHL3	four and a half LIM domains 3	5374.11	5799.69	5586.9
LOC100548827	tubulin alpha-8 chain	5635.01	5525.25	5580.13
NAP1L4	nucleosome assembly protein 1-like 4	5523.7	5562.86	5543.28
EIF2S2	eukaryotic translation initiation factor 2, subunit 2 beta, 38kDa	5333.21	5751.68	5542.44
PSMC5	proteasome (prosome, macropain) 26S subunit, ATPase, 5	5437.12	5591.12	5514.12
CSNK1A1	casein kinase 1, alpha 1	5377.3	5592.92	5485.11
TRAM1	translocation associated membrane protein 1	5512.02	5435.36	5473.69
RNF122	ring finger protein 122	4960.18	5984.65	5472.42
TMPO	thymopoietin	5337.22	5562.55	5449.88
LAMC1	laminin, gamma 1 (formerly LAMB2)	5814.07	5058.5	5436.29
CCDC80	coiled-coil domain containing 80	6161.3	4703.64	5432.47
ADAM8	ADAM metallopeptidase domain 8	5927.87	4932.03	5429.95
PTP4A1	protein tyrosine phosphatase type IVA, member 1	5293.71	5495.67	5394.69
LOC100549826	serine/arginine-rich splicing factor 5-like	5331.35	5444.49	5387.92
MAP4	microtubule-associated protein 4	6289.53	4481.95	5385.74
COPG1	coatomer protein complex, subunit gamma 1	5123.04	5637.92	5380.48
SSR3	signal sequence receptor, gamma (translocon-associated protein gamma)	5265.7	5493.06	5379.38
FKBP1A	FK506 binding protein 1A, 12kDa	5204.47	5546.6	5375.53
TAX1BP3	Tax1 (human T-cell leukemia virus type I) binding protein 3	5391.4	5348.97	5370.19
PA2G4	proliferation-associated 2G4, 38kDa	5610.6	5122.31	5366.46
FOSL2	FOS-like antigen 2	5839.86	4886.15	5363
SDPR	serum deprivation response	5964.79	4760.82	5362.8
LMAN1	lectin, mannose-binding, 1	5203.09	5515.77	5359.43
NEK6	NIMA-related kinase 6	5215.71	5492.07	5353.89
LOC104912610	uncharacterized LOC104912610	5426.49	5271.66	5349.08
LOC104915501	catenin alpha-1 pseudogene	5193.99	5502.54	5348.26
RDX	radixin	5537.73	5124.18	5330.96
ABCE1	ATP-binding cassette, sub-family E (OABP), member 1	5437.5	5187.38	5312.44
PRPF8	pre-mRNA processing factor 8	5910.99	4711.59	5311.29
NAA50	N(alpha)-acetyltransferase 50, NatE catalytic subunit	5312.18	5304.81	5308.49
NAA15	N(alpha)-acetyltransferase 15, NatA auxiliary subunit	5373.06	5232.93	5302.99
TPX2	TPX2, microtubule-associated	4933.59	5651.04	5292.31
DBN1	drebrin 1	5704.98	4845.21	5275.1
APP	amyloid beta (A4) precursor protein	5530.75	5009.32	5270.04
SLMO2	slowmo homolog 2 (Drosophila)	5218.17	5305	5261.58
LOC104916205	uncharacterized LOC104916205	5470.64	5049.16	5259.9
BTF3	basic transcription factor 3	5236.92	5270.42	5253.67
PSMB7	proteasome (prosome, macropain) subunit, beta type, 7	5217.37	5286.81	5252.09
CTTN	cortactin	5261.05	5226.11	5243.58
HSP90AB1	heat shock protein 90kDa alpha (cytosolic), class B member 1	5341.52	5128.85	5235.19
RPS21	ribosomal protein S21	4763.2	5695.29	5229.24
SPTAN1	spectrin, alpha, non-erythrocytic 1	5499.58	4956.8	5228.19
NCKAP1	NCK-associated protein 1	5624.75	4826.4	5225.57
LOC104915953	collagen alpha-1(I) chain-like	6041.85	4405.29	5223.57
YBX3	Y box binding protein 3	4826.17	5587.41	5206.79
LDHC	lactate dehydrogenase C	4359.41	6053.91	5206.66
DKC1	dyskeratosis congenita 1, dyskerin	5287.16	5115.19	5201.17
MYF5	myogenic factor 5	5217.35	5133.35	5175.35
ATP6AP1	ATPase, H+ transporting, lysosomal accessory protein 1	4988.74	5341.62	5165.18
CCNG1	cyclin G1	5003.09	5324.86	5163.98
CKAP2	cytoskeleton associated protein 2	5143.07	5149.96	5146.51
RCN1	reticulocalbin 1, EF-hand calcium binding domain	4948.75	5317.41	5133.08
ENAH	enabled homolog (Drosophila)	5045.81	5202.55	5124.18
RRP12	ribosomal RNA processing 12 homolog (S. cerevisiae)	5181.55	5022.64	5102.1
MCM5	minichromosome maintenance complex component 5	5196.13	5000.59	5098.36
LOC104912665	cell wall protein DAN4-like	5574.98	4603.95	5089.46
RPL34	ribosomal protein L34	4842.72	5288.06	5065.39
TSPAN3	tetraspanin 3	5096.6	5032.42	5064.51
CCNB2	cyclin B2	5192.08	4910.06	5051.07
PRPF19	pre-mRNA processing factor 19	4987.08	5103.92	5045.5
LOC104914787	transitional endoplasmic reticulum ATPase-like	4855.84	5217.79	5036.81
METTL23	methyltransferase like 23	4864.4	5200.83	5032.62
ARF4	ADP-ribosylation factor 4	5003.73	5052.07	5027.9
LOC100538966	peptidyl-glycine alpha-amidating monooxygenase-like	5259.82	4795.4	5027.61
KARS	lysyl-tRNA synthetase	4971.33	5038.42	5004.87
TPM1	tropomyosin 1 (alpha)	5467.08	4521.87	4994.48
GPX4	glutathione peroxidase 4	4836.82	5148.42	4992.62
EIF3L	eukaryotic translation initiation factor 3, subunit L	4942.12	5038.6	4990.36
SMC2	structural maintenance of chromosomes 2	5127.86	4848.24	4988.05
LPCAT2	lysophosphatidylcholine acyltransferase 2	5040.87	4934.79	4987.83
PSMC2	proteasome (prosome, macropain) 26S subunit, ATPase, 2	4798.69	5173.02	4985.85
CASC4	cancer susceptibility candidate 4	4833.6	5126.68	4980.14
SGPL1	sphingosine-1-phosphate lyase 1	4443.79	5505.14	4974.47
ATP5F1	ATP synthase, H+ transporting, mitochondrial Fo complex, subunit B1	4554.87	5364.13	4959.5
PSMA3	proteasome (prosome, macropain) subunit, alpha type, 3	4730.72	5142.31	4936.52
SNRNP200	small nuclear ribonucleoprotein 200kDa (U5)	5344.58	4525.73	4935.16
IMPDH2	IMP (inosine 5'-monophosphate) dehydrogenase 2	4920.67	4947.17	4933.92
CYC	cytochrome c	4653.05	5208.64	4930.84
FITM2	fat storage-inducing transmembrane protein 2	4421.33	5437.15	4929.24
UBXN4	UBX domain protein 4	4647.59	5206.18	4926.88
VGLL3	vestigial-like family member 3	5109.57	4741.46	4925.52
PHLDA2	pleckstrin homology-like domain, family A, member 2	4935.35	4908.25	4921.8
YME1L1	YME1-like 1 ATPase	4904.14	4930.58	4917.36
ATP5C1	ATP synthase, H+ transporting, mitochondrial F1 complex, gamma polypeptide 1	4650.72	5167.4	4909.06
VWA1	von Willebrand factor A domain containing 1	4185.89	5595.75	4890.82
RPL38	ribosomal protein L38	4668.15	5083.47	4875.81
PSMD13	proteasome (prosome, macropain) 26S subunit, non-ATPase, 13	4686.52	5063.23	4874.87
EMC1	ER membrane protein complex subunit 1	5125.57	4618.79	4872.18
TTL	tubulin tyrosine ligase	4686.11	5048.91	4867.51
LOC100551269	tyrosine-protein kinase JAK1-like	4987.44	4732.66	4860.05
HSPE1	heat shock 10kDa protein 1	4629.96	5087.34	4858.65
RAB10	RAB10, member RAS oncogene family	5169.97	4545.92	4857.94
PSMB2	proteasome (prosome, macropain) subunit, beta type, 2	4778.62	4884	4831.31
ABCA3	ATP-binding cassette, sub-family A (ABC1), member 3	5479.38	4168.29	4823.83
SMARCE1	SWI/SNF related, matrix associated, actin dependent regulator of chromatin, subfamily e, member 1	4922.58	4686.76	4804.67
VASN	vasorin	5115.64	4468.98	4792.31
MAPRE1	microtubule-associated protein, RP/EB family, member 1	4921.81	4657.4	4789.61
MINPP1	multiple inositol-polyphosphate phosphatase 1	4766.07	4793.74	4779.9
CTSL	cathepsin L	4780.35	4763.56	4771.96
EFTUD2	elongation factor Tu GTP binding domain containing 2	5068.06	4471.84	4769.95
RPS28	ribosomal protein S28	4316.42	5214.18	4765.3
BLCAP	bladder cancer associated protein	4529.52	4992.58	4761.05
CLTB	clathrin, light chain B	4732.63	4781.61	4757.12
HDAC2	histone deacetylase 2	4673.07	4836.57	4754.82
PANK3	pantothenate kinase 3	5100.91	4377.32	4739.11
CKS1B	CDC28 protein kinase regulatory subunit 1B	4882.56	4557.09	4719.83
PSMD7	proteasome (prosome, macropain) 26S subunit, non-ATPase, 7	4626.53	4790.65	4708.59
PIEZO1	piezo-type mechanosensitive ion channel component 1	5339.48	4054.54	4697.01
LOC104913587	dynein light chain 1, cytoplasmic-like	4605.36	4787.07	4696.21
FERMT2	fermitin family member 2	4787.67	4566.68	4677.18
IPO5	importin 5	4775.74	4577.43	4676.58
CREB3	cAMP responsive element binding protein 3	4581.16	4752.97	4667.06
LOC104911484	uncharacterized LOC104911484	4463.77	4867.67	4665.72
IDH2	isocitrate dehydrogenase 2 (NADP+), mitochondrial	4707.79	4612.2	4660
JAG2	jagged 2	4783.02	4528.44	4655.73
CDC42BPB	CDC42 binding protein kinase beta (DMPK-like)	4892.92	4417.27	4655.09
LOC100550153	polyubiquitin-B	4511.25	4793.05	4652.15
CHKA	choline kinase alpha	4705.51	4589.22	4647.37
TNFAIP6	tumor necrosis factor, alpha-induced protein 6	4612.99	4671.16	4642.08
ARPC4	actin related protein 2/3 complex, subunit 4, 20kDa	4559.86	4723.33	4641.6
FUNDC2	FUN14 domain containing 2	4935.36	4346.22	4640.79
RSPO4	R-spondin 4	3738.34	5528.88	4633.61
LOC100550216	versican core protein-like	5750.56	3513.79	4632.17
PSMD4	proteasome (prosome, macropain) 26S subunit, non-ATPase, 4	4767.91	4487.75	4627.83
LOC100542032	cytochrome b-c1 complex subunit 2, mitochondrial	4719.34	4516.93	4618.13
LOC104909768	uncharacterized LOC104909768	4807.78	4407.84	4607.81
PSMA2	proteasome (prosome, macropain) subunit, alpha type, 2	4423.14	4781.54	4602.34
PSMC1	proteasome (prosome, macropain) 26S subunit, ATPase, 1	4506.73	4694.23	4600.48
NDFIP1	Nedd4 family interacting protein 1	4411.98	4784.19	4598.09
LOC104913826	uncharacterized LOC104913826	4869.41	4324.41	4596.91
MMD	monocyte to macrophage differentiation-associated	4376.79	4805.36	4591.08
SLC35E3	solute carrier family 35, member E3	4027.17	5141.95	4584.56
CTSC	cathepsin C	4536.76	4613.29	4575.02
ATP6V0C	ATPase, H+ transporting, lysosomal 16kDa, V0 subunit c	4387.47	4750.42	4568.94
PRSS23	protease, serine, 23	4237.01	4887.73	4562.37
ERH	enhancer of rudimentary homolog (Drosophila)	4425.84	4693.04	4559.44
LOC100545924	E3 SUMO-protein ligase RanBP2-like	4768.27	4332.06	4550.17
COPE	coatomer protein complex, subunit epsilon	4428.39	4670.77	4549.58
LOC100547453	methionine--tRNA ligase, cytoplasmic-like	5035.68	4056.82	4546.25
CTSA	cathepsin A	4477.16	4586.96	4532.06
LOC104913961	vacuole membrane protein 1-like	4645.32	4404.3	4524.81
SPTBN1	spectrin, beta, non-erythrocytic 1	5043.16	3982.74	4512.95
PSMA1	proteasome (prosome, macropain) subunit, alpha type, 1	4327.3	4667.32	4497.31
GXYLT2	glucoside xylosyltransferase 2	4458.95	4521	4489.98
LOC104914886	chondroitin sulfate proteoglycan 4-like	5593.95	3378.74	4486.34
CHD4	chromodomain helicase DNA binding protein 4	4695.24	4260.02	4477.63
HP1BP3	heterochromatin protein 1, binding protein 3	4547.55	4406.4	4476.98
FAT1	FAT atypical cadherin 1	4803.5	4145.55	4474.53
EIF3H	eukaryotic translation initiation factor 3, subunit H	4272.79	4665.99	4469.39
PRELID1	PRELI domain containing 1	4302.93	4620.19	4461.56
CKAP4	cytoskeleton-associated protein 4	4651.89	4269.56	4460.72
LBR	lamin B receptor	4632.94	4284.77	4458.85
PALLD	palladin, cytoskeletal associated protein	4524.94	4374.8	4449.87
AP2A2	adaptor-related protein complex 2, alpha 2 subunit	4536.1	4359.91	4448
CISH	cytokine inducible SH2-containing protein	4486.37	4393.41	4439.89
AMD1	adenosylmethionine decarboxylase 1	4261.01	4597.06	4429.04
FAM57A	family with sequence similarity 57, member A	4138.48	4678.72	4408.6
PAFAH1B1	platelet-activating factor acetylhydrolase 1b, regulatory subunit 1 (45kDa)	4571.35	4233.74	4402.54
CDV3	CDV3 homolog (mouse)	4533.32	4270.11	4401.71
PHB	prohibitin	4434.97	4363.78	4399.38
BRI3BP	BRI3 binding protein	4752.22	4033.51	4392.86
NSA2	NSA2 ribosome biogenesis homolog (S. cerevisiae)	4224.43	4558.17	4391.3
OGT	O-linked N-acetylglucosamine (GlcNAc) transferase	4435.38	4338.41	4386.9
TAGLN	transgelin	4577.42	4193.17	4385.3
CTNNA1	catenin (cadherin-associated protein), alpha 1, 102kDa	4650.41	4114.85	4382.63
LOC100549893	cytochrome b-c1 complex subunit 1, mitochondrial	4155.02	4560.09	4357.56
CAPN2	calpain 2, (m/II) large subunit	4309.21	4400.21	4354.71
PICALM	phosphatidylinositol binding clathrin assembly protein	4541.86	4161.5	4351.68
UBE2N	ubiquitin-conjugating enzyme E2N	4098.85	4603.42	4351.13
METAP2	methionyl aminopeptidase 2	4198.84	4483.85	4341.34
U2AF1	U2 small nuclear RNA auxiliary factor 1	4289.11	4362.62	4325.87
SSRP1	structure specific recognition protein 1	4459.39	4189.4	4324.39
SRPRB	signal recognition particle receptor, B subunit	4283.5	4365.12	4324.31
NHP2L1	NHP2 non-histone chromosome protein 2-like 1 (S. cerevisiae)	4218.37	4418.69	4318.53
YARS	tyrosyl-tRNA synthetase	4403.57	4232.97	4318.27
SOD1	superoxide dismutase 1, soluble	3877.95	4744.86	4311.4
ETF1	eukaryotic translation termination factor 1	3853.76	4761.27	4307.52
SF3B1	splicing factor 3b, subunit 1, 155kDa	4346.75	4241.89	4294.32
MYO18A	myosin XVIIIA	4651.54	3923.13	4287.34
RARS	arginyl-tRNA synthetase	4314.22	4259.54	4286.88
USP5	ubiquitin specific peptidase 5 (isopeptidase T)	4399.65	4171.91	4285.78
LOC100540620	uncharacterized LOC100540620	3986.2	4562.23	4274.22
LOC100550520	transitional endoplasmic reticulum ATPase-like	4501.38	4047.01	4274.2
MCM2	minichromosome maintenance complex component 2	4389.48	4148.17	4268.82
EML4	echinoderm microtubule associated protein like 4	4800.28	3695.33	4247.81
SPCS3	signal peptidase complex subunit 3 homolog (S. cerevisiae)	4251.2	4225.11	4238.15
PSMB4	proteasome (prosome, macropain) subunit, beta type, 4	4025.3	4442.01	4233.65
MMP15	matrix metallopeptidase 15 (membrane-inserted)	4204.16	4255.52	4229.84
RAP1B	RAP1B, member of RAS oncogene family	4042.04	4406.36	4224.2
EPRS	glutamyl-prolyl-tRNA synthetase	4228.81	4218.72	4223.77
PPP2CB	protein phosphatase 2, catalytic subunit, beta isozyme	4259.14	4180.74	4219.94
ELOVL5	ELOVL fatty acid elongase 5	4307.2	4123.73	4215.46
SERINC1	serine incorporator 1	4215.79	4199.04	4207.42
SMYD1	SET and MYND domain containing 1	3858.3	4553.27	4205.78
ID1	inhibitor of DNA binding 1, dominant negative helix-loop-helix protein	4035.9	4363.89	4199.9
AP2B1	adaptor-related protein complex 2, beta 1 subunit	4478.48	3908.36	4193.42
UPF1	UPF1 regulator of nonsense transcripts homolog (yeast)	4494.78	3874.29	4184.54
AKR1A1	aldo-keto reductase family 1, member A1 (aldehyde reductase)	4312.16	4054.43	4183.3
MSMO1	methylsterol monooxygenase 1	4003.79	4350	4176.9
DARS	aspartyl-tRNA synthetase	4037.56	4305.45	4171.51
COL18A1	collagen, type XVIII, alpha 1	4198.86	4128.31	4163.58
PSMA6	proteasome (prosome, macropain) subunit, alpha type, 6	3893.75	4421.16	4157.46
TOMM20	translocase of outer mitochondrial membrane 20 homolog (yeast)	4038.66	4276.2	4157.43
MCM3	minichromosome maintenance complex component 3	4278.17	4023.32	4150.75
COPB1	coatomer protein complex, subunit beta 1	4279.6	3987.66	4133.63
LOC100541608	putative E3 ubiquitin-protein ligase UBR7	4190.49	4068.77	4129.63
BTF3L4	basic transcription factor 3-like 4	3767.13	4491.42	4129.28
MCM6	minichromosome maintenance complex component 6	4264.84	3976.96	4120.9
ACLY	ATP citrate lyase	4188.2	4029.26	4108.73
GARS	glycyl-tRNA synthetase	4251.58	3946.97	4099.27
PARP1	poly (ADP-ribose) polymerase 1	4243.57	3954.47	4099.02
BTG1	B-cell translocation gene 1, anti-proliferative	3759.25	4434.7	4096.98
MBNL3	muscleblind-like splicing regulator 3	4143.43	4044.94	4094.18
PSMA5	proteasome (prosome, macropain) subunit, alpha type, 5	4036.66	4130.88	4083.77
EIF4A3	eukaryotic translation initiation factor 4A3	4073.57	4092.85	4083.21
LOC100541229	A disintegrin and metalloproteinase with thrombospondin motifs 12-like	4068.2	4096.08	4082.14
DAZAP1	DAZ associated protein 1	4242.62	3917.3	4079.96
RAP2C	RAP2C, member of RAS oncogene family	4003.55	4141.02	4072.29
LOC100542113	latent-transforming growth factor beta-binding protein 1	4280.91	3852.29	4066.6
CBX3	chromobox homolog 3	3866.58	4256.12	4061.35
FKBP9	FK506 binding protein 9, 63 kDa	4223.94	3892.66	4058.3
SUMO2	small ubiquitin-like modifier 2	4085.52	4013.31	4049.42
LOC100542537	coiled-coil domain-containing protein 173-like	4117.1	3976.83	4046.96
PEBP1	phosphatidylethanolamine binding protein 1	3999.63	4091.58	4045.6
LOC100545757	protein-arginine deiminase type-1-like	4493.23	3576.74	4034.99
THRAP3	thyroid hormone receptor associated protein 3	4139.55	3917.92	4028.73
IDH1	isocitrate dehydrogenase 1 (NADP+), soluble	3486.37	4568.99	4027.68
LOC100546114	selenoprotein M	3959.94	4095.04	4027.49
LOC100551027	importin subunit beta-1-like	4177.81	3872.52	4025.16
RAD21	RAD21 homolog (S. pombe)	4028.17	4020.13	4024.15
SYNCRIP	synaptotagmin binding, cytoplasmic RNA interacting protein	4207.64	3814.39	4011.02
LOC100550128	myelin P2 protein	2200.06	5813.51	4006.78
LMAN2	lectin, mannose-binding 2	4112.44	3893.59	4003.01
ERO1L	ERO1-like (S. cerevisiae)	3992.35	4011.77	4002.06
KPNA4	karyopherin alpha 4 (importin alpha 3)	3988.36	4012.06	4000.21
EIF1	eukaryotic translation initiation factor 1	3885.5	4114.38	3999.94
CTBP1	C-terminal binding protein 1	3916.24	4081.35	3998.8
PSME3	proteasome (prosome, macropain) activator subunit 3 (PA28 gamma; Ki)	4158.48	3835.15	3996.81
TKT	transketolase	4121.01	3869.42	3995.22
LOC104909481	exportin-1	3981.43	4005.03	3993.23
SDHC	succinate dehydrogenase complex, subunit C, integral membrane protein, 15kDa	4045.46	3939.2	3992.33
LOC100539860	multifunctional protein ADE2	3862.02	4102.96	3982.49
DAP	death-associated protein	3766.16	4182.82	3974.49
SREBF2	sterol regulatory element binding transcription factor 2	4373.63	3573.13	3973.38
DLGAP4	discs, large (Drosophila) homolog-associated protein 4	3958.74	3986.18	3972.46
TMED2	transmembrane emp24 domain trafficking protein 2	3800.06	4144.53	3972.3
SNRPD3	small nuclear ribonucleoprotein D3 polypeptide 18kDa	3588.69	4332.39	3960.54
ALYREF	Aly/REF export factor	3974.77	3945.49	3960.13
ERP44	endoplasmic reticulum protein 44	4077.05	3828.22	3952.64
NDC1	NDC1 transmembrane nucleoporin	4107.85	3796.46	3952.16
LOC104911398	ATP-dependent 6-phosphofructokinase, platelet type-like	3783.19	4120.05	3951.62
STT3B	STT3B, subunit of the oligosaccharyltransferase complex (catalytic)	3918.84	3978.11	3948.48
NUP85	nucleoporin 85kDa	3923.81	3970.59	3947.2
LOC723983	cytochrome c oxidase subunit VIa	3959.56	3870.98	3915.27
MAPK1IP1L	mitogen-activated protein kinase 1 interacting protein 1-like	4006.24	3809.73	3907.99
RPL7L1	ribosomal protein L7-like 1	3931.58	3883.5	3907.54
REEP5	receptor accessory protein 5	3775.71	4035.44	3905.58
SERPINF1	serpin peptidase inhibitor, clade F (alpha-2 antiplasmin, pigment epithelium derived factor), member 1	4002.4	3805.46	3903.93
EDF1	endothelial differentiation-related factor 1	3742.32	4057.42	3899.87
PPP2R2A	protein phosphatase 2, regulatory subunit B, alpha	4044.57	3751.53	3898.05
SRP72	signal recognition particle 72kDa	3693.15	4084.26	3888.71
SDC1	syndecan 1	4019.25	3756.76	3888.01
DCAF13	DDB1 and CUL4 associated factor 13	3706.66	4061.62	3884.14
HTR2B	5-hydroxytryptamine (serotonin) receptor 2B, G protein-coupled	4203.7	3546.14	3874.92
PLIN2	perilipin 2	3977.73	3754.05	3865.89
LOC104917167	neuroblast differentiation-associated protein AHNAK-like	4637.93	3082.35	3860.14
EIF3F	eukaryotic translation initiation factor 3, subunit F	3754.75	3964.94	3859.85
MET	MET proto-oncogene, receptor tyrosine kinase	3786.09	3931.57	3858.83
GRB2	growth factor receptor-bound protein 2	3910.47	3792.87	3851.67
IMP4	IMP4, U3 small nucleolar ribonucleoprotein	3894.17	3803.74	3848.96
ADCYAP1	adenylate cyclase activating polypeptide 1 (pituitary)	3741.29	3954.14	3847.71
GNAI2	guanine nucleotide binding protein (G protein), alpha inhibiting activity polypeptide 2	3924.91	3763.99	3844.45
SEPT9	septin 9	3958.26	3713.44	3835.85
ATP6V1G1	ATPase, H+ transporting, lysosomal 13kDa, V1 subunit G1	3427.99	4224.08	3826.03
HSBP1	heat shock factor binding protein 1	3547.13	4102.27	3824.7
SEC31A	SEC31 homolog A (S. cerevisiae)	4015.08	3623.9	3819.49
RAPGEF1	Rap guanine nucleotide exchange factor (GEF) 1	4098.23	3539.74	3818.98
CPM	carboxypeptidase M	3236.57	4382.57	3809.57
NDUFV1	NADH dehydrogenase (ubiquinone) flavoprotein 1, 51kDa	3760.01	3856.45	3808.23
DNAJC10	DnaJ (Hsp40) homolog, subfamily C, member 10	3744.74	3834	3789.37
USP9X	ubiquitin specific peptidase 9, X-linked	3919.1	3654.1	3786.6
VPS4A	vacuolar protein sorting 4 homolog A (S. cerevisiae)	3706.78	3866.4	3786.59
CERCAM	cerebral endothelial cell adhesion molecule	3830.29	3732	3781.15
KLF6	Kruppel-like factor 6	3952.73	3584.72	3768.73
LOC100538694	cytochrome c oxidase subunit 4 isoform 1, mitochondrial	3562.45	3973.99	3768.22
DAG1	dystroglycan 1 (dystrophin-associated glycoprotein 1)	3948.25	3582.11	3765.18
NUTF2	nuclear transport factor 2	3645.54	3882.07	3763.81
ATPIF1	ATPase inhibitory factor 1	3867.8	3653.56	3760.68
YWHAB	tyrosine 3-monooxygenase/tryptophan 5-monooxygenase activation protein, beta	4075.37	3439.59	3757.48
ARL6IP1	ADP-ribosylation factor-like 6 interacting protein 1	3778.71	3727.53	3753.12
CAPZA1	capping protein (actin filament) muscle Z-line, alpha 1	3702.6	3777.41	3740
ADD1	adducin 1 (alpha)	3642.41	3834.31	3738.36
XPOT	exportin, tRNA	3786.39	3681.09	3733.74
CLINT1	clathrin interactor 1	3226.9	4237.89	3732.39
LOC100539914	solute carrier family 22 member 18-like	3639.37	3815.41	3727.39
XBP1	X-box binding protein 1	3810.87	3639.02	3724.95
SEC23A	Sec23 homolog A (S. cerevisiae)	3759.87	3662.85	3711.36
LOC723981	cytochrome c oxidase subunit VIIb precursor	3405.07	4014.7	3709.89
OTUD6B	OTU domain containing 6B	3496.55	3916.21	3706.38
ACTR2	ARP2 actin-related protein 2 homolog (yeast)	3722.89	3669	3695.94
LIPA	lipase A, lysosomal acid, cholesterol esterase	3558.39	3829.81	3694.1
C16H16orf72	chromosome 16 open reading frame, human C16orf72	3645.02	3729.12	3687.07
LRPPRC	leucine-rich pentatricopeptide repeat containing	3774.74	3585.89	3680.32
NDUFA10	NADH dehydrogenase (ubiquinone) 1 alpha subcomplex, 10, 42kDa	3642.03	3718.55	3680.29
ADIPOR2	adiponectin receptor 2	3754.35	3604.71	3679.53
NPR2	natriuretic peptide receptor 2	4106.44	3250.06	3678.25
LEPROT	leptin receptor overlapping transcript	3664.83	3686.69	3675.76
LOC100541134	uncharacterized LOC100541134	3768.28	3580.63	3674.46
F2RL1	coagulation factor II (thrombin) receptor-like 1	4364	2982.98	3673.49
LOC100549107	cytochrome c oxidase subunit 6C	3586.13	3752.63	3669.38
SARS	seryl-tRNA synthetase	3805.23	3523.12	3664.17
B2M	beta-2-microglobulin	3483.35	3830.53	3656.94
SMARCA5	SWI/SNF related, matrix associated, actin dependent regulator of chromatin, subfamily a, member 5	3811.77	3491.08	3651.42
SLC25A24	solute carrier family 25 (mitochondrial carrier; phosphate carrier), member 24	3679.44	3617.52	3648.48
LOC100546553	transforming acidic coiled-coil-containing protein 3-like	3663.72	3630.57	3647.15
FAM101B	family with sequence similarity 101, member B	3445.89	3836.44	3641.17
YIPF5	Yip1 domain family, member 5	3448.79	3827.51	3638.15
SSB	Sjogren syndrome antigen B (autoantigen La)	3599.62	3663.85	3631.73
LOC100547530	15 kDa selenoprotein	3341.88	3906.51	3624.19
HSD17B12	hydroxysteroid (17-beta) dehydrogenase 12	3497.4	3746.38	3621.89
MMS19	MMS19 nucleotide excision repair homolog (S. cerevisiae)	3871.14	3356.71	3613.92
SDCBP	syndecan binding protein (syntenin)	3618.08	3603.93	3611.01
S100A4	S100 calcium binding protein A4	3947.23	3270.98	3609.1
NUP155	nucleoporin 155kDa	3855.88	3360.15	3608.02
PTP4A2	protein tyrosine phosphatase type IVA, member 2	3458.4	3756.08	3607.24
PRPS1	phosphoribosyl pyrophosphate synthetase 1	3630.87	3582.22	3606.54
RPL22L1	ribosomal protein L22-like 1	3302.94	3908.16	3605.55
FAM132A	family with sequence similarity 132, member A	4535.73	2664.43	3600.08
UTP11L	UTP11-like, U3 small nucleolar ribonucleoprotein (yeast)	3400.97	3793.44	3597.21
GPR56	G protein-coupled receptor 56	4130.65	3062.79	3596.72
PRKACB	protein kinase, cAMP-dependent, catalytic, beta	3549.13	3639.18	3594.16
CNIH1	cornichon family AMPA receptor auxiliary protein 1	3463.69	3722.3	3593
FDFT1	farnesyl-diphosphate farnesyltransferase 1	3478.47	3699.28	3588.87
NPLOC4	nuclear protein localization 4 homolog (S. cerevisiae)	3720.57	3457.08	3588.83
LOC104912336	protein PRRC2C-like	3721.02	3450.64	3585.83
LOC100548098	cytochrome b-c1 complex subunit 6, mitochondrial	3423	3737.59	3580.3
RNF13	ring finger protein 13	3460.03	3695.75	3577.89
GMFB	glia maturation factor, beta	3434.7	3720.48	3577.59
SRSF11	serine/arginine-rich splicing factor 11	3521.09	3628.59	3574.84
PSMC6	proteasome (prosome, macropain) 26S subunit, ATPase, 6	3345.61	3799.04	3572.32
NUP160	nucleoporin 160kDa	3744.45	3390.86	3567.66
KLC4	kinesin light chain 4	4042.42	3082.99	3562.7
SAP18	Sin3A-associated protein, 18kDa	3358.08	3763.56	3560.82
MAP2K1	mitogen-activated protein kinase kinase 1	3267.01	3853.94	3560.47
SGTA	small glutamine-rich tetratricopeptide repeat (TPR)-containing, alpha	3584.88	3532.87	3558.87
JUND	jun D proto-oncogene	3825.33	3280.07	3552.7
EMILIN2	elastin microfibril interfacer 2	3732	3371.37	3551.69
LOC104909642	CSC1-like protein 2	3895.97	3204.77	3550.37
MSRB3	methionine sulfoxide reductase B3	3451.43	3633.42	3542.43
VDAC3	voltage-dependent anion channel 3	3352.4	3716.59	3534.49
USP1	ubiquitin specific peptidase 1	3480.22	3582.38	3531.3
ARPC3	actin related protein 2/3 complex, subunit 3, 21kDa	3666.17	3386.3	3526.24
XPR1	xenotropic and polytropic retrovirus receptor 1	3871.81	3172.01	3521.91
RAB2A	RAB2A, member RAS oncogene family	3429.28	3607.26	3518.27
GNS	glucosamine (N-acetyl)-6-sulfatase	3463.34	3570.3	3516.82
LOC100542173	nucleolar RNA helicase 2	3505.43	3523.31	3514.37
C5H11orf58	chromosome 5 open reading frame, human C11orf58	3382.98	3642.2	3512.59
PPT1	palmitoyl-protein thioesterase 1	3448.95	3574.51	3511.73
DBI	diazepam binding inhibitor (GABA receptor modulator, acyl-CoA binding protein)	3267.31	3751.64	3509.47
BHLHE40	basic helix-loop-helix family, member e40	3451.21	3567.35	3509.28
NDUFA4	NDUFA4, mitochondrial complex associated	3279.61	3738.22	3508.92
CAND1	cullin-associated and neddylation-dissociated 1	3481.51	3532.71	3507.11
NRD1	nardilysin (N-arginine dibasic convertase)	3531.53	3482.15	3506.84
LGALS3	lectin, galactoside-binding, soluble, 3	3563.17	3443.03	3503.1
LYPLA1	lysophospholipase I	3522.6	3482.94	3502.77
SPPL2A	signal peptide peptidase like 2A	3372.11	3623.02	3497.57
BLMH	bleomycin hydrolase	3321.71	3663.54	3492.63
LOC104913356	adenylate cyclase type 9	3464.67	3519.69	3492.18
RCN2	reticulocalbin 2, EF-hand calcium binding domain	3383.09	3597.45	3490.27
UBR4	ubiquitin protein ligase E3 component n-recognin 4	3735.97	3225.71	3480.84
RRM1	ribonucleotide reductase M1	3683.72	3273.15	3478.43
CD47	CD47 molecule	3495.08	3456.05	3475.56
PPA1	pyrophosphatase (inorganic) 1	3198.58	3740.56	3469.57
CD99	CD99 molecule	3379.42	3549.83	3464.63
PLXNA1	plexin A1	4049.82	2874.4	3462.11
CHN2	chimerin 2	3503.67	3415.08	3459.38
TIMM8A	translocase of inner mitochondrial membrane 8 homolog A (yeast)	3358.75	3557.85	3458.3
TK1	thymidine kinase 1, soluble	3424.15	3488.56	3456.36
LOC104916044	heterogeneous nuclear ribonucleoprotein C-like	3375.25	3531.47	3453.36
LOC100538629	kinesin-1 heavy chain	3453.01	3439.91	3446.46
RBM39	RNA binding motif protein 39	3444.44	3442.43	3443.44
HELLS	helicase, lymphoid-specific	3389.33	3491.65	3440.49
KTN1	kinectin 1 (kinesin receptor)	3587.88	3293.09	3440.49
CCNA2	cyclin A2	3525.12	3354.27	3439.69
HN1	hematological and neurological expressed 1	3501.88	3375.58	3438.73
LFNG	LFNG O-fucosylpeptide 3-beta-N-acetylglucosaminyltransferase	3637.01	3233.77	3435.39
SYT11	synaptotagmin XI	3461.36	3402.74	3432.05
HEY2	hes-related family bHLH transcription factor with YRPW motif 2	3692.23	3166.45	3429.34
MRPL17	mitochondrial ribosomal protein L17	3086.02	3771.44	3428.73
PLEKHO1	pleckstrin homology domain containing, family O member 1	3334.21	3515.07	3424.64
SYNPO	synaptopodin	3349.07	3495.92	3422.5
ACTA2	actin, alpha 2, smooth muscle, aorta	3209.97	3629.59	3419.78
GJC1	gap junction protein, gamma 1, 45kDa	3472.95	3361.4	3417.18
HDAC7	histone deacetylase 7	3300.52	3530.88	3415.7
LOXL3	lysyl oxidase-like 3	3313.62	3511.83	3412.72
COL7A1	collagen, type VII, alpha 1	2517.11	4306.18	3411.65
SRRM1	serine/arginine repetitive matrix 1	3522.55	3284.11	3403.33
H3F3A	H3 histone, family 3A	3326.25	3477.04	3401.64
TSN	translin	3245.91	3548.69	3397.3
STAT3	signal transducer and activator of transcription 3 (acute-phase response factor)	3654.28	3133.25	3393.77
LOC100541214	netrin-4	3467.07	3319.29	3393.18
LOC100548709	LIM and senescent cell antigen-like-containing domain protein 2	3433.84	3352.1	3392.97
RAB3GAP2	RAB3 GTPase activating protein subunit 2 (non-catalytic)	3582.77	3200.16	3391.46
LOC100546323	bromodomain containing 2	3730.99	3042.98	3386.99
SRP14	signal recognition particle 14kDa (homologous Alu RNA binding protein)	3209.01	3561.01	3385.01
CHPF2	chondroitin polymerizing factor 2	3328.46	3433.92	3381.19
TMEM59	transmembrane protein 59	3305.99	3452.51	3379.25
M6PR	mannose-6-phosphate receptor (cation dependent)	3406.11	3343.75	3374.93
GLYR1	glyoxylate reductase 1 homolog (Arabidopsis)	3455.02	3285.98	3370.5
GLO1	glyoxalase I	3219.26	3519.23	3369.24
UGGT1	UDP-glucose glycoprotein glucosyltransferase 1	3469.58	3266.99	3368.28
RBM5	RNA binding motif protein 5	3272.51	3461.1	3366.8
ALG12	ALG12, alpha-1,6-mannosyltransferase	3342.04	3389.14	3365.59
SEPT6	septin 6	3241.56	3487.88	3364.72
EPHX2	epoxide hydrolase 2, cytoplasmic	3883.23	2845.97	3364.6
ZNF207	zinc finger protein 207	3343.97	3381.59	3362.78
SPIN1	spindlin 1	3485.45	3233.19	3359.32
TMEM115	transmembrane protein 115	3484.48	3233.03	3358.76
DNAJC7	DnaJ (Hsp40) homolog, subfamily C, member 7	3222.89	3492.01	3357.45
CD81	CD81 molecule	3233.68	3462.79	3348.23
POMP	proteasome maturation protein	3139.85	3554.15	3347
USO1	USO1 vesicle transport factor	3375.06	3315.99	3345.53
TM9SF2	transmembrane 9 superfamily member 2	3428.18	3254.54	3341.36
LOC104913019	solute carrier family 12 member 4-like	3511.97	3166.04	3339
TMEM8A	transmembrane protein 8A	3259.88	3417.99	3338.93
TMEM43	transmembrane protein 43	3451.42	3223.56	3337.49
LOC100551296	cystatin	3238.51	3432.7	3335.61
EI24	etoposide induced 2.4	3408.38	3257.5	3332.94
GUSB	glucuronidase, beta	3470.34	3193.99	3332.17
ELAVL1	ELAV like RNA binding protein 1	3393.86	3267.76	3330.81
TMX4	thioredoxin-related transmembrane protein 4	3302.28	3355.71	3328.99
PTMS	parathymosin	3490.1	3146.94	3318.52
C15H5orf15	chromosome 15 open reading frame, human C5orf15	3253.24	3380.69	3316.96
PDAP1	PDGFA associated protein 1	3421.97	3192.78	3307.37
FAM133B	family with sequence similarity 133, member B	3167.14	3446.86	3307
DNAJB11	DnaJ (Hsp40) homolog, subfamily B, member 11	3223.55	3389.54	3306.54
LOC100543617	transaldolase-like	3029.69	3577.35	3303.52
MYOF	myoferlin	3382.27	3217.6	3299.94
FNBP4	formin binding protein 4	3478.39	3118.85	3298.62
SUMO1	small ubiquitin-like modifier 1	3172.27	3423.44	3297.85
AP1M1	adaptor-related protein complex 1, mu 1 subunit	3187.68	3401.78	3294.73
AAAS	achalasia, adrenocortical insufficiency, alacrimia	3411.42	3172.2	3291.81
CDCA7L	cell division cycle associated 7-like	3390.47	3190.55	3290.51
LOC100545950	transcription factor 12	3649.28	2928.05	3288.67
RNF10	ring finger protein 10	3086.15	3477.84	3281.99
LOC100545745	cytochrome c oxidase subunit 5A, mitochondrial	3062.36	3497.95	3280.15
KIF4A	kinesin family member 4A	3389.02	3171.08	3280.05
SEC13	SEC13 homolog (S. cerevisiae)	3119.46	3426.66	3273.06
PES1	pescadillo ribosomal biogenesis factor 1	3234.15	3297.62	3265.88
CCPG1	cell cycle progression 1	3261.01	3269.61	3265.31
PSMB1	proteasome (prosome, macropain) subunit, beta type, 1	3143.09	3377.6	3260.35
C5H14orf166	chromosome 5 open reading frame, human C14orf166	3139.67	3357.25	3248.46
VAPB	VAMP (vesicle-associated membrane protein)-associated protein B and C	3125.18	3370.97	3248.08
HECW2	HECT, C2 and WW domain containing E3 ubiquitin protein ligase 2	3151.51	3339.17	3245.34
RPA1	replication protein A1, 70kDa	3279.56	3196.43	3237.99
PDLIM1	PDZ and LIM domain 1	3394.16	3066.22	3230.19
EIF4EBP1	eukaryotic translation initiation factor 4E binding protein 1	3078.89	3375.69	3227.29
EZR	ezrin	3271.95	3163.4	3217.67
DDX1	DEAD (Asp-Glu-Ala-Asp) box helicase 1	3101.01	3317.24	3209.13
HMGCR	3-hydroxy-3-methylglutaryl-CoA reductase	3389.28	3022.99	3206.13
MCRS1	microspherule protein 1	3145.44	3255.34	3200.39
KIAA2013	KIAA2013 ortholog	3112.66	3281.3	3196.98
SFPQ	splicing factor proline/glutamine-rich	3208.86	3184.45	3196.66
THOC5	THO complex 5	3375.7	3017.36	3196.53
LOC100550282	L-lactate dehydrogenase A chain-like	2938.35	3452.87	3195.61
QARS	glutaminyl-tRNA synthetase	3132.92	3237.56	3185.24
PSMB3	proteasome (prosome, macropain) subunit, beta type, 3	3163	3194.92	3178.96
VPS35	vacuolar protein sorting 35 homolog (S. cerevisiae)	3174.91	3178.63	3176.77
FAM120A	family with sequence similarity 120A	3353.52	2999.8	3176.66
FAM49A	family with sequence similarity 49, member A	2970.28	3380.53	3175.41
DNTTIP2	deoxynucleotidyltransferase, terminal, interacting protein 2	3098.58	3248.26	3173.42
NASP	nuclear autoantigenic sperm protein (histone-binding)	3140.87	3191.66	3166.26
DHX15	DEAH (Asp-Glu-Ala-His) box helicase 15	3134.68	3196.95	3165.81
PTPRN	protein tyrosine phosphatase, receptor type, N	3272.48	3051.15	3161.81
SNRPD1	small nuclear ribonucleoprotein D1 polypeptide 16kDa	3240.82	3078.93	3159.88
CNN2	calponin 2	3428.71	2889.91	3159.31
SDHB	succinate dehydrogenase complex, subunit B, iron sulfur (Ip)	3095.98	3217.1	3156.54
SAR1A	secretion associated, Ras related GTPase 1A	3015.46	3297.54	3156.5
EDA2R	ectodysplasin A2 receptor	3366.19	2941.7	3153.94
CDCA8	cell division cycle associated 8	3303.99	3002.89	3153.44
RRAS2	related RAS viral (r-ras) oncogene homolog 2	3158.04	3139.92	3148.98
IMP3	IMP3, U3 small nucleolar ribonucleoprotein	3076.26	3221.22	3148.74
GNL3	guanine nucleotide binding protein-like 3 (nucleolar)	3141.8	3148.46	3145.13
LOC100538580	lanosterol 14-alpha demethylase	3275.95	3010.54	3143.25
CCDC47	coiled-coil domain containing 47	2984.18	3297.16	3140.67
HN1L	hematological and neurological expressed 1-like	2970.35	3310.94	3140.65
LOC100544619	nodal modulator 1	3139.28	3139.59	3139.43
HSPA4L	heat shock 70kDa protein 4-like	3143.47	3135.13	3139.3
LOC100546534	procollagen galactosyltransferase 1-like	3299.58	2970.5	3135.04
TRA2B	transformer 2 beta homolog (Drosophila)	3003.08	3264.08	3133.58
LOC100543796	uncharacterized LOC100543796	3364.38	2894.05	3129.21
PDGFRB	platelet-derived growth factor receptor, beta polypeptide	3085.36	3169.57	3127.47
LOC104914041	exportin-2-like	3158.98	3071.8	3115.39
CAST	calpastatin	3027.5	3202.21	3114.85
SEC61B	Sec61 beta subunit	2799.76	3426.67	3113.22
ENOPH1	enolase-phosphatase 1	3142.71	3080.05	3111.38
CTNND1	catenin (cadherin-associated protein), delta 1	3239.7	2982.35	3111.02
LOC104914261	uncharacterized LOC104914261	3346.43	2872.79	3109.61
LOC104912053	titin-like	3178.05	3032.59	3105.32
CDC42SE1	CDC42 small effector 1	3101.87	3101.42	3101.64
CTBP2	C-terminal binding protein 2	3412.78	2777.98	3095.38
USP14	ubiquitin specific peptidase 14 (tRNA-guanine transglycosylase)	3226.24	2963.16	3094.7
UBE2J2	ubiquitin-conjugating enzyme E2, J2	2955.24	3233.87	3094.55
IARS	isoleucyl-tRNA synthetase	3145.69	3042.69	3094.19
ZC3H13	zinc finger CCCH-type containing 13	3321.18	2866.33	3093.75
CENPH	centromere protein H	3122.45	3062.94	3092.69
SKP1	S-phase kinase-associated protein 1	3034.74	3147.89	3091.31
BCL2L1	BCL2-like 1	3039.11	3142.47	3090.79
LOC104914793	transitional endoplasmic reticulum ATPase-like	3085.84	3094.13	3089.99
ERLEC1	endoplasmic reticulum lectin 1	2908.93	3270.11	3089.52
TACC1	transforming, acidic coiled-coil containing protein 1	3236.95	2930.78	3083.86
MAFF	v-maf avian musculoaponeurotic fibrosarcoma oncogene homolog F	3214.84	2936.51	3075.67
DUT	deoxyuridine triphosphatase	2959.43	3187.46	3073.44
YDJC	YdjC homolog (bacterial)	3082.18	3057.97	3070.07
GTPBP4	GTP binding protein 4	3167.48	2968.47	3067.97
MCM4	minichromosome maintenance complex component 4	3131	3000.05	3065.53
SH3BGRL3	SH3 domain binding glutamate-rich protein like 3	3084.45	3046.28	3065.37
PFDN5	prefoldin subunit 5	2991.25	3139.44	3065.35
PSMD11	proteasome (prosome, macropain) 26S subunit, non-ATPase, 11	3154.45	2971.44	3062.94
COPS3	COP9 signalosome subunit 3	2923.58	3197.94	3060.76
ARL4C	ADP-ribosylation factor-like 4C	2960.56	3160.61	3060.59
DIAPH2	diaphanous-related formin 2	3055.9	3065.08	3060.49
ATP2C1	ATPase, Ca++ transporting, type 2C, member 1	3127.99	2992.72	3060.35
PUF60	poly-U binding splicing factor 60KDa	2957.63	3161.63	3059.63
EML6	echinoderm microtubule associated protein like 6	3100.25	3017.52	3058.88
LOC100546378	AN1-type zinc finger protein 5-like	3031.35	3086.31	3058.83
PPP2CA	protein phosphatase 2, catalytic subunit, alpha isozyme	2946.53	3166.13	3056.33
NOP2	NOP2 nucleolar protein	3194.6	2914.82	3054.71
IDH3A	isocitrate dehydrogenase 3 (NAD+) alpha	2917.27	3189.18	3053.22
CDK2	cyclin-dependent kinase 2	3138.47	2960.79	3049.63
LOC104915066	transmembrane protein 2-like	2878.07	3212.52	3045.3
ATAD1	ATPase family, AAA domain containing 1	3132.86	2938.46	3035.66
CIAPIN1	cytokine induced apoptosis inhibitor 1	3027.37	3036.88	3032.13
LOC100548711	selenoprotein T	2941.4	3122.57	3031.98
DNAJA2	DnaJ (Hsp40) homolog, subfamily A, member 2	2925.69	3136.98	3031.33
HSPA4	heat shock 70kDa protein 4	3024.4	3029.54	3026.97
FAM135A	family with sequence similarity 135, member A	2978.76	3074.82	3026.79
FLII	flightless I homolog (Drosophila)	3142.75	2902.77	3022.76
LOC100547883	SWI/SNF complex subunit SMARCC1-like	3392.44	2653.07	3022.76
EIF4E	eukaryotic translation initiation factor 4E	2973.43	3070.7	3022.07
CCNB3	cyclin B3	3149.8	2894.23	3022.02
SBNO1	strawberry notch homolog 1 (Drosophila)	3113.06	2927.11	3020.09
SCG2	secretogranin II	2138.02	3900.96	3019.49
MAGT1	magnesium transporter 1	2878.17	3157.14	3017.65
CD151	CD151 molecule (Raph blood group)	3250.07	2784.93	3017.5
FEN1	flap structure-specific endonuclease 1	2954.55	3076.87	3015.71
RABGGTB	Rab geranylgeranyltransferase, beta subunit	3075.18	2941.9	3008.54
SNRPB	small nuclear ribonucleoprotein polypeptides B and B1	2946.71	3054.01	3000.36
LOC104912963	72 kDa type IV collagenase-like	2788.55	3209.82	2999.18
ATP5D	ATP synthase, H+ transporting, mitochondrial F1 complex, delta subunit	2883.39	3114.53	2998.96
PARK7	parkinson protein 7	2923.47	3067.34	2995.41
ALDH18A1	aldehyde dehydrogenase 18 family, member A1	2998.03	2973.81	2985.92
LOC100543159	cytochrome P450 20A1	2975.23	2995.94	2985.58
PAFAH1B2	platelet-activating factor acetylhydrolase 1b, catalytic subunit 2 (30kDa)	3002.09	2967.9	2985
PLK1	polo-like kinase 1	3058.68	2906.83	2982.76
UBE2I	ubiquitin-conjugating enzyme E2I	2920.52	3044.2	2982.36
SNAI2	snail family zinc finger 2	2539.41	3420.3	2979.86
ITM2A	integral membrane protein 2A	2750.84	3204.42	2977.63
VCL	vinculin	3244.25	2709.34	2976.79
PARVG	parvin, gamma	3167.3	2785.69	2976.5
SHC1	SHC (Src homology 2 domain containing) transforming protein 1	3130.35	2819.1	2974.72
ACO2	aconitase 2, mitochondrial	2930.37	3012.79	2971.58
HIP1	huntingtin interacting protein 1	3217.53	2724.82	2971.17
LOC100544708	alcohol dehydrogenase class-3	2521.09	3410.59	2965.84
TXNRD3	thioredoxin reductase 3	3055.56	2873.61	2964.59
LOC104912596	uncharacterized LOC104912596	2991.41	2933.1	2962.25
ACAP2	ArfGAP with coiled-coil, ankyrin repeat and PH domains 2	2932.77	2980.74	2956.75
SMC4	structural maintenance of chromosomes 4	3091.61	2821.71	2956.66
COLEC12	collectin sub-family member 12	2704.19	3206.2	2955.2
AEBP1	AE binding protein 1	3186.3	2719.09	2952.7
DBNDD2	dysbindin (dystrobrevin binding protein 1) domain containing 2	3001.44	2903.6	2952.52
WDR77	WD repeat domain 77	2855.94	3047.14	2951.54
PTEN	phosphatase and tensin homolog	2877.57	3025.12	2951.35
ANKRD13A	ankyrin repeat domain 13A	2924.89	2977.12	2951.01
SLC20A1	solute carrier family 20 (phosphate transporter), member 1	3207.95	2692.83	2950.39
ATP5H	ATP synthase, H+ transporting, mitochondrial Fo complex, subunit d	2859.35	3036.75	2948.05
EBNA1BP2	EBNA1 binding protein 2	2822.87	3072.71	2947.79
CNOT1	CCR4-NOT transcription complex, subunit 1	3208.81	2685.62	2947.22
FADS1	fatty acid desaturase 1	2904.74	2989.41	2947.08
AIFM1	apoptosis-inducing factor, mitochondrion-associated, 1	2912.82	2978.82	2945.82
VPS29	vacuolar protein sorting 29 homolog (S. cerevisiae)	2811.01	3074.84	2942.93
WDR43	WD repeat domain 43	3062.28	2813.3	2937.79
SDHA	succinate dehydrogenase complex, subunit A, flavoprotein (Fp)	2885.06	2990.05	2937.56
MTDH	metadherin	2812.94	3061.1	2937.02
KCTD2	potassium channel tetramerization domain containing 2	3018.66	2851.99	2935.32
C22H20orf24	chromosome 22 open reading frame, human C20orf24	2818.38	3049.78	2934.08
RGS3	regulator of G-protein signaling 3	3132.91	2729.66	2931.28
RBMX	RNA binding motif protein, X-linked	2940.88	2915.49	2928.19
HSPA2	heat shock 70kDa protein 2	2870.31	2980.24	2925.27
ATP5I	ATP synthase, H+ transporting, mitochondrial Fo complex, subunit E	2591.78	3254.22	2923
SCD	stearoyl-CoA desaturase (delta-9-desaturase)	2652.72	3192.5	2922.61
PNRC2	proline-rich nuclear receptor coactivator 2	2845.26	2999.31	2922.28
BUB3	BUB3 mitotic checkpoint protein	2969.73	2871.23	2920.48
PSMD12	proteasome (prosome, macropain) 26S subunit, non-ATPase, 12	2754.77	3083.33	2919.05
SLC6A8	solute carrier family 6 (neurotransmitter transporter), member 8	2981.92	2849.2	2915.56
RALBP1	ralA binding protein 1	2772.03	3056.62	2914.32
ADNP	activity-dependent neuroprotector homeobox	3038.94	2789.38	2914.16
PLEKHF1	pleckstrin homology domain containing, family F (with FYVE domain) member 1	2958.73	2866.98	2912.86
SEC24C	SEC24 family member C	2935.54	2882.44	2908.99
PSAP	prosaposin	2954.46	2863.12	2908.79
COPS8	COP9 signalosome subunit 8	2830.64	2984.2	2907.42
WDR12	WD repeat domain 12	3035.83	2778.97	2907.4
AP3D1	adaptor-related protein complex 3, delta 1 subunit	3034.03	2771.51	2902.77
HNRNPK	heterogeneous nuclear ribonucleoprotein K	2909.7	2893.55	2901.63
ACOT9	acyl-CoA thioesterase 9	3004.64	2795.05	2899.85
OSTC	oligosaccharyltransferase complex subunit (non-catalytic)	2723.3	3070.81	2897.05
GBF1	golgi brefeldin A resistant guanine nucleotide exchange factor 1	2797.44	2996.53	2896.98
TWSG1	twisted gastrulation BMP signaling modulator 1	2875.44	2913.24	2894.34
RAB23	RAB23, member RAS oncogene family	2638.16	3147.75	2892.96
TRAP1	TNF receptor-associated protein 1	2978.72	2803.77	2891.25
GABARAPL1	GABA(A) receptor-associated protein like 1	2837.89	2940.52	2889.21
LOC100540451	fascin-like	3132.82	2643.37	2888.1
MOB1A	MOB kinase activator 1A	2928.71	2846.67	2887.69
PDCL3	phosducin-like 3	2801.46	2961.91	2881.69
GORASP2	golgi reassembly stacking protein 2, 55kDa	2904.44	2854.91	2879.68
UBA2	ubiquitin-like modifier activating enzyme 2	2863.96	2883.9	2873.93
SLC25A5	solute carrier family 25 (mitochondrial carrier; adenine nucleotide translocator), member 5	2724.96	3022.46	2873.71
ODC1	ornithine decarboxylase 1	2877.97	2866.22	2872.09
TRIO	trio Rho guanine nucleotide exchange factor	3346.16	2390.63	2868.39
EIF3K	eukaryotic translation initiation factor 3, subunit K	2684.14	3052.42	2868.28
NPEPPS	aminopeptidase puromycin sensitive	2934.25	2801.12	2867.68
LOC104912776	disintegrin and metalloproteinase domain-containing protein 10-like	2788.05	2942.56	2865.3
HAS2	hyaluronan synthase 2	2795.48	2933.26	2864.37
STC2	stanniocalcin 2	3322.94	2381	2851.97
PPIG	peptidylprolyl isomerase G (cyclophilin G)	2763.5	2939.4	2851.45
UGDH	UDP-glucose 6-dehydrogenase	2594.52	3099.21	2846.87
SLC43A3	solute carrier family 43, member 3	3239.19	2450.61	2844.9
PRDX3	peroxiredoxin 3	2770.59	2914.59	2842.59
RHOC	ras homolog family member C	2662.56	3020.56	2841.56
NOC2L	nucleolar complex associated 2 homolog (S. cerevisiae)	2946.29	2728.91	2837.6
ATP5J	ATP synthase, H+ transporting, mitochondrial Fo complex, subunit F6	2714.08	2959.62	2836.85
PIGT	phosphatidylinositol glycan anchor biosynthesis, class T	3043.22	2627.62	2835.42
MAST4	microtubule associated serine/threonine kinase family member 4	2600.45	3068.92	2834.68
PDHB	pyruvate dehydrogenase (lipoamide) beta	2824.97	2841	2832.98
NSUN5	NOP2/Sun domain family, member 5	2982.22	2680.88	2831.55
NIFK	nucleolar protein interacting with the FHA domain of MKI67	2793.74	2868.33	2831.04
CDC20	cell division cycle 20	2787.07	2868.72	2827.9
NDST1	N-deacetylase/N-sulfotransferase (heparan glucosaminyl) 1	2699.19	2951.48	2825.34
PCYT1A	phosphate cytidylyltransferase 1, choline, alpha	2795.43	2852.09	2823.76
SRSF10	serine/arginine-rich splicing factor 10	2827.01	2809.9	2818.45
FAM32A	family with sequence similarity 32, member A	2615.48	3018.48	2816.98
PSMF1	proteasome (prosome, macropain) inhibitor subunit 1 (PI31)	2769.9	2862.42	2816.16
SIK1	salt-inducible kinase 1	2890.43	2741.48	2815.95
USP10	ubiquitin specific peptidase 10	2968.78	2660.78	2814.78
DNAJC3	DnaJ (Hsp40) homolog, subfamily C, member 3	2751.28	2876.79	2814.03
LSS	lanosterol synthase (2,3-oxidosqualene-lanosterol cyclase)	2868.18	2755.75	2811.97
NCBP2	nuclear cap binding protein subunit 2, 20kDa	2753.49	2870.23	2811.86
KIFC3	kinesin family member C3	3297.86	2323.21	2810.53
UHRF1	ubiquitin-like with PHD and ring finger domains 1	3071.27	2547.45	2809.36
LOC100546640	translocation protein SEC63 homolog	2768.18	2848.48	2808.33
SNRPF	small nuclear ribonucleoprotein polypeptide F	2645.78	2967.85	2806.81
SMC3	structural maintenance of chromosomes 3	2836.01	2775.24	2805.63
MPC1	mitochondrial pyruvate carrier 1	2560.09	3051.15	2805.62
KIF2C	kinesin family member 2C	2743.42	2860.81	2802.11
MANF	mesencephalic astrocyte-derived neurotrophic factor	2750.28	2847.66	2798.97
GSTA1.3	glutathione S-transferase alpha class A1.3	2526.4	3064.34	2795.37
RFC4	replication factor C (activator 1) 4, 37kDa	2720.4	2865.99	2793.2
CDH13	cadherin 13	2808.73	2772.02	2790.37
ENDOD1	endonuclease domain containing 1	3301.91	2277.81	2789.86
XPA	xeroderma pigmentosum, complementation group A	2802.93	2760.49	2781.71
SUN1	Sad1 and UNC84 domain containing 1	2780.43	2779.83	2780.13
GABPA	GA binding protein transcription factor, alpha subunit 60kDa	2790.05	2769.86	2779.96
MAT2B	methionine adenosyltransferase II, beta	2546.51	3010.57	2778.54
CHMP4B	charged multivesicular body protein 4B	2717.19	2839.33	2778.26
LOC100539623	dihydropyrimidinase-related protein 3	3344.19	2210.25	2777.22
LRRC59	leucine rich repeat containing 59	2662.18	2888.56	2775.37
EDEM1	ER degradation enhancer, mannosidase alpha-like 1	2712.65	2828.5	2770.58
TPD52	tumor protein D52	2485.8	3047.48	2766.64
HAUS6	HAUS augmin-like complex, subunit 6	2838.62	2690.67	2764.65
NF2	neurofibromin 2 (merlin)	2816.2	2712.77	2764.48
SRSF6	serine/arginine-rich splicing factor 6	2797.1	2731.2	2764.15
MGEA5	meningioma expressed antigen 5 (hyaluronidase)	2807.39	2718.34	2762.86
CNPPD1	cyclin Pas1/PHO80 domain containing 1	2809.76	2708.57	2759.17
ANKRD17	ankyrin repeat domain 17	2834.85	2676.27	2755.56
ATP6V0E1	ATPase, H+ transporting, lysosomal 9kDa, V0 subunit e1	2560.52	2949.86	2755.19
LOC104916452	spliceosome RNA helicase DDX39B-like	2926.99	2583.18	2755.08
PDHA1	pyruvate dehydrogenase (lipoamide) alpha 1	2663.89	2845.08	2754.49
MCTS1	malignant T cell amplified sequence 1	2715.78	2790.21	2753
RAB11B	RAB11B, member RAS oncogene family	2783.94	2721.75	2752.85
SNRPE	small nuclear ribonucleoprotein polypeptide E	2512.39	2987.38	2749.88
CKLF	chemokine-like factor	2714.12	2783.19	2748.65
SLC4A2	solute carrier family 4 (anion exchanger), member 2	3013.22	2476.55	2744.88
NUCKS1	nuclear casein kinase and cyclin-dependent kinase substrate 1	2731.19	2753.35	2742.27
MAPK6	mitogen-activated protein kinase 6	2879.74	2597.25	2738.49
SGCE	sarcoglycan, epsilon	2865.7	2608.23	2736.96
PLBD1	phospholipase B domain containing 1	3153.08	2319.77	2736.43
BICD2	bicaudal D homolog 2 (Drosophila)	2630.78	2837.33	2734.05
LOC104916307	eukaryotic translation initiation factor 5A-1-like	2625.83	2841.04	2733.44
TXNL1	thioredoxin-like 1	2646.03	2816.84	2731.44
LOC104911014	oxysterol-binding protein-related protein 5-like	2504.22	2955.09	2729.66
TMEM33	transmembrane protein 33	2867.4	2586.99	2727.19
C30H19orf10	chromosome 30 open reading frame, human C19orf10	2453.51	2998.49	2726
LOC104915862	methionine--tRNA ligase, cytoplasmic-like	2908.98	2537.34	2723.16
SNRPC	small nuclear ribonucleoprotein polypeptide C	2603.7	2831.49	2717.6
UBE2L3	ubiquitin-conjugating enzyme E2L 3	2795.61	2639.39	2717.5
LOC100539112	neuroblastoma suppressor of tumorigenicity 1	2542.4	2889.47	2715.93
LOC104911507	raftlin-like	2697.06	2734.53	2715.8
PCGF5	polycomb group ring finger 5	2844.17	2585.24	2714.71
NAA38	N(alpha)-acetyltransferase 38, NatC auxiliary subunit	2626.59	2796.58	2711.59
HECTD1	HECT domain containing E3 ubiquitin protein ligase 1	2678.95	2742.37	2710.66
LOC100542816	annexin A1	2666.41	2750.69	2708.55
TIMM17A	translocase of inner mitochondrial membrane 17 homolog A (yeast)	2531.56	2872.98	2702.27
RSL1D1	ribosomal L1 domain containing 1	2637.22	2765.79	2701.51
LOC104911464	collagen alpha-2(I) chain-like	2967.28	2432.37	2699.83
LOC104914706	PWWP domain-containing protein MUM1	2736.41	2661.48	2698.95
MPRIP	myosin phosphatase Rho interacting protein	2897.55	2500.09	2698.82
UBE2Q1	ubiquitin-conjugating enzyme E2Q family member 1	2697.07	2700.3	2698.69
LIMA1	LIM domain and actin binding 1	2547.9	2824.02	2685.96
DAP3	death associated protein 3	2610.62	2760.04	2685.33
HMGB2	high mobility group box 2	2679.6	2676.92	2678.26
MRPS11	mitochondrial ribosomal protein S11	2544.94	2808.44	2676.69
GADD45A	growth arrest and DNA-damage-inducible, alpha	2629.63	2722.01	2675.82
ALDH7A1	aldehyde dehydrogenase 7 family, member A1	2657.17	2690.35	2673.76
MRPL28	mitochondrial ribosomal protein L28	2575.77	2765.45	2670.61
SLC5A7	solute carrier family 5 (sodium/choline cotransporter), member 7	2917.54	2422	2669.77
SNX12	sorting nexin 12	2504.05	2832.2	2668.12
USP36	ubiquitin specific peptidase 36	2679.9	2656.3	2668.1
RABL6	RAB, member RAS oncogene family-like 6	2829.56	2500.88	2665.22
HNRNPR	heterogeneous nuclear ribonucleoprotein R	2608.49	2721.75	2665.12
LOC100538560	C-type lectin domain family 2 member D-like	2959.28	2363.4	2661.34
XPO5	exportin 5	2888.08	2431.31	2659.69
LOC104913636	intercellular adhesion molecule 1-like	2448.81	2869.58	2659.19
LOC100542161	serine/arginine-rich splicing factor 7-like	2511.75	2805.71	2658.73
CDCA4	cell division cycle associated 4	2630.65	2686.71	2658.68
GLUD1	glutamate dehydrogenase 1	2525.76	2788.18	2656.97
LOC100542017	nucleolar RNA helicase 2-like	2794.37	2515.97	2655.17
FTSJ3	FtsJ homolog 3 (E. coli)	2657.82	2652.21	2655.02
RRP9	ribosomal RNA processing 9, small subunit (SSU) processome component, homolog (yeast)	2610.37	2698.65	2654.51
U2SURP	U2 snRNP-associated SURP domain containing	2753.28	2553.89	2653.59
LOC100538920	ATP synthase F(0) complex subunit C2, mitochondrial-like	2517.2	2788.98	2653.09
TGOLN2	trans-golgi network protein 2	2846.26	2458.26	2652.26
LOC100540816	ATP synthase subunit g, mitochondrial-like	2408.5	2893.34	2650.92
NUMA1	nuclear mitotic apparatus protein 1	2961.87	2338.51	2650.19
ANAPC1	anaphase promoting complex subunit 1	2794.32	2499.21	2646.76
CHSY1	chondroitin sulfate synthase 1	2778.72	2501.5	2640.11
SEC24A	SEC24 family member A	2648.88	2629.29	2639.08
MLF2	myeloid leukemia factor 2	2687.29	2589.25	2638.27
UBP1	upstream binding protein 1 (LBP-1a)	2622.02	2653.47	2637.75
SLC35F6	solute carrier family 35, member F6	2687.03	2578.73	2632.88
LOC104914561	uncharacterized LOC104914561	2583.67	2677.45	2630.56
NRP2	neuropilin 2	2861.07	2398.12	2629.6
SH3RF3	SH3 domain containing ring finger 3	2615.05	2643.69	2629.37
DLD	dihydrolipoamide dehydrogenase	2583.62	2674.74	2629.18
FGFR4	fibroblast growth factor receptor 4	2777.28	2477.55	2627.41
MCMBP	minichromosome maintenance complex binding protein	2639.14	2615.47	2627.31
PSMD6	proteasome (prosome, macropain) 26S subunit, non-ATPase, 6	2639.72	2612.83	2626.27
PPP2R5D	protein phosphatase 2, regulatory subunit B', delta	2719.48	2522.16	2620.82
PYCR1	pyrroline-5-carboxylate reductase 1	2701.43	2533.88	2617.66
DNAJB2	DnaJ (Hsp40) homolog, subfamily B, member 2	2606.9	2628.34	2617.62
SLC35B1	solute carrier family 35, member B1	2590.63	2643.27	2616.95
SEC62	SEC62 homolog (S. cerevisiae)	2555.73	2678.1	2616.92
NAT10	N-acetyltransferase 10 (GCN5-related)	2613.48	2616.04	2614.76
IMMT	inner membrane protein, mitochondrial	2550.22	2676.87	2613.54
RAB11A	RAB11A, member RAS oncogene family	2535.96	2691.06	2613.51
SPG7	spastic paraplegia 7 (pure and complicated autosomal recessive)	2439.8	2783.13	2611.46
LOC100542446	tripartite motif-containing protein 7-like	2659.48	2560.87	2610.18
LOC100550170	putative RNA-binding protein Luc7-like 2	2604.89	2614.03	2609.46
LOC104915774	uncharacterized LOC104915774	2568.93	2646.23	2607.58
LOC100539152	fibronectin type-III domain-containing protein 3a-like	2687.49	2523.65	2605.57
RAB18	RAB18, member RAS oncogene family	2469.33	2730.62	2599.97
TARDBP	TAR DNA binding protein	2755.89	2441.7	2598.8
TUBG1	tubulin, gamma 1	2722.44	2473.3	2597.87
PMPCA	peptidase (mitochondrial processing) alpha	2554.42	2638.42	2596.42
RUVBL1	RuvB-like AAA ATPase 1	2544.5	2646.83	2595.67
API5	apoptosis inhibitor 5	2585.17	2597.56	2591.36
NUDT21	nudix (nucleoside diphosphate linked moiety X)-type motif 21	2503.37	2671.53	2587.45
LOC104916241	B-cell receptor-associated protein 31-like	2478.47	2694.78	2586.62
BRIX1	BRX1, biogenesis of ribosomes, homolog (S. cerevisiae)	2567.24	2605.91	2586.57
IK	IK cytokine, down-regulator of HLA II	2630.78	2541.91	2586.35
MYBBP1A	MYB binding protein (P160) 1a	2652.05	2519.59	2585.82
MLEC	malectin	2615.27	2550.02	2582.64
DRG2	developmentally regulated GTP binding protein 2	2472.31	2692.72	2582.51
PLOD1	procollagen-lysine, 2-oxoglutarate 5-dioxygenase 1	2393.53	2770.63	2582.08
BCLAF1	BCL2-associated transcription factor 1	2697.75	2462.13	2579.94
BAG2	BCL2-associated athanogene 2	2464.46	2692.62	2578.54
ERGIC1	endoplasmic reticulum-golgi intermediate compartment (ERGIC) 1	2696.55	2460.19	2578.37
ATIC	5-aminoimidazole-4-carboxamide ribonucleotide formyltransferase/IMP cyclohydrolase	2448.18	2708	2578.09
TRMT1L	tRNA methyltransferase 1 homolog (S. cerevisiae)-like	2508.15	2646.21	2577.18
SCAMP4	secretory carrier membrane protein 4	2688.13	2459.64	2573.88
ORC4	origin recognition complex, subunit 4	2455.95	2688.56	2572.26
SH3BP4	SH3-domain binding protein 4	2688.27	2455	2571.63
PRPF39	pre-mRNA processing factor 39	2568.5	2573.44	2570.97
CSPG4	chondroitin sulfate proteoglycan 4	2933.16	2208.48	2570.82
FKBP4	FK506 binding protein 4, 59kDa	2560.77	2575.76	2568.27
ZC3H15	zinc finger CCCH-type containing 15	2575.25	2555.15	2565.2
SYNC	syncoilin, intermediate filament protein	2637.6	2489.9	2563.75
RNF20	ring finger protein 20, E3 ubiquitin protein ligase	2551.46	2574.64	2563.05
MTCH2	mitochondrial carrier 2	2514.39	2606.6	2560.5
ARHGDIB	Rho GDP dissociation inhibitor (GDI) beta	2419.8	2699.08	2559.44
STAT1	signal transducer and activator of transcription 1, 91kDa	2301.16	2814.65	2557.9
SPG20	spastic paraplegia 20 (Troyer syndrome)	2256.83	2858.96	2557.9
UBASH3B	ubiquitin associated and SH3 domain containing B	2662.32	2444.34	2553.33
PRPF40A	PRP40 pre-mRNA processing factor 40 homolog A (S. cerevisiae)	2698.69	2404.03	2551.36
LARS	leucyl-tRNA synthetase	2551.49	2548.72	2550.11
LOC100550906	putative methyltransferase DDB_G0268948	2260.41	2837.3	2548.86
CISD1	CDGSH iron sulfur domain 1	2461.76	2634.65	2548.2
ATP5G1	ATP synthase, H+ transporting, mitochondrial Fo complex, subunit C1 (subunit 9)	2357.08	2736.4	2546.74
CRELD2	cysteine-rich with EGF-like domains 2	2487.3	2604.45	2545.87
DHX38	DEAH (Asp-Glu-Ala-His) box polypeptide 38	2596.73	2494.6	2545.66
LOC104913032	breast cancer anti-estrogen resistance protein 1-like	2562.6	2514.8	2538.7
TNIK	TRAF2 and NCK interacting kinase	2875.27	2201.33	2538.3
CIRH1A	cirrhosis, autosomal recessive 1A (cirhin)	2693.73	2382.37	2538.05
WDR82	WD repeat domain 82	2526.9	2548.04	2537.47
CTPS1	CTP synthase 1	2662.26	2404.24	2533.25
CIB1	calcium and integrin binding 1 (calmyrin)	2500.76	2565.74	2533.25
ASPH	aspartate beta-hydroxylase	2682.32	2381.42	2531.87
SF3A3	splicing factor 3a, subunit 3, 60kDa	2553.34	2509.2	2531.27
TMEM214	transmembrane protein 214	2561.15	2500.58	2530.87
ARHGAP17	Rho GTPase activating protein 17	2661.52	2398.91	2530.22
GPR1	G protein-coupled receptor 1	2341.91	2715.43	2528.67
MDN1	MDN1, midasin homolog (yeast)	2690.91	2364.47	2527.69
LOC104915827	plectin-like	3074.68	1979.33	2527
C1QTNF4	C1q and tumor necrosis factor related protein 4	2144.92	2908.77	2526.84
PYGL	phosphorylase, glycogen, liver	2576.15	2473.28	2524.71
TFDP1	transcription factor Dp-1	2590.8	2454.51	2522.66
TFG	TRK-fused gene	2580.42	2464.51	2522.46
SRP19	signal recognition particle 19kDa	2320	2723.6	2521.8
LOC100538539	cytochrome b-c1 complex subunit Rieske, mitochondrial	2416.44	2625.47	2520.95
TMEM165	transmembrane protein 165	2462.14	2579.1	2520.62
YIPF3	Yip1 domain family, member 3	2481.5	2559.08	2520.29
SLC5A6	solute carrier family 5 (sodium/multivitamin and iodide cotransporter), member 6	2784.61	2255.78	2520.19
EXOC5	exocyst complex component 5	2473.59	2562.72	2518.16
SAR1B	secretion associated, Ras related GTPase 1B	2375.65	2658.89	2517.27
NTMT1	N-terminal Xaa-Pro-Lys N-methyltransferase 1	2387.57	2644.12	2515.84
UBQLN4	ubiquilin 4	2662.3	2368.6	2515.45
SEC61A1	Sec61 alpha 1 subunit (S. cerevisiae)	2719.31	2310.97	2515.14
ADK	adenosine kinase	2410.3	2615.38	2512.84
EPHA2	EPH receptor A2	3050.68	1968.71	2509.69
PRSS35	protease, serine, 35	2209.57	2808.62	2509.1
FKBP8	FK506 binding protein 8, 38kDa	2430.45	2581.1	2505.77
PPP2R4	protein phosphatase 2A activator, regulatory subunit 4	2486.15	2522.55	2504.35
LRRC66	leucine rich repeat containing 66	2344	2662.17	2503.08
LOC100548272	cytoplasmic FMR1-interacting protein 1-like	2656.14	2342.26	2499.2
LOC104914461	mitogen-activated protein kinase 14-like	2526.72	2468.93	2497.83
LOC104915875	dynactin subunit 2-like	2559.48	2435.33	2497.4
LOC100540334	myomegalin	2535.48	2459.14	2497.31
PARL	presenilin associated, rhomboid-like	2477.24	2510.42	2493.83
IKBKAP	inhibitor of kappa light polypeptide gene enhancer in B-cells, kinase complex-associated protein	2449.59	2537.92	2493.75
F2R	coagulation factor II (thrombin) receptor	2609.34	2377.59	2493.46
AMOTL2	angiomotin like 2	2814.18	2167.35	2490.77
CTSZ	cathepsin Z	2480.64	2498.9	2489.77
CCNL1	cyclin L1	2436.46	2542.92	2489.69
EDEM3	ER degradation enhancer, mannosidase alpha-like 3	2691.51	2283.23	2487.37
DAD1	defender against cell death 1	2414.79	2554.78	2484.78
LOC100547354	uncharacterized LOC100547354	2359.91	2605.78	2482.84
LOC100538805	aflatoxin B1 aldehyde reductase member 2-like	2381.98	2583.55	2482.76
ACTR6	ARP6 actin-related protein 6 homolog (yeast)	2429.21	2533.73	2481.47
GCN1L1	GCN1 general control of amino-acid synthesis 1-like 1 (yeast)	2471.47	2480.07	2475.77
IFNGR2	interferon gamma receptor 2 (interferon gamma transducer 1)	2447.44	2502.83	2475.13
PGD	phosphogluconate dehydrogenase	2428.58	2518.34	2473.46
NDUFS2	NADH dehydrogenase (ubiquinone) Fe-S protein 2, 49kDa (NADH-coenzyme Q reductase)	2418.02	2528.15	2473.08
SMIM13	small integral membrane protein 13	2566.97	2377.62	2472.29
MRPL18	mitochondrial ribosomal protein L18	2283.91	2658.11	2471.01
GSPT1	G1 to S phase transition 1	2515.84	2425.8	2470.82
CUL3	cullin 3	2413.83	2527.39	2470.61
SF3A1	splicing factor 3a, subunit 1, 120kDa	2543.09	2395.91	2469.5
NUP98	nucleoporin 98kDa	2695.28	2242.9	2469.09
CDCA3	cell division cycle associated 3	2600.92	2334.88	2467.9
STOM	stomatin	2410.08	2522.92	2466.5
ATP6V1B2	ATPase, H+ transporting, lysosomal 56/58kDa, V1 subunit B2	2379.2	2553.45	2466.33
PPAP2C	phosphatidic acid phosphatase type 2C	2664.43	2249.74	2457.09
CSNK2A2	casein kinase 2, alpha prime polypeptide	2549.92	2362.77	2456.35
RPA2	replication protein A2, 32kDa	2433.07	2478.59	2455.83
LYPLA2	lysophospholipase II	2744.01	2157.04	2450.53
CCNI	cyclin I	2559.61	2341.4	2450.51
LOC104912283	uncharacterized LOC104912283	2340.96	2557.11	2449.03
RNPS1	RNA binding protein S1, serine-rich domain	2469.03	2422.34	2445.68
DIP2B	DIP2 disco-interacting protein 2 homolog B (Drosophila)	2430.35	2460.29	2445.32
SOD2	superoxide dismutase 2, mitochondrial	2274.26	2616.19	2445.22
SAT1	spermidine/spermine N1-acetyltransferase 1	2167.26	2708.63	2437.95
EIF4B	eukaryotic translation initiation factor 4B	2476.46	2399.18	2437.82
HS2ST1	heparan sulfate 2-O-sulfotransferase 1	2335.33	2536.88	2436.1
SCAMP2	secretory carrier membrane protein 2	2511.99	2358.89	2435.44
STRAP	serine/threonine kinase receptor associated protein	2370.61	2499.18	2434.9
SRM	spermidine synthase	2566.27	2301.89	2434.08
TIPARP	TCDD-inducible poly(ADP-ribose) polymerase	2235.38	2631.45	2433.41
MAP1S	microtubule-associated protein 1S	2739.6	2123.74	2431.67
ATAD3A	ATPase family, AAA domain containing 3A	2463.17	2399.22	2431.19
DNAJC8	DnaJ (Hsp40) homolog, subfamily C, member 8	2388.6	2471.4	2430
FKBP10	FK506 binding protein 10, 65 kDa	2566.35	2287.49	2426.92
LOC100549138	importin-9	2434.76	2416.35	2425.55
PDCD6	programmed cell death 6	2345.63	2504.57	2425.1
METTL5	methyltransferase like 5	2414.02	2433.51	2423.76
RSL24D1	ribosomal L24 domain containing 1	2361.39	2473.49	2417.44
NEDD9	neural precursor cell expressed, developmentally down-regulated 9	2424.73	2408.15	2416.44
ETFA	electron-transfer-flavoprotein, alpha polypeptide	2420.86	2408.47	2414.66
PCSK7	proprotein convertase subtilisin/kexin type 7	2503.48	2325.34	2414.41
UBTF	upstream binding transcription factor, RNA polymerase I	2413.87	2414.76	2414.32
PSMB5	proteasome (prosome, macropain) subunit, beta type, 5	2375.69	2452.92	2414.31
IST1	increased sodium tolerance 1 homolog (yeast)	2417.21	2410.83	2414.02
HECW1	HECT, C2 and WW domain containing E3 ubiquitin protein ligase 1	2109.28	2717.53	2413.41
PRC1	protein regulator of cytokinesis 1	2642.05	2182.61	2412.33
SBDS	Shwachman-Bodian-Diamond syndrome	2340.83	2482.41	2411.62
MBTPS1	membrane-bound transcription factor peptidase, site 1	2493.53	2324.04	2408.78
WLS	wntless Wnt ligand secretion mediator	2884.35	1933.18	2408.77
LOC104916523	mucin-2-like	2347.33	2466.77	2407.05
STUB1	STIP1 homology and U-box containing protein 1, E3 ubiquitin protein ligase	2427.63	2382.98	2405.3
POFUT2	protein O-fucosyltransferase 2	2325.02	2484.5	2404.76
AKAP1	A kinase (PRKA) anchor protein 1	2482.38	2323.7	2403.04
MRPL20	mitochondrial ribosomal protein L20	2242.43	2558.94	2400.69
DYNLL2	dynein, light chain, LC8-type 2	2385.39	2405.03	2395.21
NUP50	nucleoporin 50kDa	2314.7	2471.2	2392.95
PPP1R7	protein phosphatase 1, regulatory subunit 7	2407.01	2377.77	2392.39
FAM219A	family with sequence similarity 219, member A	2624.49	2157.24	2390.86
STAU1	staufen double-stranded RNA binding protein 1	2428.02	2351.66	2389.84
TBRG4	transforming growth factor beta regulator 4	2433.86	2345.8	2389.83
ARL6IP5	ADP-ribosylation factor-like 6 interacting protein 5	2238.07	2540.26	2389.16
TAX1BP1	Tax1 (human T-cell leukemia virus type I) binding protein 1	2408.58	2368.04	2388.31
SKA2	spindle and kinetochore associated complex subunit 2	2390.22	2383.99	2387.11
MAP3K7	mitogen-activated protein kinase kinase kinase 7	2511.14	2262.99	2387.07
SLC25A39	solute carrier family 25, member 39	2421.34	2351.86	2386.6
LOC104915823	histone H2A.V-like	2415.85	2353.68	2384.76
THYN1	thymocyte nuclear protein 1	2364.29	2393.62	2378.95
DYNC1I2	dynein, cytoplasmic 1, intermediate chain 2	2362.54	2395.29	2378.92
INSIG1	insulin induced gene 1	2315.41	2441.37	2378.39
ADAMTSL2	ADAMTS-like 2	1507.63	3248.51	2378.07
SPP1	secreted phosphoprotein 1	2619.24	2134.79	2377.01
YWHAH	tyrosine 3-monooxygenase/tryptophan 5-monooxygenase activation protein, eta	2407.09	2345.99	2376.54
CENPE	centromere protein E, 312kDa	2463.98	2285.28	2374.63
CCAR1	cell division cycle and apoptosis regulator 1	2354.67	2385.51	2370.09
TRIM54	tripartite motif containing 54	2256.48	2482.93	2369.71
SNX1	sorting nexin 1	2354.41	2377.56	2365.99
HIGD1A	HIG1 hypoxia inducible domain family, member 1A	2565.55	2165.7	2365.62
RER1	retention in endoplasmic reticulum sorting receptor 1	2346.69	2382.51	2364.6
METRNL	meteorin, glial cell differentiation regulator-like	2360.44	2367.64	2364.04
FAM65A	family with sequence similarity 65, member A	2488.61	2238.68	2363.64
CNP	2',3'-cyclic nucleotide 3' phosphodiesterase	2164.68	2553.43	2359.05
NUP205	nucleoporin 205kDa	2465.04	2250.19	2357.62
NT5DC2	5'-nucleotidase domain containing 2	2190.36	2524.51	2357.43
TCERG1	transcription elongation regulator 1	2429.12	2283.83	2356.47
SDF2	stromal cell-derived factor 2	2177.2	2531.36	2354.28
SEL1L	sel-1 suppressor of lin-12-like (C. elegans)	2387.73	2318.4	2353.06
NCBP1	nuclear cap binding protein subunit 1, 80kDa	2408.11	2296.68	2352.4
RHEB	Ras homolog enriched in brain	2292.5	2410.78	2351.64
THOC7	THO complex 7 homolog (Drosophila)	2327.77	2375.17	2351.47
MEF2A	myocyte enhancer factor 2A	2426.09	2275.13	2350.61
UCHL5	ubiquitin carboxyl-terminal hydrolase L5	2343.88	2355.67	2349.77
SNX3	sorting nexin 3	2295.22	2399.22	2347.22
MVP	major vault protein	2414.81	2278.92	2346.87
SLC25A20	solute carrier family 25 (carnitine/acylcarnitine translocase), member 20	2182.28	2509.44	2345.86
ELOVL6	ELOVL fatty acid elongase 6	2327.86	2357.88	2342.87
DDX18	DEAD (Asp-Glu-Ala-Asp) box polypeptide 18	2328.66	2355.46	2342.06
MCFD2	multiple coagulation factor deficiency 2	2207.74	2472.6	2340.17
LOC100539484	uncharacterized LOC100539484	2084.55	2594.07	2339.31
XPO6	exportin 6	2411.78	2264.16	2337.97
REXO2	RNA exonuclease 2	2197.2	2477.89	2337.54
NMRAL1	NmrA-like family domain containing 1	2421.98	2252.95	2337.46
TMPRSS12	transmembrane (C-terminal) protease, serine 12	2245.16	2426.97	2336.06
CPSF6	cleavage and polyadenylation specific factor 6, 68kDa	2424.26	2246.26	2335.26
SMO	smoothened, frizzled class receptor	2353.04	2308.99	2331.01
LOC100546622	survival of motor neuron protein-like	2222.57	2437.17	2329.87
NCOR2	nuclear receptor corepressor 2	2654.5	2004.81	2329.66
RPS6KA1	ribosomal protein S6 kinase, 90kDa, polypeptide 1	2331.86	2325.86	2328.86
LOC104914332	microtubule-actin cross-linking factor 1-like	2746.81	1909.54	2328.17
TMEM47	transmembrane protein 47	2422.76	2233.56	2328.16
LOC100544679	CAAX prenyl protease 1 homolog	2322.56	2326.49	2324.53
OXSR1	oxidative stress responsive 1	2548.9	2098.74	2323.82
BACE1	beta-site APP-cleaving enzyme 1	2493.11	2154.1	2323.6
INCENP	inner centromere protein antigens 135/155kDa	2372.7	2272.6	2322.65
HOPX	HOP homeobox	2434.59	2208.25	2321.42
SRP54	signal recognition particle 54kDa	2317.73	2323.34	2320.54
NIP7	NIP7, nucleolar pre-rRNA processing protein	2286.09	2354.98	2320.53
SMIM15	small integral membrane protein 15	2327.63	2311.42	2319.53
LOC104914462	uncharacterized LOC104914462	2397.4	2240.87	2319.13
TLCD1	TLC domain containing 1	2283.17	2346.45	2314.81
CCDC15	coiled-coil domain containing 15	2316.41	2310.48	2313.44
ZNF335	zinc finger protein 335	2376.5	2247.85	2312.18
ST5	suppression of tumorigenicity 5	2148.71	2474.45	2311.58
CD59	CD59 molecule, complement regulatory protein	2238.32	2381.5	2309.91
COPS4	COP9 signalosome subunit 4	2329.14	2290.59	2309.86
RBM22	RNA binding motif protein 22	2333.84	2284	2308.92
LOC100542307	solute carrier family 2, facilitated glucose transporter member 3	2549.66	2067.87	2308.76
SRP68	signal recognition particle 68kDa	2363.01	2254.04	2308.52
HAUS1	HAUS augmin-like complex, subunit 1	2241.41	2375.22	2308.32
TMEM258	transmembrane protein 258	2224.58	2387.91	2306.25
HK2	hexokinase 2	2413.48	2194.19	2303.84
OGDH	oxoglutarate (alpha-ketoglutarate) dehydrogenase (lipoamide)	2438.47	2169.02	2303.74
LOC104917603	uncharacterized LOC104917603	2302.42	2303.94	2303.18
RAB5C	RAB5C, member RAS oncogene family	2214.07	2391.49	2302.78
EIF3J	eukaryotic translation initiation factor 3, subunit J	2255.59	2349.16	2302.38
CRK	v-crk avian sarcoma virus CT10 oncogene homolog	2258.78	2338.33	2298.56
BUB1	BUB1 mitotic checkpoint serine/threonine kinase	2172.89	2418.9	2295.9
MYO1B	myosin IB	2009.7	2579.55	2294.62
PITRM1	pitrilysin metallopeptidase 1	2251.3	2337.32	2294.31
SEPN1	selenoprotein N, 1	2394.69	2193.57	2294.13
RAE1	ribonucleic acid export 1	2356.35	2229.81	2293.08
LOC104909984	14-3-3 protein theta pseudogene	2446.93	2135.49	2291.21
TOMM22	translocase of outer mitochondrial membrane 22 homolog (yeast)	2171.53	2410.44	2290.98
EIF6	eukaryotic translation initiation factor 6	2351.22	2229.52	2290.37
EPN2	epsin 2	2443.68	2135.91	2289.79
TMEM9B	TMEM9 domain family, member B	2249.26	2330.13	2289.7
NFE2L1	nuclear factor, erythroid 2-like 1	2517.36	2060.78	2289.07
LOC104911421	pituitary tumor-transforming gene 1 protein-interacting protein-like	2171.61	2403.1	2287.35
CHP1	calcineurin-like EF-hand protein 1	2101.77	2466.56	2284.17
DNAJB6	DnaJ (Hsp40) homolog, subfamily B, member 6	2157.85	2404.66	2281.25
PAN2	PAN2 poly(A) specific ribonuclease subunit	2223.37	2335.96	2279.67
MYO9B	myosin IXB	2360.09	2197.19	2278.64
LOC104912483	uncharacterized LOC104912483	2229.96	2326.23	2278.09
DDX23	DEAD (Asp-Glu-Ala-Asp) box polypeptide 23	2370.87	2183.62	2277.25
THUMPD3	THUMP domain containing 3	2272.53	2279.84	2276.18
LOC100542665	histone H2A type 2-B	2250.8	2301.13	2275.96
SNX17	sorting nexin 17	2260.92	2289.15	2275.04
ACVR1	activin A receptor, type I	2202.83	2346.4	2274.62
AP1B1	adaptor-related protein complex 1, beta 1 subunit	2388.76	2159.7	2274.23
MGAT4B	mannosyl (alpha-1,3-)-glycoprotein beta-1,4-N-acetylglucosaminyltransferase, isozyme B	2433.77	2113.63	2273.7
LOC100548741	myosin regulatory light chain 2, smooth muscle minor isoform-like	2422.5	2124.25	2273.38
UGP2	UDP-glucose pyrophosphorylase 2	2401.15	2144.14	2272.64
NT5C2	5'-nucleotidase, cytosolic II	2274.24	2268.02	2271.13
SHISA8	shisa family member 8	2290.85	2248.53	2269.69
ABL1	ABL proto-oncogene 1, non-receptor tyrosine kinase	2436.93	2100.07	2268.5
WBP11	WW domain binding protein 11	2311.28	2223.35	2267.31
LOC100549535	ubiquitin carboxyl-terminal hydrolase 7-like	2202.74	2331.02	2266.88
WBP2NL	WBP2 N-terminal like	2285.74	2244.98	2265.36
LOC104911667	ras-associated and pleckstrin homology domains-containing protein 1-like	2274.88	2252.33	2263.6
KDM1A	lysine (K)-specific demethylase 1A	2292.22	2232.75	2262.48
CDCA7	cell division cycle associated 7	2262.58	2261.25	2261.91
RANGAP1	Ran GTPase activating protein 1	2456	2064.34	2260.17
TOP2B	topoisomerase (DNA) II beta 180kDa	2366.98	2152.15	2259.57
PAPOLA	poly(A) polymerase alpha	2348.99	2167.64	2258.32
HDAC1	histone deacetylase 1	2112.65	2403.72	2258.19
LOC104917002	cytochrome c oxidase subunit 6B1	2102.62	2412.72	2257.67
LOC100542445	probable tumor suppressor protein MN1	2241.28	2272.86	2257.07
HINT1	histidine triad nucleotide binding protein 1	2138.38	2374.75	2256.57
MAEA	macrophage erythroblast attacher	2141.58	2371.34	2256.46
PGAM5	phosphoglycerate mutase family member 5	2203.73	2308.29	2256.01
LOC104915533	protein MANBAL-like	2185.74	2325.76	2255.75
TP53BP2	tumor protein p53 binding protein 2	2266.81	2243.84	2255.32
FNDC5	fibronectin type III domain containing 5	2236.09	2274.43	2255.26
ZDHHC9	zinc finger, DHHC-type containing 9	2301.54	2207.57	2254.56
UTP14A	UTP14, U3 small nucleolar ribonucleoprotein, homolog A (yeast)	2216.85	2289.7	2253.27
FAM134A	family with sequence similarity 134, member A	2240.25	2260.06	2250.15
MAGOH	mago-nashi homolog, proliferation-associated (Drosophila)	2197.58	2302.63	2250.11
EIF2B2	eukaryotic translation initiation factor 2B, subunit 2 beta, 39kDa	2226.92	2269.1	2248.01
LGMN	legumain	2027.45	2467.16	2247.31
MXRA7	matrix-remodelling associated 7	2342.88	2151.35	2247.12
UXS1	UDP-glucuronate decarboxylase 1	2050.94	2439.02	2244.98
PXMP4	peroxisomal membrane protein 4, 24kDa	2136.11	2351.45	2243.78
TRIM47	tripartite motif containing 47	2305.64	2178.89	2242.27
NDUFB8	NADH dehydrogenase (ubiquinone) 1 beta subcomplex, 8, 19kDa	2207.62	2274.84	2241.23
LOC100545134	proteasomal ubiquitin receptor ADRM1-like	2183.27	2289.71	2236.49
GLRX3	glutaredoxin 3	2138.93	2325.09	2232.01
BLOC1S5	biogenesis of lysosomal organelles complex-1, subunit 5, muted	2258.83	2202.5	2230.66
LOC100547732	MOB-like protein phocein	2136.93	2323.62	2230.28
IL8	interleukin 8	2241.13	2216.8	2228.96
CEBPZ	CCAAT/enhancer binding protein (C/EBP), zeta	2283.89	2173.27	2228.58
SCCPDH	saccharopine dehydrogenase (putative)	2213.21	2240.51	2226.86
RALB	v-ral simian leukemia viral oncogene homolog B	2158.19	2294.07	2226.13
NCOA4	nuclear receptor coactivator 4	2337.89	2113.81	2225.85
TTC9	tetratricopeptide repeat domain 9	2392.22	2058.99	2225.6
AHSA1	AHA1, activator of heat shock 90kDa protein ATPase homolog 1 (yeast)	2246.19	2203.75	2224.97
HEATR1	HEAT repeat containing 1	2361.58	2081.84	2221.71
DCTN4	dynactin 4 (p62)	2235.24	2204.86	2220.05
LOC104911083	transmembrane protein 87A-like	2184.63	2254.46	2219.54
HADH	hydroxyacyl-CoA dehydrogenase	2182.85	2249.51	2216.18
LOC104910019	sterile alpha motif domain-containing protein 12-like	1887.26	2541.89	2214.58
NDFIP2	Nedd4 family interacting protein 2	2202.57	2225.4	2213.99
RCC2	regulator of chromosome condensation 2	2379.83	2047.28	2213.55
DHODH	dihydroorotate dehydrogenase (quinone)	2250.96	2174.69	2212.83
TMX3	thioredoxin-related transmembrane protein 3	2237.76	2187.84	2212.8
NDUFS1	NADH dehydrogenase (ubiquinone) Fe-S protein 1, 75kDa (NADH-coenzyme Q reductase)	2311.4	2111.28	2211.34
DEGS1	delta(4)-desaturase, sphingolipid 1	2248.36	2172.38	2210.37
FARSB	phenylalanyl-tRNA synthetase, beta subunit	2238.66	2181.77	2210.22
DRG1	developmentally regulated GTP binding protein 1	2187.63	2229.64	2208.63
LOC100550313	interleukin-6 receptor subunit beta-like	2321.35	2091.14	2206.24
SBF1	SET binding factor 1	2433.3	1973.21	2203.25
HNRNPL	heterogeneous nuclear ribonucleoprotein L	2309.75	2095.76	2202.76
USP25	ubiquitin specific peptidase 25	2303.84	2099.39	2201.62
SNRPA1	small nuclear ribonucleoprotein polypeptide A'	2128.95	2271.66	2200.31
LAPTM4A	lysosomal protein transmembrane 4 alpha	2180.11	2216.17	2198.14
DLGAP5	discs, large (Drosophila) homolog-associated protein 5	2182.71	2210.8	2196.75
SPRY2	sprouty homolog 2 (Drosophila)	2321.23	2071.12	2196.18
TWF1	twinfilin actin-binding protein 1	2149.22	2237.41	2193.31
UBE4A	ubiquitination factor E4A	2274.79	2109.7	2192.24
RAB5B	RAB5B, member RAS oncogene family	2102.29	2280.09	2191.19
SUPT5H	suppressor of Ty 5 homolog (S. cerevisiae)	2299.96	2080.41	2190.18
NUP153	nucleoporin 153kDa	2367.61	2012.55	2190.08
ATP5O	ATP synthase, H+ transporting, mitochondrial F1 complex, O subunit	2070	2307.51	2188.75
RAB11FIP2	RAB11 family interacting protein 2 (class I)	2237.98	2137.84	2187.91
PRDX6	peroxiredoxin 6	2187.93	2187.84	2187.88
FXR1	fragile X mental retardation, autosomal homolog 1	2163.87	2205.84	2184.85
NOL9	nucleolar protein 9	2283.61	2077.6	2180.6
LOC100538971	uncharacterized LOC100538971	2059.96	2300.82	2180.39
LIMS1	LIM and senescent cell antigen-like domains 1	2209.1	2150.52	2179.81
PLEKHM2	pleckstrin homology domain containing, family M (with RUN domain) member 2	2368.55	1990.05	2179.3
CDON	cell adhesion associated, oncogene regulated	2587.66	1766.78	2177.22
OSBP	oxysterol binding protein	2317.6	2034.72	2176.16
NEK9	NIMA-related kinase 9	2143.88	2203.67	2173.78
NTN4	netrin 4	2273.05	2072.61	2172.83
LOC100548330	cytochrome c oxidase subunit 7A2, mitochondrial	1888.34	2456.77	2172.55
AIMP2	aminoacyl tRNA synthetase complex-interacting multifunctional protein 2	2130.77	2210.87	2170.82
KANK3	KN motif and ankyrin repeat domains 3	2378	1962.67	2170.33
LOC104916155	ubiquitin thioesterase OTUB1-like	2294.14	2045.19	2169.66
SREBF1	sterol regulatory element binding transcription factor 1	2408.18	1924.66	2166.42
LOC100539940	pumilio homolog 1	2206.63	2124.56	2165.6
TM9SF4	transmembrane 9 superfamily protein member 4	2268.3	2059.48	2163.89
SEC11A	SEC11 homolog A (S. cerevisiae)	2123.65	2203.09	2163.37
EZH2	enhancer of zeste 2 polycomb repressive complex 2 subunit	2237.86	2085.44	2161.65
LOC104916715	RNA-binding protein FUS-like	2115.01	2207.59	2161.3
SLC39A13	solute carrier family 39 (zinc transporter), member 13	1954.32	2362.41	2158.37
ZMAT2	zinc finger, matrin-type 2	2143.93	2171.68	2157.8
PI4KB	phosphatidylinositol 4-kinase, catalytic, beta	2234.13	2081.22	2157.67
CACNG3	calcium channel, voltage-dependent, gamma subunit 3	2025.01	2288.61	2156.81
ABCF3	ATP-binding cassette, sub-family F (GCN20), member 3	2183.39	2129.5	2156.45
AMFR	autocrine motility factor receptor, E3 ubiquitin protein ligase	2192.02	2118.03	2155.02
KIF23	kinesin family member 23	2238.75	2071.25	2155
RRBP1	ribosome binding protein 1	2133.28	2176.1	2154.69
LOC100548337	protein farnesyltransferase subunit beta-like	2137.82	2169.28	2153.55
LOC104912803	uncharacterized LOC104912803	2028.35	2278.61	2153.48
LOC100548251	cytochrome b5 type B	2029.85	2276.46	2153.15
DGKD	diacylglycerol kinase, delta 130kDa	2399.47	1906.16	2152.81
ACADL	acyl-CoA dehydrogenase, long chain	2238.89	2063.95	2151.42
CCNL2	cyclin L2	2133.93	2168.48	2151.21
PUM2	pumilio RNA-binding family member 2	2200.78	2098.4	2149.59
SSU72	SSU72 RNA polymerase II CTD phosphatase homolog (S. cerevisiae)	2055.26	2238.82	2147.04
YIPF1	Yip1 domain family, member 1	2149.69	2142.13	2145.91
S1PR3	sphingosine-1-phosphate receptor 3	1978.15	2311.44	2144.8
MRPL12	mitochondrial ribosomal protein L12	2038.52	2248.28	2143.4
LOC100544434	adenylosuccinate synthetase isozyme 2	2050.05	2230.69	2140.37
ASPM	asp (abnormal spindle) homolog, microcephaly associated (Drosophila)	2252.5	2027.07	2139.79
ERP29	endoplasmic reticulum protein 29	2146.86	2132.09	2139.48
LOC100540358	protein SCAF11	2148.49	2128.44	2138.47
MRPS12	mitochondrial ribosomal protein S12	2093.14	2180.29	2136.71
ARL8B	ADP-ribosylation factor-like 8B	2099.43	2169.08	2134.25
GRPEL1	GrpE-like 1, mitochondrial (E. coli)	2009.77	2255.06	2132.42
IDE	insulin-degrading enzyme	2133.26	2129.3	2131.28
CARS	cysteinyl-tRNA synthetase	2143.59	2116.93	2130.26
LOC100547219	protein disulfide-isomerase A5-like	2145.93	2104.65	2125.29
PACSIN3	protein kinase C and casein kinase substrate in neurons 3	2049.83	2200.31	2125.07
POLR1E	polymerase (RNA) I polypeptide E, 53kDa	2080.58	2168.79	2124.69
VPS16	vacuolar protein sorting 16 homolog (S. cerevisiae)	2186.98	2061.56	2124.27
NXT2	nuclear transport factor 2-like export factor 2	2055.08	2193.31	2124.2
MFN1	mitofusin 1	2104.45	2138.28	2121.37
THOP1	thimet oligopeptidase 1	2192.45	2049.45	2120.95
GPR107	G protein-coupled receptor 107	2135.64	2103.85	2119.74
MRPS31	mitochondrial ribosomal protein S31	2031.08	2207.81	2119.45
SSR4	signal sequence receptor, delta	2022.1	2207.93	2115.02
P3H1	prolyl 3-hydroxylase 1	2120.82	2107.15	2113.99
B3GNT1	UDP-GlcNAc:betaGal beta-1,3-N-acetylglucosaminyltransferase 1	2383.6	1843.5	2113.55
SEC61G	Sec61 gamma subunit	1933.79	2291.68	2112.74
TSR1	TSR1, 20S rRNA accumulation, homolog (S. cerevisiae)	2151.75	2068.59	2110.17
LOC100542258	TSC22 domain family protein 3-like	2084.98	2134.9	2109.94
GP5	glycoprotein V (platelet)	2222.69	1996.62	2109.66
WDTC1	WD and tetratricopeptide repeats 1	2199.88	2018.69	2109.28
PTBP1	polypyrimidine tract binding protein 1	2331.14	1885.78	2108.46
NCLN	nicalin	2146.87	2068.28	2107.58
PPIC	peptidylprolyl isomerase C (cyclophilin C)	1980.17	2226.69	2103.43
NUS1	nuclear undecaprenyl pyrophosphate synthase 1 homolog (S. cerevisiae)	2062.1	2142.28	2102.19
KIAA1462	KIAA1462 ortholog	1999.04	2203.15	2101.1
NARS	asparaginyl-tRNA synthetase	2129.15	2070.97	2100.06
SETD7	SET domain containing (lysine methyltransferase) 7	2070.17	2128.73	2099.45
NPY2R	neuropeptide Y receptor Y2	1785.26	2411.85	2098.55
ZNF593	zinc finger protein 593	2029.25	2163.26	2096.26
CPT1A	carnitine palmitoyltransferase 1A (liver)	2156.02	2035.69	2095.86
LBH	limb bud and heart development	1953.39	2238.32	2095.85
FKBP7	FK506 binding protein 7	1949.24	2238.32	2093.78
NDUFB9	NADH dehydrogenase (ubiquinone) 1 beta subcomplex, 9, 22kDa	1884.71	2302.51	2093.61
LOC104916804	zinc finger protein 638-like	2221.91	1964.46	2093.19
PIGX	phosphatidylinositol glycan anchor biosynthesis, class X	2030.31	2155.3	2092.8
EEA1	early endosome antigen 1	2204.7	1979.02	2091.86
CDK2AP1	cyclin-dependent kinase 2 associated protein 1	1997.9	2180.27	2089.08
BUD31	BUD31 homolog (S. cerevisiae)	1915.54	2261.28	2088.41
GLOD4	glyoxalase domain containing 4	1974.27	2197.05	2085.66
PHLDB1	pleckstrin homology-like domain, family B, member 1	2260.36	1907.69	2084.03
NUP62CL	nucleoporin 62kDa C-terminal like	2154.91	2012.86	2083.88
ADIPOR1	adiponectin receptor 1	2130.04	2037.61	2083.83
LOC104914009	protein FAM83D-like	2109.28	2055.37	2082.32
EMC3	ER membrane protein complex subunit 3	2028.04	2134.79	2081.42
NUP107	nucleoporin 107kDa	2020.83	2140.47	2080.65
BRD7	bromodomain containing 7	2007.25	2153.84	2080.54
AHRR	aryl-hydrocarbon receptor repressor	2119.74	2036.14	2077.94
MAP4K4	mitogen-activated protein kinase kinase kinase kinase 4	2355.22	1798.78	2077
SUCLA2	succinate-CoA ligase, ADP-forming, beta subunit	1980.42	2172.17	2076.3
PPP4R2	protein phosphatase 4, regulatory subunit 2	2018.44	2131.57	2075
TES	testis derived transcript (3 LIM domains)	2103.64	2046.15	2074.9
AGPAT6	1-acylglycerol-3-phosphate O-acyltransferase 6	2181.9	1966.89	2074.39
TMEM180	transmembrane protein 180	2187.15	1960.22	2073.69
C8H10orf2	chromosome 8 open reading frame, human C10orf2	2095.1	2050.79	2072.95
C1GALT1C1	C1GALT1-specific chaperone 1	2099.16	2046.7	2072.93
LOC104910038	uncharacterized LOC104910038	2120.65	2021.37	2071.01
UBIAD1	UbiA prenyltransferase domain containing 1	2015.61	2125.06	2070.34
SETD2	SET domain containing 2	2283.5	1855.94	2069.72
LOC104917102	eukaryotic translation initiation factor 3 subunit C-like	2103.82	2034.85	2069.34
CRTAP	cartilage associated protein	2034.62	2101.34	2067.98
UBE2H	ubiquitin-conjugating enzyme E2H	2025.61	2107.8	2066.7
WDR75	WD repeat domain 75	2137.18	1996.07	2066.63
SHFM1	split hand/foot malformation (ectrodactyly) type 1	2027.67	2098.68	2063.18
CORO1B	coronin, actin binding protein, 1B	2161.86	1963.84	2062.85
LOC100543785	zinc finger and BTB domain-containing protein 41	2042.4	2081.63	2062.02
MAPK1	mitogen-activated protein kinase 1	2129.82	1991.33	2060.58
DGKZ	diacylglycerol kinase, zeta	1967.09	2149.49	2058.29
FLVCR2	feline leukemia virus subgroup C cellular receptor family, member 2	1939.07	2174.28	2056.67
NCAPH	non-SMC condensin I complex, subunit H	2108.26	2003.15	2055.71
ABHD2	abhydrolase domain containing 2	2330.41	1780.42	2055.42
MRPS15	mitochondrial ribosomal protein S15	1916.74	2191.83	2054.28
UPF3B	UPF3 regulator of nonsense transcripts homolog B (yeast)	2082.59	2023.46	2053.02
LOC104913879	tyrosine-protein kinase BAZ1B-like	2101.85	1999.72	2050.78
LOC104917559	serine/threonine-protein kinase DCLK1-like	2124.71	1975.98	2050.34
C5H11orf31	chromosome 5 open reading frame, human C11orf31	2101.64	1998.93	2050.28
TRPC1	transient receptor potential cation channel, subfamily C, member 1	2103.73	1996.12	2049.92
ESD	esterase D	1962.57	2134.73	2048.65
RFC3	replication factor C (activator 1) 3, 38kDa	2016.64	2080.62	2048.63
SPRED1	sprouty-related, EVH1 domain containing 1	2126.33	1969.44	2047.88
DNAJC2	DnaJ (Hsp40) homolog, subfamily C, member 2	2059.31	2035.35	2047.33
KIAA1524	KIAA1524 ortholog	2116.77	1977.27	2047.02
PHF20	PHD finger protein 20	2065.84	2027.33	2046.59
PIK3R2	phosphoinositide-3-kinase, regulatory subunit 2 (beta)	2214.57	1875.15	2044.86
LOC100549101	mitochondrial amidoxime reducing component 2-like	1747.71	2338.46	2043.09
SLC27A4	solute carrier family 27 (fatty acid transporter), member 4	2125	1956.16	2040.58
LOC100538959	dihydropyrimidinase-related protein 2	2057.47	2023.66	2040.57
LOC100543527	cytochrome c-type heme lyase	2058.46	2021.01	2039.74
CDKN1B	cyclin-dependent kinase inhibitor 1B (p27, Kip1)	2072.99	2002.62	2037.81
DEK	DEK proto-oncogene	2100.62	1974.39	2037.5
SLC30A5	solute carrier family 30 (zinc transporter), member 5	1979.31	2093.25	2036.28
R3HCC1	R3H domain and coiled-coil containing 1	2053.81	2017.59	2035.7
KIAA0368	KIAA0368 ortholog	2160.37	1909.91	2035.14
ANKRD11	ankyrin repeat domain 11	2246.55	1823.3	2034.92
MEMO1	mediator of cell motility 1	1996.82	2071.25	2034.03
HNRNPD	heterogeneous nuclear ribonucleoprotein D (AU-rich element RNA binding protein 1, 37kDa)	2075.33	1991.99	2033.66
TNS1	tensin 1	2272.31	1794.92	2033.61
CALD1	caldesmon 1	2232.33	1832.57	2032.45
FYTTD1	forty-two-three domain containing 1	2009.38	2048.81	2029.09
DDX54	DEAD (Asp-Glu-Ala-Asp) box polypeptide 54	2126.84	1930.16	2028.5
FUBP1	far upstream element (FUSE) binding protein 1	2118.9	1938.07	2028.49
DBNL	drebrin-like	2113.39	1938.22	2025.81
BTG2	BTG family, member 2	1888.58	2158.22	2023.4
DNAJB12	DnaJ (Hsp40) homolog, subfamily B, member 12	1997.03	2048.6	2022.82
NRBP1	nuclear receptor binding protein 1	1994.3	2050.99	2022.65
LRRFIP1	leucine rich repeat (in FLII) interacting protein 1	1932.28	2107.93	2020.1
JUN	jun proto-oncogene	1986.54	2053.65	2020.09
TMEM123	transmembrane protein 123	1991.35	2046.21	2018.78
NDUFS3	NADH dehydrogenase (ubiquinone) Fe-S protein 3, 30kDa (NADH-coenzyme Q reductase)	1960.22	2074.24	2017.23
BABAM1	BRISC and BRCA1 A complex member 1	1976.75	2057.24	2017
ZFAND2A	zinc finger, AN1-type domain 2A	1989.69	2043.26	2016.48
LOC100549854	superkiller viralicidic activity 2-like 2	1993.87	2036.78	2015.33
SUZ12	SUZ12 polycomb repressive complex 2 subunit	2017.79	2010.29	2014.04
MCAM	melanoma cell adhesion molecule	2348.76	1676.59	2012.67
VPS4B	vacuolar protein sorting 4 homolog B (S. cerevisiae)	1983.45	2040.61	2012.03
USP49	ubiquitin specific peptidase 49	1904.36	2116.02	2010.19
IVNS1ABP	influenza virus NS1A binding protein	2019.93	1999.66	2009.8
CNKSR3	CNKSR family member 3	2098.61	1918	2008.31
ERAP1	endoplasmic reticulum aminopeptidase 1	2111.04	1905.24	2008.14
DPY19L1	dpy-19-like 1 (C. elegans)	2079.85	1935.79	2007.82
POLR2C	polymerase (RNA) II (DNA directed) polypeptide C, 33kDa	2046.54	1968.66	2007.6
ATP13A1	ATPase type 13A1	2095.95	1912.61	2004.28
LOC104912097	uncharacterized LOC104912097	2057.39	1946.77	2002.08
ITPR1	inositol 1,4,5-trisphosphate receptor, type 1	2119.27	1884.29	2001.78
PPP3R1	protein phosphatase 3, regulatory subunit B, alpha	1934.81	2068.57	2001.69
NDUFB1	NADH dehydrogenase (ubiquinone) 1 beta subcomplex, 1, 7kDa	1625.18	2375.6	2000.39
MAK16	MAK16 homolog (S. cerevisiae)	1948.01	2051.46	1999.73
KIF20A	kinesin family member 20A	2138.46	1858.86	1998.66
OAZ2	ornithine decarboxylase antizyme 2	1831.74	2161.06	1996.4
LOC100549822	epididymis-specific alpha-mannosidase	1927.19	2064.87	1996.03
PEAK1	pseudopodium-enriched atypical kinase 1	2040.13	1951.48	1995.8
CSTF2	cleavage stimulation factor, 3' pre-RNA, subunit 2, 64kDa	2065.25	1925.94	1995.6
OLFML2A	olfactomedin-like 2A	2011.94	1970.58	1991.26
ZNF367	zinc finger protein 367	2106.98	1871.85	1989.42
URM1	ubiquitin related modifier 1	1853.99	2123.11	1988.55
FARSA	phenylalanyl-tRNA synthetase, alpha subunit	1988.32	1987.79	1988.06
HGS	hepatocyte growth factor-regulated tyrosine kinase substrate	2107.85	1866.61	1987.23
TRAF7	TNF receptor-associated factor 7, E3 ubiquitin protein ligase	2050.38	1918.18	1984.28
LOC100543343	NAD-dependent protein deacetylase sirtuin-2-like	1982.34	1979.54	1980.94
CSNK2A1	casein kinase 2, alpha 1 polypeptide	2057.85	1902.72	1980.28
FOXP4	forkhead box P4	2111.58	1848.78	1980.18
RPF2	ribosome production factor 2 homolog (S. cerevisiae)	1914.74	2043.86	1979.3
FAM20C	family with sequence similarity 20, member C	1910.41	2044.05	1977.23
LAP3	leucine aminopeptidase 3	1884.96	2068.94	1976.95
RIOK3	RIO kinase 3	1895.08	2055.32	1975.2
TBL2	transducin (beta)-like 2	1962.25	1985.22	1973.74
TMEM106B	transmembrane protein 106B	1934.88	2001.8	1968.34
RRP1B	ribosomal RNA processing 1B	1994.56	1936.28	1965.42
SAMM50	SAMM50 sorting and assembly machinery component	1928.01	2001.74	1964.87
GLIPR2	GLI pathogenesis-related 2	2099.98	1827.91	1963.94
AP3B1	adaptor-related protein complex 3, beta 1 subunit	2014.28	1909.96	1962.12
MINA	MYC induced nuclear antigen	1773.47	2149.55	1961.51
LOC100541207	transforming acidic coiled-coil-containing protein 2-like	1979.27	1941.48	1960.38
NOL7	nucleolar protein 7, 27kDa	1914.9	2005.13	1960.01
CCND1	cyclin D1	2215.86	1699.99	1957.92
FBXO9	F-box protein 9	1940.23	1973.08	1956.65
LOC100548498	pre-mRNA 3'-end-processing factor FIP1-like	2000.02	1909.25	1954.64
LOC104910145	tubulin beta chain	1911.61	1997.52	1954.57
LOC104909896	uncharacterized LOC104909896	1859.25	2049.02	1954.13
DYNLRB1	dynein, light chain, roadblock-type 1	1933.4	1974.23	1953.81
TOR1B	torsin family 1, member B (torsin B)	2016.13	1889.58	1952.85
TMEM263	transmembrane protein 263	1883.2	2022.23	1952.71
GOLGA2	golgin A2	1995.58	1909.36	1952.47
PGRMC2	progesterone receptor membrane component 2	1901.73	1999.3	1950.52
SMG7	SMG7 nonsense mediated mRNA decay factor	2128.62	1770.17	1949.39
ANXA11	annexin A11	1888.46	2010.2	1949.33
SRSF2	serine/arginine-rich splicing factor 2	2122.83	1775.19	1949.01
USP20	ubiquitin specific peptidase 20	2000.2	1894.75	1947.48
CHTOP	chromatin target of PRMT1	1945.96	1948.53	1947.25
SLC9A1	solute carrier family 9, subfamily A (NHE1, cation proton antiporter 1), member 1	2143.53	1749.79	1946.66
MYF6	myogenic factor 6 (herculin)	1971.84	1918.7	1945.27
PNN	pinin, desmosome associated protein	1936.28	1953.59	1944.94
TNKS1BP1	tankyrase 1 binding protein 1, 182kDa	2197.14	1690.69	1943.91
GNL2	guanine nucleotide binding protein-like 2 (nucleolar)	1955.18	1932.55	1943.87
MORC2	MORC family CW-type zinc finger 2	2022.87	1863.02	1942.95
PBRM1	polybromo 1	2009.08	1875.15	1942.11
UBE2G2	ubiquitin-conjugating enzyme E2G 2	1923.4	1960.75	1942.07
KIF15	kinesin family member 15	1983.49	1899.57	1941.53
ARID5A	AT rich interactive domain 5A (MRF1-like)	2076.64	1806.36	1941.5
LOC104912919	uncharacterized LOC104912919	1932.28	1950.13	1941.2
PTPN11	protein tyrosine phosphatase, non-receptor type 11	1901.87	1979.36	1940.61
LOC104909823	WD40 repeat-containing protein SMU1-like	1894.05	1986.18	1940.11
ZNF706	zinc finger protein 706	1916.05	1964.13	1940.09
LAMTOR2	late endosomal/lysosomal adaptor, MAPK and MTOR activator 2	1956.33	1922.79	1939.56
SDF2L1	stromal cell-derived factor 2-like 1	1851.43	2025.28	1938.36
HTRA2	HtrA serine peptidase 2	1937.41	1933.46	1935.43
GNPNAT1	glucosamine-phosphate N-acetyltransferase 1	1905.58	1962.31	1933.94
PPID	peptidylprolyl isomerase D	1799.41	2067.81	1933.61
PSMD5	proteasome (prosome, macropain) 26S subunit, non-ATPase, 5	1940.7	1926.36	1933.53
VAV2	vav 2 guanine nucleotide exchange factor	1740.27	2126.56	1933.42
TMLHE	trimethyllysine hydroxylase, epsilon	1980.97	1885.8	1933.39
TMUB1	transmembrane and ubiquitin-like domain containing 1	2035.42	1829.08	1932.25
DCTN3	dynactin 3 (p22)	1870.95	1989.51	1930.23
NUP188	nucleoporin 188kDa	2084.67	1775.38	1930.02
DOHH	deoxyhypusine hydroxylase/monooxygenase	1879.87	1980.08	1929.98
ARHGAP21	Rho GTPase activating protein 21	1974.47	1885.07	1929.77
LOC104916528	histone H1x	1921.86	1933.25	1927.55
ZFAND3	zinc finger, AN1-type domain 3	2010.87	1840.35	1925.61
LOC100549470	isopentenyl-diphosphate Delta-isomerase 1-like	1906.95	1940.52	1923.74
RFC2	replication factor C (activator 1) 2, 40kDa	1852.16	1995.28	1923.72
AURKA	aurora kinase A	1854.96	1990.48	1922.72
PRPF38B	pre-mRNA processing factor 38B	1938.52	1906.26	1922.39
MFAP1	microfibrillar-associated protein 1	1893.41	1950.69	1922.05
NR1H3	nuclear receptor subfamily 1, group H, member 3	1967.18	1874.19	1920.69
UBE2G1	ubiquitin-conjugating enzyme E2G 1	1875.14	1961.65	1918.4
SLTM	SAFB-like, transcription modulator	2004.55	1830.98	1917.76
CEBPB	CCAAT/enhancer binding protein (C/EBP), beta	1978.92	1854.22	1916.57
LOC104916336	EH domain-containing protein 3 pseudogene	2075.15	1757.33	1916.24
LYAR	Ly1 antibody reactive	1955.26	1876.77	1916.02
RAD23B	RAD23 homolog B (S. cerevisiae)	1868.84	1959.03	1913.93
NOL12	nucleolar protein 12	1848.22	1973.73	1910.98
LOC104910249	uncharacterized LOC104910249	1927.24	1893.45	1910.35
NUP88	nucleoporin 88kDa	1892.43	1927.4	1909.91
HMGN3	high mobility group nucleosomal binding domain 3	1884.16	1932.55	1908.35
SNRPG	small nuclear ribonucleoprotein polypeptide G	1818.93	1996.15	1907.54
UHMK1	U2AF homology motif (UHM) kinase 1	1899.99	1914.43	1907.21
SUCLG1	succinate-CoA ligase, alpha subunit	1892.39	1921.83	1907.11
SGK3	serum/glucocorticoid regulated kinase family, member 3	1884.69	1929.35	1907.02
ABR	active BCR-related	2041.15	1772.48	1906.82
PP2D1	protein phosphatase 2C-like domain containing 1	1813.93	1999.04	1906.48
LMAN2L	lectin, mannose-binding 2-like	1901.61	1910.58	1906.09
SH2D3C	SH2 domain containing 3C	2152.5	1658.96	1905.73
ARSI	arylsulfatase family, member I	1934.28	1875.99	1905.14
GNG5	guanine nucleotide binding protein (G protein), gamma 5	1883.04	1926.51	1904.78
LOC104910758	uncharacterized LOC104910758	1885.21	1924.12	1904.67
LOC100538595	glutathione S-transferase theta-1	1548.33	2260.57	1904.45
PPP1CC	protein phosphatase 1, catalytic subunit, gamma isozyme	1834.59	1973.19	1903.89
LOC104916041	immediate early response gene 5-like protein	1809.95	1997.7	1903.82
RCHY1	ring finger and CHY zinc finger domain containing 1, E3 ubiquitin protein ligase	1893.41	1913.81	1903.61
UTP15	UTP15, U3 small nucleolar ribonucleoprotein, homolog (S. cerevisiae)	1909.52	1893.4	1901.46
TFAM	transcription factor A, mitochondrial	1781.98	2020.77	1901.38
GPM6B	glycoprotein M6B	1892.85	1908.61	1900.73
PRKAG2	protein kinase, AMP-activated, gamma 2 non-catalytic subunit	2019.29	1781.05	1900.17
COPS2	COP9 signalosome subunit 2	1919.91	1879.14	1899.52
SF3B4	splicing factor 3b, subunit 4, 49kDa	2085.62	1710.55	1898.09
TP53BP1	tumor protein p53 binding protein 1	1831.27	1962.23	1896.75
FBXW11	F-box and WD repeat domain containing 11	1854.76	1937.73	1896.24
LOC100547599	probable G-protein coupled receptor 153	1948.04	1843.24	1895.64
SMEK2	SMEK homolog 2, suppressor of mek1 (Dictyostelium)	1845.74	1945.52	1895.63
MYOM3	myomesin 3	2194.92	1593.11	1894.01
ATP11B	ATPase, class VI, type 11B	1926.47	1861.02	1893.74
ADSL	adenylosuccinate lyase	1852.03	1932.76	1892.39
SEPHS1	selenophosphate synthetase 1	1922.37	1862.4	1892.39
MAN1A2	mannosidase, alpha, class 1A, member 2	1874.52	1907.02	1890.77
LOC100549425	vasculin-like protein 1	1931.25	1849.36	1890.3
PPM1G	protein phosphatase, Mg2+/Mn2+ dependent, 1G	1978.46	1801.61	1890.03
LOC100539849	stress-induced-phosphoprotein 1-like	2008.83	1767.77	1888.3
GMPPB	GDP-mannose pyrophosphorylase B	1936.64	1837.38	1887.01
LOC104911102	cytoskeleton-associated protein 5-like	2001.22	1771.99	1886.6
PPM1B	protein phosphatase, Mg2+/Mn2+ dependent, 1B	1883.63	1889.39	1886.51
CLCN3	chloride channel, voltage-sensitive 3	1962.81	1809.82	1886.31
TRAIP	TRAF interacting protein	1974.87	1797.68	1886.28
SAMD4A	sterile alpha motif domain containing 4A	2011.37	1760.46	1885.92
LOC100538893	tubulin alpha-5 chain	1897.13	1872.55	1884.84
CENPM	centromere protein M	1794.7	1973.95	1884.32
NFE2L2	nuclear factor, erythroid 2-like 2	1821.6	1943.18	1882.39
CHMP3	charged multivesicular body protein 3	1812.43	1951.97	1882.2
ADAMTS14	ADAM metallopeptidase with thrombospondin type 1 motif, 14	1848.22	1915.87	1882.04
TRPV2	transient receptor potential cation channel, subfamily V, member 2	1675.36	2088.69	1882.02
PFKP	phosphofructokinase, platelet	1989.57	1774.38	1881.97
LOC104911201	uncharacterized LOC104911201	1747.28	2016.56	1881.92
POLD2	polymerase (DNA directed), delta 2, accessory subunit	1969.53	1792.19	1880.86
CLPTM1L	CLPTM1-like	1840.78	1919.07	1879.93
PDK1	pyruvate dehydrogenase kinase, isozyme 1	1674.85	2084.58	1879.72
WFDC1	WAP four-disulfide core domain 1	1963.29	1795.7	1879.5
PRNP	prion protein	1870.55	1881.01	1875.78
FAM199X	family with sequence similarity 199, X-linked	1831.26	1916.7	1873.98
HK1	hexokinase 1	1851.08	1893.76	1872.42
VAMP3	vesicle-associated membrane protein 3	1829.18	1912.4	1870.79
LOC104913057	uncharacterized LOC104913057	1820.97	1919.46	1870.21
LOC104910408	cytochrome b-c1 complex subunit 7	1701.81	2037.12	1869.46
LOC104914039	uncharacterized LOC104914039	1845.45	1893.45	1869.45
VPS26B	vacuolar protein sorting 26 homolog B (S. pombe)	1931.13	1805.72	1868.43
SMAP1	small ArfGAP 1	1853.82	1878.7	1866.26
TBC1D9B	TBC1 domain family, member 9B (with GRAM domain)	1906.13	1826.21	1866.17
AFG3L2	AFG3-like AAA ATPase 2	1865.14	1865.87	1865.5
NDRG3	NDRG family member 3	1805.29	1925.7	1865.5
UCK2	uridine-cytidine kinase 2	1901.1	1827.17	1864.14
RANBP3	RAN binding protein 3	1829.25	1898.48	1863.86
BIRC2	baculoviral IAP repeat containing 2	1933.73	1793.85	1863.79
LIG1	ligase I, DNA, ATP-dependent	1920.92	1806.14	1863.53
GFPT1	glutamine--fructose-6-phosphate transaminase 1	2077.04	1648.18	1862.61
WDR5	WD repeat domain 5	1952.66	1770.42	1861.54
MED29	mediator complex subunit 29	1842.11	1876.61	1859.36
ASAH1	N-acylsphingosine amidohydrolase (acid ceramidase) 1	1699.45	2018.98	1859.22
SEMA4B	sema domain, immunoglobulin domain (Ig), transmembrane domain (TM) and short cytoplasmic domain, (semaphorin) 4B	1987.46	1726.61	1857.04
HARS	histidyl-tRNA synthetase	1799.61	1913.1	1856.36
CLNS1A	chloride channel, nucleotide-sensitive, 1A	1832.6	1879.73	1856.16
MTHFD1	methylenetetrahydrofolate dehydrogenase (NADP+ dependent) 1, methenyltetrahydrofolate cyclohydrolase, formyltetrahydrofolate synthetase	1817.98	1893.09	1855.53
BAZ1A	bromodomain adjacent to zinc finger domain, 1A	1912.45	1795.89	1854.17
DDX17	DEAD (Asp-Glu-Ala-Asp) box helicase 17	2004.98	1703.34	1854.16
LOC100543412	mitochondrial import inner membrane translocase subunit Tim23	1842.59	1863.18	1852.88
MSRB1	methionine sulfoxide reductase B1	1826.18	1876.16	1851.17
VOPP1	vesicular, overexpressed in cancer, prosurvival protein 1	1749.38	1952.65	1851.01
UBR5	ubiquitin protein ligase E3 component n-recognin 5	1931.81	1769.62	1850.71
MAP7D1	MAP7 domain containing 1	1977.77	1723.26	1850.51
EYA3	EYA transcriptional coactivator and phosphatase 3	1824.13	1876.5	1850.32
DIAPH3	diaphanous-related formin 3	1982.6	1717.64	1850.12
BAG3	BCL2-associated athanogene 3	1811.58	1882.16	1846.87
TOR1AIP1	torsin A interacting protein 1	1880.37	1812.94	1846.66
RPS6KA3	ribosomal protein S6 kinase, 90kDa, polypeptide 3	1905.8	1786.96	1846.38
TCN2	transcobalamin II	1977.31	1715.42	1846.37
SRSF5	serine/arginine-rich splicing factor 5	1846.14	1845.76	1845.95
PREP	prolyl endopeptidase	1935.83	1753.01	1844.42
FZD6	frizzled class receptor 6	1814.61	1873.72	1844.17
PNO1	partner of NOB1 homolog (S. cerevisiae)	1687.49	1999.58	1843.54
WDR26	WD repeat domain 26	1807.68	1879.01	1843.35
PARG	poly (ADP-ribose) glycohydrolase	1987	1699.39	1843.19
NSFL1C	NSFL1 (p97) cofactor (p47)	1755.88	1928.41	1842.15
VMA21	VMA21 vacuolar H+-ATPase homolog (S. cerevisiae)	1819.9	1859.67	1839.78
LOC104912556	E3 ubiquitin-protein ligase TRIP12-like	1711.57	1966.6	1839.09
CHST3	carbohydrate (chondroitin 6) sulfotransferase 3	1948.46	1728.83	1838.65
SLIRP	SRA stem-loop interacting RNA binding protein	1724.48	1951.79	1838.14
EXOC7	exocyst complex component 7	1906.94	1768.76	1837.85
CWC15	CWC15 spliceosome-associated protein	1730.08	1945.31	1837.69
VIMP	VCP-interacting membrane protein	1827.89	1846.23	1837.06
CBY1	chibby homolog 1 (Drosophila)	2089.59	1580.03	1834.81
CSRP3	cysteine and glycine-rich protein 3 (cardiac LIM protein)	1703.68	1959.57	1831.63
TXNDC17	thioredoxin domain containing 17	1646.28	2013.61	1829.95
CNPY3	canopy FGF signaling regulator 3	1749.94	1906.6	1828.27
PIM1	Pim-1 proto-oncogene, serine/threonine kinase	2040.29	1612.73	1826.51
MKL1	megakaryoblastic leukemia (translocation) 1	1950.38	1701.89	1826.13
GSR	glutathione reductase	1733.49	1915.97	1824.73
ISCU	iron-sulfur cluster assembly enzyme	1737.46	1902.62	1820.04
LOC100547916	alpha-actinin-4	2134.09	1505.74	1819.91
LOC100540041	ATP-dependent RNA helicase DDX19B	1939.84	1699.91	1819.88
SMIM14	small integral membrane protein 14	1833.44	1802.68	1818.06
STK17B	serine/threonine kinase 17b	1608.26	2026.09	1817.17
DLST	dihydrolipoamide S-succinyltransferase (E2 component of 2-oxo-glutarate complex)	1947.11	1686.99	1817.05
COPG2	coatomer protein complex, subunit gamma 2	1913.7	1719.93	1816.81
RRAGD	Ras-related GTP binding D	1860.18	1773.32	1816.75
ABCC1	ATP-binding cassette, sub-family C (CFTR/MRP), member 1	1720.75	1911.65	1816.2
TIMM50	translocase of inner mitochondrial membrane 50 homolog (S. cerevisiae)	1812.13	1820.07	1816.1
SYNGR2	synaptogyrin 2	1785.43	1846.42	1815.92
YES1	YES proto-oncogene 1, Src family tyrosine kinase	1774.63	1853.65	1814.14
EFHD1	EF-hand domain family, member D1	1624.07	2000.99	1812.53
XPO7	exportin 7	1944.2	1680.05	1812.12
DYNC1LI1	dynein, cytoplasmic 1, light intermediate chain 1	1814.77	1807.81	1811.29
RAB8B	RAB8B, member RAS oncogene family	1755.19	1865.84	1810.52
LOC100550532	baculoviral IAP repeat-containing protein 5-like	1774.33	1845.32	1809.83
OSMR	oncostatin M receptor	1739.72	1879.61	1809.66
LTA4H	leukotriene A4 hydrolase	1785.01	1833.79	1809.4
EWSR1	EWS RNA-binding protein 1	1784.66	1832.77	1808.71
SPCS1	signal peptidase complex subunit 1 homolog (S. cerevisiae)	1723.03	1893.32	1808.18
UTP18	UTP18 small subunit (SSU) processome component homolog (yeast)	1872.66	1742.73	1807.7
CFAP36	cilia and flagella associated protein 36	1627.99	1986.6	1807.29
NDUFS7	NADH dehydrogenase (ubiquinone) Fe-S protein 7, 20kDa (NADH-coenzyme Q reductase)	1783.94	1824	1803.97
THOC2	THO complex 2	1827.67	1778.79	1803.23
IDH3B	isocitrate dehydrogenase 3 (NAD+) beta	1841.72	1764.36	1803.04
TPR	translocated promoter region, nuclear basket protein	1877.34	1727.97	1802.66
KDELC2	KDEL (Lys-Asp-Glu-Leu) containing 2	1803.49	1801.8	1802.65
SEC22B	SEC22 vesicle trafficking protein homolog B (S. cerevisiae)	1704.15	1896.96	1800.55
MICU1	mitochondrial calcium uptake 1	1806.63	1791.54	1799.08
LOC100541624	E3 ubiquitin-protein ligase MGRN1	1851.29	1745.75	1798.52
FBLN2	fibulin 2	1044.17	2552.67	1798.42
FH	fumarate hydratase	1858.69	1737.44	1798.07
LOC100549389	hepatoma-derived growth factor-related protein 2	1799.15	1792.13	1795.64
EVL	Enah/Vasp-like	1771.04	1816.45	1793.74
UBE2A	ubiquitin-conjugating enzyme E2A	1749.85	1836.52	1793.19
RNF34	ring finger protein 34, E3 ubiquitin protein ligase	1810.47	1774.34	1792.4
PTPRF	protein tyrosine phosphatase, receptor type, F	1933.98	1650.45	1792.22
COPS7A	COP9 signalosome subunit 7A	1736.78	1847.17	1791.97
ACAT2	acetyl-CoA acetyltransferase 2	1698.77	1879.68	1789.23
LOC104913595	serine/threonine-protein kinase TAO3-like	1885.5	1690.74	1788.12
CDKN2AIP	CDKN2A interacting protein	1860.82	1713.86	1787.34
LOC100550262	hippocampus abundant transcript 1 protein-like	1782.05	1792.19	1787.12
LOC104912329	uncharacterized LOC104912329	1866.15	1705.01	1785.58
NUBP2	nucleotide binding protein 2	1846.43	1724.69	1785.56
LOC104916701	reticulon-3-like	1800.08	1767.82	1783.95
STX2	syntaxin 2	1757.72	1809.76	1783.74
TRIOBP	TRIO and F-actin binding protein	1802.68	1764.31	1783.5
ESPL1	extra spindle pole bodies homolog 1 (S. cerevisiae)	1977.42	1588.36	1782.89
PCID2	PCI domain containing 2	1803.8	1761.16	1782.48
ATP5J2	ATP synthase, H+ transporting, mitochondrial Fo complex, subunit F2	1677.38	1887.04	1782.21
NUDT4	nudix (nucleoside diphosphate linked moiety X)-type motif 4	1764.24	1799.56	1781.9
LOC100544306	protein HIRA	1880.85	1681.56	1781.2
LEPROTL1	leptin receptor overlapping transcript-like 1	1736.49	1823.64	1780.06
NABP1	nucleic acid binding protein 1	1866.84	1693.19	1780.02
TMEM184A	transmembrane protein 184A	2024.74	1535.13	1779.94
FCF1	FCF1 rRNA-processing protein	1694.76	1862.45	1778.6
PPP2R2D	protein phosphatase 2, regulatory subunit B, delta	1793.38	1762.62	1778
LOC104915419	uncharacterized LOC104915419	1652.29	1903.38	1777.84
GOLT1B	golgi transport 1B	1744.09	1807.57	1775.83
FAM149B1	family with sequence similarity 149, member B1	1829.46	1722.16	1775.81
USMG5	up-regulated during skeletal muscle growth 5 homolog (mouse)	1657.42	1891.03	1774.23
MRPL37	mitochondrial ribosomal protein L37	1711.58	1831.5	1771.54
CCDC124	coiled-coil domain containing 124	1848.48	1693.09	1770.78
LOC104914928	uncharacterized LOC104914928	1669.94	1871.22	1770.58
SMAD5	SMAD family member 5	1681.33	1858.31	1769.82
PTPRS	protein tyrosine phosphatase, receptor type, S	1744.84	1794.3	1769.57
MRPS17	mitochondrial ribosomal protein S17	1687.2	1851.83	1769.52
UBE2D1	ubiquitin-conjugating enzyme E2D 1	1748.69	1788.1	1768.4
PCNP	PEST proteolytic signal containing nuclear protein	1757.37	1779.05	1768.21
MRPS7	mitochondrial ribosomal protein S7	1806.53	1728.57	1767.55
CAV2	caveolin 2	1823.75	1709.67	1766.71
SH3GLB1	SH3-domain GRB2-like endophilin B1	1633.38	1898.4	1765.89
PHPT1	phosphohistidine phosphatase 1	1792.01	1739.42	1765.71
PFKL	phosphofructokinase, liver	1745.92	1784.8	1765.36
DNM1L	dynamin 1-like	1823.4	1706.08	1764.74
SMG1	SMG1 phosphatidylinositol 3-kinase-related kinase	1778.29	1750.07	1764.18
CCDC86	coiled-coil domain containing 86	1730.33	1795.29	1762.81
LOC104911761	tubulin alpha-5 chain-like	1831.47	1688.84	1760.16
EXTL3	exostosin-like glycosyltransferase 3	1844.8	1671.38	1758.09
LOC100545735	uncharacterized LOC100545735	1733.06	1781.25	1757.16
PITPNA	phosphatidylinositol transfer protein, alpha	1836.55	1676.68	1756.62
COL4A1	collagen, type IV, alpha 1	1423.47	2089.6	1756.54
ADAM17	ADAM metallopeptidase domain 17	1740.62	1772.46	1756.54
MYC	v-myc avian myelocytomatosis viral oncogene homolog	1898.28	1614.34	1756.31
POLR2E	polymerase (RNA) II (DNA directed) polypeptide E, 25kDa	1762.75	1747.99	1755.37
PTPLAD1	protein tyrosine phosphatase-like A domain containing 1	1739.3	1771.26	1755.28
HSF2	heat shock transcription factor 2	1768.64	1741.37	1755.01
SYNE1	spectrin repeat containing, nuclear envelope 1	2010.27	1499.55	1754.91
AFAP1L1	actin filament associated protein 1-like 1	1940.78	1568.71	1754.74
TMEM57	transmembrane protein 57	1762.62	1745.88	1754.25
MORF4L1	mortality factor 4 like 1	1513.09	1991.93	1752.51
ALDH3A2	aldehyde dehydrogenase 3 family, member A2	1841.47	1660.27	1750.87
STRIP1	striatin interacting protein 1	1705.55	1795.99	1750.77
RBM27	RNA binding motif protein 27	1799.05	1700.69	1749.87
TMTC3	transmembrane and tetratricopeptide repeat containing 3	1733.79	1764.99	1749.39
ARHGEF17	Rho guanine nucleotide exchange factor (GEF) 17	1818.28	1678.9	1748.59
[truncated: 19,011 more rows]
