# Supplementary material for: Response of turkey muscle satellite cells to thermal challenge. I. transcriptome effects in proliferating cells
Source: BMC Genomics. 2017 May 6;18:352. doi: 10.1186/s12864-017-3740-4 (PMC5420122; doi:10.1186/s12864-017-3740-4)
Supplement: Supplementary file 5 — Summary of pairwise differential gene expression (DESeq) analysis of p. major satellite cell transcriptomes. Comparisons highlighted in blue have significant FDR p-values (<0.05) and |Log2FC| > 2.0. Comparisons highlighted in brown have significant FDR p-values (<0.05) but with |Log2FC| < 2.0. (XLSX 4149 kb) [file 12864_2017_3740_MOESM5_ESM.xlsx]

## Sheet: Proliferation
Table S4. Summary of pairwise differential gene expression (DESeq) analysis of p. major satellite cell transcriptomes. Comparisons highlighted in blue have significant FDR p-values (<0.05) and |Log2FC| > 2.0. Comparisons highlighted in brown have significant FDR p-values (<0.05) but with |Log2FC| < 2.0.
	Cold				Hot					CNTL		Cold		Hot
	33R vs 38R		33F vs 38F		43R vs 38R		43F vs 38F			38F vs 38R		33F vs 33R		43F vs 43R
Feature ID	Tagwise dispersions - FDR p-value correction	Log2FC	Tagwise dispersions - FDR p-value correction	Log2FC	Tagwise dispersions - FDR p-value correction	Log2FC	Tagwise dispersions - FDR p-value correction	Log2FC		Tagwise dispersions - FDR p-value correction	Log2FC	Tagwise dispersions - FDR p-value correction	Log2FC	Tagwise dispersions - FDR p-value correction	Log2FC
A1CF	1	-2.39505	0.778005	-3.19051	1	-2.17449	1	-0.875792		1	0.931013	1	-5.12548e-15	1	2.19577
A2M	1	0.390075	1	-0.50875	0.251613	1.79621	0.140816	1.37727		1	0.865156	1	-0.0678004	1	0.441493
A4GALT	2.8025e-10	1.57471	5.21559e-14	1.86409	1	-0.339639	0.200747	-0.802439		1	0.231822	0.0803717	0.485921	1	-0.229514
A4GNT	1	0	1	0	1	-5.12548e-15	1	0		1	0	1	-5.12548e-15	1	0
AAAS	0	-0.857689	0	-0.868567	0.886287	-0.191387	6.99315e-06	-0.574504		0.656225	-0.0692381	0.726883	-0.117035	0.486954	-0.457863
AACS	0.328926	0.10908	0.965342	-0.0404368	0.688951	0.218364	1.76107e-06	0.572215		0.924836	-0.0587222	0.0991249	-0.245327	0.697953	0.296035
AADAC	0.351948	0.499378	0.756485	0.310294	0.152876	1.00955	0.532032	0.48601		1	0.190281	1	-0.0327216	1	-0.33224
AADAT	0.129728	-0.216638	0.0162341	-0.443831	0.257432	0.429437	5.96043e-06	0.665366		0.283606	-0.194344	0.0805709	-0.456532	1	0.0456755
AAED1	0.00299004	0.568479	0.359225	0.285848	0.451413	0.445133	0.471756	0.263438		0.112897	0.404869	1	0.0833607	1	0.224755
AAGAB	1	0.00262853	0.424686	-0.16891	0.47309	0.348102	0.111487	0.339943		1	0.00859453	0.577946	-0.199275	1	0.0022463
AAK1	3.1506e-20	1.49535	6.24705e-74	2.19861	0.298849	-0.761354	1	-0.173724		0.0217582	-0.577612	0.982006	0.0879416	1	0.0170215
AAMDC	1.52058e-06	-1.02726	6.92165e-06	-1.05956	0.559667	0.373712	4.82522e-10	1.39789		1	0.0466033	1	-0.0251171	0.0100673	1.06785
AAMP	0.000691238	-0.27928	0.00468019	-0.273778	0.424048	0.299726	1	0.00537923		0.320732	0.121165	0.805083	0.0904375	1	-0.171944
AANAT	1	-0.993793	1	0	1	0.354668	0.906094	3.15547		1	-3.127	1	-2.25531	1	-0.294302
AAR2	0.708344	-0.205892	0.922185	0.149137	1	-0.179188	1	0.160724		0.386143	-0.421538	1	-0.103797	1	-0.0748715
AARS	1.56782e-08	-0.373408	0.737415	0.067388	0.741069	0.211978	0.00113527	-0.390218		0.245387	-0.11995	0.0296504	0.284447	0.0401969	-0.72427
AARS2	5.39395e-05	-0.476037	0.000423531	-0.436742	0.966842	0.149373	0.307623	-0.218887		0.365646	0.165661	0.581849	0.167759	1	-0.204686
AARSD1	6.75538e-12	-0.746861	4.11312e-15	-0.874562	0.00626606	0.806927	0.105671	0.287144		0.086465	0.201786	1	0.0364377	0.749599	-0.320651
AASDH	7.04487e-13	1.01188	2.2604e-08	0.940082	0.34867	-0.509969	1	-0.10299		1	-0.0813573	0.597221	-0.188299	0.941426	0.331021
AASDHPPT	0.439151	0.206104	1	0.00986768	0.824705	0.291987	0.804027	0.167766		0.296739	0.320249	1	0.0843553	1	0.195543
AASS	0.665448	-0.348749	0.931504	0.255779	0.0380508	-2.23023	1	-0.0313663		0.860371	-0.508757	1	0.0586144	0.443721	1.68673
AATF	0.00052639	-0.545072	0.042495	-0.384451	1	-0.104002	0.0100961	-0.611221		0.274021	-0.246613	0.967565	-0.124463	0.135442	-0.75123
ABAT	0.114636	-0.164953	2.49971e-06	-0.503762	0.0596098	-0.610624	0.000558894	-0.474566		0.564421	0.103607	0.10715	-0.271748	0.90761	0.244913
ABCA1	0.728765	0.520779	8.18387e-05	1.75834	0.796282	0.673506	2.74877e-41	4.08914		1	0.194637	0.00668756	1.39274	4.02478e-15	3.60813
ABCA12	0.00637686	0.931658	0.0293248	0.794325	0.135814	-1.37311	0.351295	-0.725125		1	0.135151	1	-0.0389679	0.857257	0.785922
ABCA13	0.831848	0.244599	1	-0.0926712	0.0970755	0.989231	0.54477	0.500843		1	-0.193969	0.510115	-0.56708	0.622845	-0.680722
ABCA2	1.09328e-12	-1.15761	0.000188129	-0.75499	0.0227124	0.95377	4.21324e-12	1.36492		0.0393164	-0.398808	1	-0.0340743	1	0.0234669
ABCA3	4.51534e-14	0.737115	3.94234e-38	1.23311	0.659618	-0.298386	0.0307054	-0.297386		0.00130775	-0.357634	0.756387	0.101716	0.729105	-0.345908
ABCA4	0.879232	0.484868	1	-0.0467698	1	-0.842684	0.0994681	-2.91607		0.935257	0.911736	1	0.344228	1	-1.14856
ABCA5	0.281573	-0.240431	0.12508	-0.318206	0.191281	0.572428	0.00465638	0.554672		0.00532109	0.518012	0.186824	0.404623	0.406236	0.503772
ABCA7	0.794256	-0.0990068	1	-0.0351144	0.11837	-0.648724	0.0386842	-0.519728		0.99899	0.102326	0.957314	0.126481	1	0.230966
ABCB10	0.000480246	-0.598925	8.53352e-07	-0.870664	0.475887	0.401055	0.021661	0.473801		0.267624	0.261808	1	-0.0478419	0.81785	0.334378
ABCB11	0.00832527	-1.34259	0.107748	-0.954414	1	0.217299	4.42126e-15	2.44952		1	0.0983501	0.991337	0.451482	9.23151e-07	2.33042
ABCB4	1	2.26029	1	2.3028	1	-5.12548e-15	1	0		1	0	1	0.147465	1	0
ABCB5	1	0	1	-2.33895	1	-5.12548e-15	1	-2.33247		1	2.36135	1	-5.12548e-15	1	0
ABCB6	5.03387e-22	-0.911466	4.19456e-15	-0.969566	0.253182	-0.409943	2.9762e-05	-0.65028		0.766828	0.0958545	1	0.00184979	1	-0.14535
ABCB7	8.00648e-08	0.49206	0.00448496	0.377288	0.151746	-0.483666	0.0134838	-0.460761		0.666157	-0.102923	0.189449	-0.253708	1	-0.0759715
ABCB9	0.740716	0.350774	0.00237734	1.52266	0.966842	-0.437822	0.26452	0.905043		0.51583	-0.728872	0.753377	0.405352	1	0.612068
ABCC1	3.09757e-16	0.723567	1.25456e-24	0.837799	0.579626	-0.272264	0.158161	-0.207667		0.138753	0.189245	0.0232881	0.266694	0.813562	0.258378
ABCC10	0.258124	0.170036	2.21108e-07	0.683424	0.235417	-0.478127	0.676004	-0.158088		0.689495	-0.126206	0.0597004	0.351799	1	0.195559
ABCC2	1	0.051489	0.723493	0.206135	0.837792	-0.334133	0.929809	-0.22235		1	0.0328515	1	0.152824	1	0.141356
ABCC3	1	0.14407	1	-0.349852	1	-0.259184	1	0.217286		1	-0.556735	0.714319	-1.08916	1	-0.0796162
ABCC5	0.434824	0.101872	0.589205	0.0890993	0.179527	-0.517613	0.214591	-0.203585		0.153918	-0.161654	0.260929	-0.210797	1	0.159795
ABCC6	0.026255	0.286274	1	-0.081526	0.174077	-0.616969	1	0.0179495		0.691498	-0.13346	0.0724934	-0.540823	0.527038	0.505921
ABCC8	1	2.24991	0.930779	-1.41443	1	-5.12548e-15	0.601746	-3.70753		0.713088	3.74102	1	0.153905	1	0
ABCC9	1	-0.15476	0.780127	-3.19358	0.966842	-3.00372	1	-0.0316666		1	0.0884394	0.979006	-3.08899	1	3.02811
ABCD4	2.18722e-06	-0.565047	0.00233409	-0.601685	1	0.0806666	0.811258	0.119379		1	-0.0449004	0.982651	-0.122589	1	-0.00491716
ABCE1	1	-0.00950448	0.895597	0.0397707	1	-0.0971868	1.77497e-06	-0.529869		1	-0.032086	1	-0.019526	0.302251	-0.465915
ABCF2	3.15984e-08	-0.357048	2.92425e-06	-0.433301	1	0.0562396	5.15417e-09	-0.620815		1	0.0335157	0.871763	-0.0791995	0.0595848	-0.643441
ABCF3	8.11952e-06	-0.359601	0.40483	-0.123922	0.822807	0.181479	0.270301	-0.179049		1	-0.000630165	0.306731	0.198219	0.551359	-0.361931
ABCG1	0.631311	1.61228	1	0	1	-2.17189	1	0		1	-2.28266	0.463778	-3.99912	1	0
ABCG2	0.000142837	2.53629	7.41597e-10	3.35029	0.462484	-4.21088	1	-0.339274		1	0.0964292	0.0802056	0.878327	0.627169	3.93791
ABCG4	1	0.0913456	0.0343096	0.581322	1	-0.106986	0.0448692	-0.832709		0.863151	-0.226618	0.783613	0.226171	0.252342	-0.949921
ABCG5	0.233661	0.458925	0.922476	-0.156413	0.0602665	1.10341	0.00394998	0.90909		0.271153	0.56883	1	-0.083517	0.942912	0.370264
ABCG8	1	0	1	0	1	-5.12548e-15	1	0		1	0	1	-5.12548e-15	1	0
ABHD1	4.13607e-19	-1.11183	1.5608e-08	-0.720619	0.458655	0.355571	0.0678728	-0.326343		1	0.0499358	0.0831051	0.402165	0.179894	-0.634726
ABHD10	2.09926e-06	0.502048	9.29168e-05	0.450454	0.055146	-0.638449	1	-0.0368097		0.51035	0.147645	1	0.0590608	0.0460852	0.74834
ABHD11	2.80373e-12	-1.22926	0.0169277	-0.50636	0.00189248	1.13264	2.81146e-05	0.983825		0.808866	-0.152198	0.0796831	0.535264	0.920326	-0.303016
ABHD12	4.73523e-07	-0.499572	0.0402666	-0.243632	1	0.081549	0.796639	-0.103252		1	0.0582783	0.111729	0.276939	1	-0.127982
ABHD12B	1.51706e-08	-0.71282	1.51414e-06	-0.52675	1	0.129282	0.904166	0.079529		0.678653	-0.0952971	1	0.054274	1	-0.147001
ABHD13	0.129695	0.177043	0.252564	0.164957	0.312212	-0.388745	0.00556115	-0.444445		1	0.0328101	1	-0.0158608	1	-0.019865
ABHD17A	0	-0.779934	5.46436e-06	-0.549554	0.0468286	0.585067	0.147104	-0.213964		0.802286	0.0636335	0.222884	0.256326	0.0286747	-0.736626
ABHD17B	0.785	-0.0689745	0.178652	-0.193611	0.573246	-0.277135	0.0304726	-0.358733		0.819743	0.0868523	0.988146	-0.0762351	1	0.00680803
ABHD17C	0.980319	-0.0959734	1	0.047803	1	-0.0288091	0.00117181	0.780077		0.18247	0.38724	0.127253	0.492337	0.00748955	1.19822
ABHD2	9.83758e-73	1.05663	1.08018e-60	1.27593	0.409871	-0.34463	0.0327738	-0.297763		8.43121e-07	-0.352051	0.25932	-0.169469	0.755964	-0.297965
ABHD3	1	0.214796	0.00778343	1.45072	0.481756	-1.23891	0.965545	-0.506528		1	-0.0927781	0.0942792	1.10773	1	0.63938
ABHD5	5.09126e-11	0.638785	6.64946e-15	0.858779	0.917207	0.163003	0.387562	0.184691		1	0.0526429	0.152116	0.235583	1	0.0743727
ABHD6	0.000331628	0.39918	2.15823e-08	0.660789	1	0.105801	1	-0.0396977		0.182825	0.233544	0.000830957	0.457685	1	0.0882623
ABHD8	0.251316	-1.43962	0.988817	-0.41604	0.709995	0.868265	0.143563	1.20619		1	0.466454	0.466227	1.45263	0.813164	0.798926
ABI1	0.000982709	0.31732	1.42521e-05	0.519451	1	0.0191363	0.0287874	0.356733		0.253315	-0.186755	1	-0.0203862	1	0.158989
ABI2	0.485526	-0.0890569	0.59647	-0.084279	0.605851	-0.245076	1	0.0263253		1	-0.0246751	1	-0.0571628	0.81929	0.250076
ABI3	1	0.484109	1	0.42407	1	-0.854089	0.871605	-1.25017		1	0.093146	1	-0.00138964	1	-0.294308
ABI3BP	0.331326	0.974729	1	0.0682664	5.5043e-06	3.19731	2.24745e-18	3.42237		1	0.665892	1	-0.275724	0.277412	0.893834
ABL1	0.0319403	0.17635	0.000790429	0.317339	0.998962	-0.132953	0.391398	0.154739		0.0812963	-0.177495	0.887293	-0.0734579	1	0.11707
ABL2	3.26583e-08	2.13165	9.18681e-13	2.72286	0.875976	0.590098	3.36601e-05	2.10459		1	-0.197479	0.504446	0.358687	0.149327	1.32085
ABLIM1	4.77276e-80	2.73065	5.12461e-49	1.88948	0.242694	-1.04544	0.158203	-0.501941		2.63683e-08	1.28196	0.0232945	0.404609	0.0146828	1.82971
ABLIM2	0.255389	4.01348	0.413811	-2.11346	0.671639	3.9051	1	-0.339277		0.306284	4.44217	0.863687	-1.60589	1	0.0663378
ABLIM3	0.722972	-0.455165	0.645206	-0.728805	0.002759	1.7169	6.18034e-11	2.78179		0.802286	-0.649718	0.57561	-0.962397	0.862133	0.417335
ABR	9.74067e-08	0.420018	1.41956e-16	0.771831	0.80845	-0.196777	1	-0.00916209		0.107952	-0.166865	0.437447	0.148225	1	0.026699
ABRA	1	-0.0194007	0.0139391	-0.560086	0.114784	-0.647821	0.248759	-0.316463		0.0962143	0.317397	0.607902	-0.262314	0.291204	0.647668
ABRACL	0.00651196	-0.339603	8.97136e-05	-0.578993	0.214146	0.453571	0.0167204	0.483032		0.618895	0.140897	0.824255	-0.135888	1	0.168545
ABTB1	2.88275e-15	0.68328	7.80481e-17	0.785086	0.973052	-0.136373	1.46092e-07	0.630235		1	-0.0518795	1	0.0137577	0.0254862	0.719536
ABTB2	2.22974e-05	0.780187	1.0689e-08	1.14654	0.71217	-0.377054	1	0.0894454		0.339191	-0.347975	1	-0.0166443	1	0.124206
ACAA1	5.7149e-09	0.540011	0.000177031	0.438293	1	0.0451893	0.572614	0.144138		0.800855	-0.0880462	0.193354	-0.22737	1	0.0122168
ACAA2	4.06697e-07	0.333205	0.0358427	0.178531	1	-0.049486	1	0.000983549		0.0872533	0.133706	0.968045	-0.0575637	1	0.184027
ACACB	3.66665e-09	1.56824	5.26538e-10	1.6124	3.72416e-08	2.10917	0.867407	0.265111		1	0.158344	0.92946	0.16624	0.000244767	-1.68618
ACAD10	0.677369	0.191131	0.0660835	0.558688	0.359916	-0.645919	0.557169	-0.404101		1	-0.13059	0.853738	0.199805	1	0.115491
ACAD11	0.1062	-0.181774	0.999117	-0.0436478	1	0.102927	0.50534	0.150032		1	-0.00404166	0.901637	0.0968836	1	0.0473378
ACAD8	2.82259e-06	-0.706088	0.201661	-0.255988	1	0.113372	0.906094	0.121787		1	-0.0348156	0.171046	0.377213	1	-0.0279093
ACAD9	0.950544	-0.0338987	0.00560713	-0.234799	0.0809835	0.521111	0.133076	0.203167		0.0833919	0.146322	0.749094	-0.0908979	1	-0.172817
ACADL	0.494256	0.0828991	0.0169015	0.227388	0.139046	0.516536	0.011607	0.319436		0.703487	-0.0826831	1	0.0253117	0.825475	-0.282405
ACADM	5.96072e-37	-1.33382	1.60867e-30	-1.38082	1	0.0985292	0.000354727	0.46928		0.4647	-0.12264	0.503656	-0.208787	0.821009	0.248842
ACADS	1.46843e-13	-0.671525	2.76964e-12	-0.759039	0.0865094	0.500121	0.0303693	0.335635		0.168551	0.164672	1	0.0405787	1	-0.000503996
ACADSB	7.3765e-05	0.360324	0.896451	0.0569474	0.824265	0.185348	2.12292e-07	0.64778		0.527803	0.117989	0.223562	-0.222933	0.1082	0.581176
ACAN	1	0	1	2.30466	1	2.50393	1	0		1	0	1	2.4016	1	-2.47311
ACAP2	0.143074	0.121931	0.0277091	0.20132	1	0.0897667	0.430057	0.139811		0.785763	0.0592814	0.658282	0.101912	1	0.109493
ACAP3	1.86263e-46	1.67261	1.31098e-85	2.52562	1	0.038175	0.0177255	-0.820262		0.00549309	-0.671968	0.675773	0.143797	0.00367623	-1.5278
ACAT1	1	0.0231833	1	0.031082	0.484636	0.291465	4.02592e-05	0.534626		1	0.0298409	1	0.00041133	0.769367	0.273405
ACAT2	1	-0.0108215	0.436878	0.0958784	1	-0.0333309	0.157524	-0.212489		0.0527748	0.181423	0.0570535	0.25128	1	0.000594023
ACBD3	0.000170815	-0.337786	1	0.00602847	0.546738	0.268873	0.118507	0.234175		0.515615	0.105688	0.000894495	0.412557	1	0.071349
ACBD5	0.000589242	0.377724	0.0827672	0.22808	0.214696	0.437192	1	0.0601708		0.534467	0.131646	1	-0.053919	0.891389	-0.243839
ACBD6	0.00204696	-0.360684	0.0994493	-0.24731	0.96739	0.148673	0.584524	-0.148235		1	0.0272192	0.925162	0.104182	0.858416	-0.269451
ACBD7	4.02911e-09	1.35894	2.32471e-23	2.10944	0.20436	0.776379	1	-0.0477055		0.0504476	0.704343	1.20517e-11	1.41829	1	-0.122963
ACCS	1	0.0259922	0.739427	-0.115296	0.7906	0.268534	0.285238	0.266439		0.758645	0.134077	1	-0.0433302	1	0.136886
ACE	1	-2.39317	1	0	1	-2.17188	4.22307e-17	8.19785		1	-2.28267	1	-5.12548e-15	4.2089e-10	8.05535
ACE2	0.450569	3.62196	1	0	1	-5.12548e-15	1	0		1	0	0.686062	-3.61525	1	0
ACER1	1	0	1	0	1	-5.12548e-15	1	0		1	0	1	-5.12548e-15	1	0
ACER2	6.36756e-12	1.07121	0.000236024	0.857174	0.000379574	-1.6865	0.00025387	-1.01336		0.577441	0.222134	1	-0.02918	0.357839	0.8953
ACKR2	1	-0.993803	1	0.34081	0.966842	-3.00372	1	-0.564033		1	0.621825	0.862991	1.92797	1	3.02875
ACKR3	1	0.375748	1	0.421782	1	-0.551613	0.999765	0.620891		1	0.398165	1	0.407179	0.773366	1.56629
ACKR4	0.979144	-0.306125	1	0.356522	1	-0.244162	1	-0.030555		0.830776	-0.752189	1	-0.126751	1	-0.53291
ACLY	7.24339e-05	0.269866	0.000901418	0.275045	1	-0.115178	0.671401	0.0977358		1	-0.019917	0.997608	-0.0513638	0.964508	0.197525
ACMSD	1	-0.172547	1	0.203613	1	-0.84137	1	0.217422		1	0.0949699	1	0.447153	1	1.15107
ACO1	0.0127208	0.245546	0.0504715	0.201359	0.611957	-0.25869	0.356585	-0.16718		1	-0.0192705	0.717816	-0.100068	1	0.0720139
ACO2	7.26909e-09	-1.38754	0	-1.29956	0.000678946	0.818796	2.88911e-11	0.782618		0.772561	0.0755469	0.632225	0.12686	1	0.0399272
ACOT11	0.697985	-0.111003	0.67227	-0.115919	0.322851	0.454623	8.20062e-19	1.26636		0.852804	0.11302	1	0.0696126	0.00916439	0.921733
ACOT12	1	0	1	0	1	-5.12548e-15	1	0		1	0	1	-5.12548e-15	1	0
ACOT13	0.000807344	-0.407005	3.669e-05	-0.509663	0.111118	0.625216	0.0497515	0.338498		0.0871708	0.232015	0.979006	0.0910928	1	-0.0592182
ACOT7	0.000709407	-0.318669	1	0.0192845	0.987865	-0.123056	2.12922e-13	-0.893377		0.376308	-0.123792	0.360136	0.177173	0.00176747	-0.891918
ACOT8	4.61721e-16	-0.982287	5.28057e-15	-1.1038	0.0200726	0.736394	1	0.026654		1	0.00156455	0.777447	-0.157827	0.105454	-0.710569
ACOT9	6.32042e-08	0.385763	1.35471e-06	0.397142	0.762118	-0.195981	0.676367	-0.0998248		0.680429	-0.0680343	0.719038	-0.0933485	1	0.032466
ACOX1	9.76358e-13	1.53167	2.62126e-24	2.07346	0.021598	0.612467	0.00605644	0.349835		1	-0.000256432	3.12119e-07	0.504959	0.789308	-0.261695
ACOX2	3.53831e-05	-1.05368	1.11611e-06	-1.81715	0.815693	0.296208	0.0432011	0.750107		0.66189	-0.305596	0.0238407	-1.10434	1	0.152745
ACOX3	0.902343	-0.0876158	0.00161138	0.585527	1	-0.0500159	0.00199824	0.781699		0.679423	0.197715	1.49084e-05	0.833869	0.0222373	1.03012
ACP1	0.000418712	-0.445988	4.16277e-05	-0.462968	1	0.0885621	0.595629	0.132536		0.725564	0.118816	1	0.0648179	1	0.160509
ACP2	2.01072e-14	-0.763891	8.34079e-14	-0.744679	0.0409528	0.568243	1.1234e-05	0.560778		0.00495037	0.26365	0.229236	0.244852	0.802139	0.258192
ACP5	1.75633e-11	-1.33583	3.73085e-07	-1.07444	0.547143	-0.428563	0.0537445	-0.529515		0.952071	-0.12425	1	0.0992057	1	-0.228439
ACP6	0.000396871	-0.530045	1.08191e-08	-0.865257	0.385599	0.399894	0.160097	-0.353377		0.134693	0.253616	0.975769	-0.120426	0.461581	-0.499944
ACR	1	-0.0229949	0.00161492	1.31764	1	-0.377175	0.756519	0.409779		1	-0.140681	0.0160191	1.16341	0.854465	0.648144
ACRBP	1	0	1	0	1	-5.12548e-15	1	0		1	0	1	-5.12548e-15	1	0
ACRC	9.87064e-08	-0.642456	2.00946e-11	-0.915846	0.985029	-0.145011	0.166302	-0.280305		1	-0.00709902	0.173636	-0.31751	1	-0.141165
ACRV1	3.75202e-08	-1.33617	0.0387621	-0.600558	0.00989965	-1.18496	1	-0.0185771		0.298545	-0.375971	0.749017	0.322465	0.338812	0.789749
ACSBG1	0.3243	0.433682	0.00206509	1.44006	0.849326	-0.447218	1	0.131542		0.055221	-1.19682	0.979006	-0.228613	0.94322	-0.621989
ACSBG2	0.148722	-0.152385	0.717132	0.0846055	1	-0.0737108	0.0908519	0.283931		0.686219	-0.0902462	0.814393	0.110927	0.791203	0.271319
ACSF2	0.248969	-0.150674	9.18499e-10	-0.75556	0.397306	-0.358538	1	-0.00359896		0.279697	0.173247	0.00422079	-0.467821	0.264714	0.529179
ACSL1	2.61098e-31	1.12284	4.6557e-31	1.30574	0.722372	0.242271	0.354848	-0.23547		0.948983	-0.0823436	1	0.0638873	0.259544	-0.554309
ACSL3	0.00271963	-0.365737	0.142357	-0.212592	0.38209	0.377506	0.0896143	-0.309356		0.0180122	0.328394	0.00578245	0.444188	0.63851	-0.362269
ACSL4	0.0744002	0.17772	0.362475	0.129059	1	-0.0477845	0.485148	0.15174		0.854734	-0.0724712	0.453998	-0.158342	1	0.131046
ACSL5	3.11094e-07	-0.823163	0.00153169	-0.59656	0.784881	0.242881	0.286551	0.323633		0.992487	-0.0979978	1	0.0909868	1	-0.0170126
ACSL6	1	-2.39318	1	0.808895	1	-2.17189	1	-2.33645		1	0.0800797	0.979006	3.2572	1	0
ACSM3	0.741107	0.67657	0.92078	-0.610411	1	-0.549448	0.104792	-2.91884		1	0.661364	0.967808	-0.65745	1	-1.69581
ACSS1	1.07965e-14	0.870799	1.40255e-20	1.17194	0.0856882	-0.753319	0.00153372	-0.693787		1	-0.0275911	0.23006	0.237042	1	0.0375393
ACSS2	0.377598	0.115791	1	0.0167474	0.919194	0.157214	0.000952321	0.441954		0.0321876	0.248733	0.746033	0.113156	0.16001	0.536414
ACSS3	0.895395	0.1998	0.462919	0.383907	0.621863	0.608562	0.0852612	0.785842		1	0.0328304	1	0.179653	1	0.210739
ACTA1	0.00232776	-0.449207	6.90498e-05	-0.652273	0.659899	0.283288	0.00373506	0.557678		1	0.0181317	0.587763	-0.22213	0.831288	0.29301
ACTA2	6.11968e-39	0.850301	4.86519e-13	0.603816	0.0263526	-0.584313	0	-1.22812		0.00953076	0.21299	0.878242	-0.0698731	0.333135	-0.427493
ACTB	0.000644825	-0.273064	0.0225423	-0.222347	1	0.0445787	0.137502	-0.212842		1	-0.019117	1	-0.00436315	0.746419	-0.276096
ACTC1	0.0192437	-0.481543	2.37965e-12	-1.78372	0.00185916	1.44949	7.88861e-50	4.56093		0.0902176	0.362349	0.0115894	-0.978835	8.52052e-20	3.46691
ACTL6A	0.012298	0.229581	1	0.00622891	0.363351	-0.354205	0.385005	-0.229141		1	-0.0490956	0.0227549	-0.309291	1	0.0827029
ACTL9	1	0	1	0	1	-5.12548e-15	1	0		1	0	1	-5.12548e-15	1	0
ACTN1	0.00573508	0.194378	0.145338	0.13347	0.0646686	-0.5394	2.23829e-05	-0.460954		0.876946	-0.0465524	0.331227	-0.144084	1	0.0375217
ACTN2	1	-0.0641526	0.000897413	-0.762914	0.605817	0.457719	6.3134e-142	3.10193		0.00856878	0.613765	1	-0.125345	2.63385e-26	3.25011
ACTR1A	0.425308	-0.0748263	0.413569	0.0984662	1	-0.0132251	0.135386	0.203191		1	-0.0368654	0.692995	0.0997273	1	0.182115
ACTR2	0.0618439	0.150759	0.153313	0.159895	1	-0.107652	6.16511e-14	-0.896702		1	0.0141834	1	-0.0130763	0.0153862	-0.773672
ACTR3	1	-0.00223617	0.937106	-0.034944	1	-0.00392219	0.207633	-0.181995		0.126799	0.131063	0.951601	0.0616065	1	-0.0459671
ACTR3B	0.0239112	-0.209849	0.000138625	-0.409605	0.804039	0.183607	0.214642	0.20974		0.27721	0.153472	0.900941	-0.0833799	1	0.180064
ACTR5	0.785	0.090118	0.922185	-0.076498	1	0.0659181	1	-0.0269852		0.752473	0.130331	1	-0.0728626	1	0.0364694
ACTR6	0	-0.717529	0	-0.744621	0.391948	0.337751	0.349028	-0.1783		0.438603	0.0969344	1	0.0327168	0.448597	-0.422363
ACTR8	0.558532	0.10286	1	-0.00489576	1	0.0145733	0.144809	-0.25379		0.005022	0.34593	0.29448	0.201505	1	0.0793486
ACTRT2	1	0	1	0	1	-5.12548e-15	1	0		1	0	1	-5.12548e-15	1	0
ACVR1	0.774386	0.0485487	0.059629	0.180511	1	-0.00859914	1	-0.00229918		0.20575	0.126974	0.0922707	0.222297	1	0.137688
ACVR1B	0.0160376	-0.629889	1	0.0805522	1	0.146526	0.212626	0.476883		0.340038	-0.406418	0.756682	0.267613	1	-0.0731162
ACVR1C	0.0910787	2.15829	0.585578	1.11379	1	-0.502816	0.572614	-3.71638		1	0.61986	1	-0.448683	1	-2.47309
ACVR2A	6.25687e-07	0.56749	4.44871e-07	0.576524	0.302118	-0.450529	0.590127	-0.155571		0.893244	-0.0965753	0.678951	-0.124384	1	0.204058
ACVR2B	0.00336868	-0.720342	0.312993	-0.473718	0.223839	-0.702107	0.0811828	-0.922462		6.82704e-06	-1.26314	0.0101591	-1.05648	0.0244733	-1.48469
ACVRL1	1	-0.165412	0.780127	3.14734	1	0.389906	0.572614	3.68531		0.691498	-3.65604	1	-0.349435	1	-0.331198
ACY1	2.21108e-16	-0.779945	0.00253905	-0.397627	0.970599	-0.156996	0.346462	-0.206838		1	0.00123184	0.0541263	0.344748	1	-0.0542644
ACYP1	0.0118706	-0.531683	0.000382044	-0.802592	0.0312965	0.887871	0.00952955	0.622015		0.0536505	0.494387	0.896394	0.186158	1	0.227983
ACYP2	0.982826	0.0567091	0.993307	0.0587304	0.430262	-0.407342	0.159467	-0.345516		0.690991	0.142657	0.922353	0.108147	1	0.205849
ADA	7.82718e-05	-1.36618	6.05056e-14	-2.10206	0.00112999	1.39012	1.23632e-05	0.975889		0.000735794	0.920373	1	0.14727	0.518799	0.513166
ADAD1	1	-0.157882	1	0.489152	1	0.896351	1	0.500931		1	0.0875181	1	0.705395	1	-0.311414
ADAL	8.22411e-08	-0.8428	9.58864e-14	-1.51027	0.830439	0.221874	2.43424e-05	0.771464		0.0663199	0.321125	0.387584	-0.388777	0.01919	0.868708
ADAM11	0.136553	-4.47779	1	0.487378	0.454998	-4.213	1	0.498831		0.967572	-1.13097	0.686062	3.79073	0.831288	3.55371
ADAM17	1.00744e-05	-0.3913	2.15425e-07	-0.481733	0.641851	-0.242742	0.0464714	-0.270689		0.865044	0.0632075	1	-0.0638125	1	0.039558
ADAM19	1	0	1	0	1	-5.12548e-15	1	0		1	0	1	-5.12548e-15	1	0
ADAM22	0.106547	0.949375	0.596575	0.531537	0.186332	-2.38264	0.375681	-1.22376		1	-0.000729285	0.878242	-0.450482	1	1.15972
ADAM23	0.710828	-0.0703066	8.12516e-05	-0.502811	1	-0.0326535	1.71587e-05	0.531332		1	-0.0471306	0.00199109	-0.515075	0.194284	0.522249
ADAM33	4.45522e-22	-0.978317	5.0517e-06	-0.585125	0.00425597	0.739301	0.00147338	0.452961		0.131835	-0.216977	0.704457	0.13972	0.211058	-0.501559
ADAM8	0	-0.542274	0.189616	-0.134884	1	-0.0629138	1	-0.00187448		0.000558218	-0.229087	0.406701	0.141634	1	-0.163363
ADAM9	3.19302e-11	-0.630291	8.12489e-07	-0.532575	0.906003	-0.167904	0.0389308	0.301652		1	-0.0390836	1	0.0209917	0.374421	0.434919
ADAMTS1	0.401984	0.162988	0.000661426	0.700093	1	0.0133139	0.0432485	-0.679961		3.59972e-18	-1.40534	2.11195e-06	-0.904172	1.50853e-07	-2.09564
ADAMTS10	1	-0.172074	0.137399	-0.942547	0.692557	-0.599501	6.13522e-06	1.69415		1	-0.240237	0.145504	-1.04886	0.000509983	2.0536
ADAMTS13	0.259676	0.558868	0.0118127	1.1528	0.571801	-0.803088	0.0710217	0.959735		1	-0.282675	0.9506	0.274164	0.117853	1.47683
ADAMTS14	1.30908e-12	-0.565154	7.20819e-08	-0.48762	0.234615	0.428647	6.51179e-22	1.0181		0.546376	0.0881726	0.588072	0.129313	0.0513653	0.68387
ADAMTS15	0.141456	4.30756	1	-0.036278	1	-5.12548e-15	0.363509	2.29358		1	2.36135	0.653611	-1.90007	0.441036	4.49108
ADAMTS17	0.000639846	-0.944301	0.000170735	-1.29451	1	0.0949826	0.0253763	0.722042		0.942621	-0.189788	0.427241	-0.573914	0.782884	0.440103
ADAMTS19	1	-0.285908	0.492957	-1.16378	0.980303	-0.703587	0.641397	-1.14933		1	-0.424051	0.461159	-1.34329	1	-0.864374
ADAMTS2	2.05651e-09	-0.690948	1.90984e-11	-0.698568	1	-0.120815	1	-0.0130036		0.125322	0.224613	0.463778	0.179725	0.806452	0.343505
ADAMTS20	2.66646e-11	0.753818	0.694409	0.112759	0.172015	-0.57533	1.42669e-07	-0.950808		0.23574	-0.238712	2.15846e-10	-0.91679	0.320908	-0.610018
ADAMTS3	0.000131308	1.38172	0.0233847	1.26797	0.0117517	-3.1023	0.0488201	-1.71651		1	-0.0211251	1	-0.162329	0.927081	1.36348
ADAMTS4	6.69833e-103	-2.38743	8.78032e-39	-2.43441	0.20627	-0.464842	0.283079	-0.293351		1.37709e-14	-0.902682	0.000857738	-0.987312	0.0986054	-0.728962
ADAMTS5	0.692103	0.386441	1	-0.137006	0.0409154	1.54926	9.16416e-06	2.01728		1	-0.144885	0.576199	-0.704476	1	0.328263
ADAMTS6	4.45666e-08	0.595981	0.205094	0.233595	3.91375e-07	-1.61106	1.56729e-13	-1.29344		1	-0.0190909	0.0222531	-0.417171	0.941236	0.301678
ADAMTS7	4.2624e-11	2.01677	2.01004e-05	1.12714	0.170822	1.07558	0.7144	0.300651		0.00174025	1.37357	0.20886	0.448473	0.696976	0.606042
ADAMTS8	0.281835	3.98383	1	0.646683	1	2.49313	1	-0.565137		0.710232	3.75207	1	0.490027	1	0.566089
ADAMTS9	3.49158e-21	1.37623	2.08818e-10	1.49268	3.61158e-06	-1.96997	0.00103571	-1.13117		0.00134502	-0.782391	0.00122546	-0.702941	1	0.0553868
ADAMTSL1	0.744374	1.0704	1	-0.0407739	0.000432792	3.79406	0.338713	1.84381		1	0.0879566	0.957954	-1.05475	0.134019	-1.86959
ADAMTSL2	0.00161096	0.256963	1.83659e-06	-0.913621	0.532002	-0.297992	3.26454e-13	0.950964		5.6313e-26	1.1433	1	-0.0645951	1.57127e-19	2.39694
ADAMTSL3	0.901255	0.0474827	0.000136708	-0.417601	0.00135838	-0.971649	1.36082e-11	-0.93529		1.01163e-05	-0.439311	0	-0.941251	0.618892	-0.396446
ADAMTSL5	0.252354	-2.47488	0.445491	-3.72146	0.665575	1.09685	0.0145436	2.45845		1	-0.851241	1	-2.25528	1	0.50795
ADAP2	0.250462	0.44012	0.637693	0.24569	0.240534	0.771615	0.111576	0.63691		0.898377	0.247275	1	0.0128068	1	0.109989
ADAR	0.0630219	-0.173853	0.302132	-0.135484	1	0.0332739	0.797637	-0.0924391		1	0.00798563	1	0.0102396	1	-0.114539
ADARB1	0.658755	-0.163694	1	-0.0229594	0.919284	-0.275812	0.216136	0.381687		1	0.106682	0.715298	0.210274	0.269025	0.77339
ADARB2	1	0	1	0	1	-5.12548e-15	1	2.30927		1	0	1	-5.12548e-15	1	2.19525
ADAT1	0.881243	-0.154877	0.844516	-0.18885	1	0.0385944	0.97587	-0.173921		1	0.0976612	1	0.0257971	1	-0.110336
ADCK1	1	-0.0556974	0.0221779	-0.377099	1	0.0733541	0.804027	-0.132717		1	0.0189353	0.178631	-0.340923	1	-0.182824
ADCK2	1	-0.0490898	1	-0.0363147	1	0.050384	0.581138	0.182676		0.997963	-0.0864686	0.968559	-0.110316	1	0.0484551
ADCK3	5.36041e-16	-0.77114	1.03688e-09	-0.657007	0.539479	0.276309	1.47031e-11	0.795463		0.503292	0.111946	0.42006	0.190007	0.0728523	0.631735
ADCY2	0.125402	-0.800984	1	0.117274	0.305059	0.799054	3.16174e-17	3.15096		0.375784	-0.761297	1	0.118814	0.00229151	1.58742
ADCY3	0.410601	1.91468	0.0942756	-2.23023	0.236682	2.89445	0.418842	0.877646		0.0965893	3.1229	0.958298	-1.04386	0.683466	1.07876
ADCY5	0.739714	0.0989424	0.713751	0.107394	0.839398	0.231349	0.135745	0.322166		0.746203	-0.135893	0.674794	-0.164412	1	-0.0413385
ADCY8	1	0	1	0	1	-5.12548e-15	1	0		1	0	1	-5.12548e-15	1	0
ADCYAP1	0	-0.687653	0	-0.822408	0.360471	-0.317344	0.00989853	-0.343222		0.239039	0.11614	1	-0.0557434	1	0.0918328
ADCYAP1R1	0.739619	-0.315932	0.760782	0.664805	0.0284656	-1.97007	1	-0.294457		0.00357061	-2.27015	0.129268	-1.32271	1	-0.577557
ADD1	0.393862	0.0818659	0.182268	0.133057	0.32834	0.329216	0.000350082	0.407035		0.260492	0.109663	0.500559	0.124408	0.979016	0.190259
ADD2	1	-0.468294	1	-0.429627	1	0.0792104	1	-0.947833		1	-0.211726	1	-0.213477	1	-1.22922
ADD3	0.000358352	0.39538	7.87388e-10	0.721012	3.75915e-06	-1.37776	0.0702392	-0.454565		1	0.0289132	0.0472947	0.31773	0.0464685	0.955439
ADGB	0.0411122	4.959	1	0.808892	0.966842	3.37917	1	-0.027128		1	2.36303	0.583753	-1.69461	1	-1.14853
ADHFE1	0.0873158	-0.475464	0.380699	-0.285824	0.00059378	1.26355	6.60216e-18	1.93788		0.709054	0.234352	0.456703	0.388173	0.0334782	0.909947
ADI1	0.00310396	0.494785	0.0219392	0.42408	1	0.0878308	7.69477e-09	1.05806		1	0.0603441	1	-0.0490269	0.0106827	1.03345
ADIPOQ	0.831955	0.126725	0.0120976	-0.555717	7.96437e-21	2.40924	3.30478e-30	1.938		1	0.0196705	0.0333064	-0.700773	0.343758	-0.449488
ADIPOR1	6.54491e-05	-0.312491	0.00960698	-0.241888	0.485734	0.275726	0.851158	-0.0790991		1	-0.0276679	1	0.00623157	0.450135	-0.382077
ADIPOR2	0.823945	0.0397203	0.268864	0.111906	0.694647	-0.204497	0.00691634	-0.324083		1	-0.0224983	1	0.0130298	1	-0.140057
ADIRF	0.933604	1.24223	0.154437	2.49544	1	-2.17188	1	-2.33644		1	0.0800759	0.827868	1.3326	1	0
ADK	9.36734e-15	-0.67598	0	-1.01747	0.349914	-0.345128	0.322803	0.166426		0.198007	0.15268	0.16462	-0.22542	0.0523806	0.663592
ADNP	1	0.00510753	0.0519762	-0.210576	0.992885	-0.124444	0.241102	-0.181269		0.538581	-0.0869105	0.00628392	-0.339583	1	-0.138981
ADNP2	0.5847	0.0958235	0.977551	-0.0577306	0.992214	-0.158592	0.9273	-0.0900111		1	0.0368143	0.661994	-0.153185	1	0.111929
ADORA2A	0.637402	0.409192	0.0664066	1.03792	1	0.338759	1.07048e-11	2.82443		0.728502	-0.574171	1	0.016935	0.000728116	1.91036
ADORA2B	1	-0.0942636	0.851095	-0.522291	1	-0.543068	1	-0.254347		1	-0.257983	0.726086	-0.723266	1	0.0385725
ADPGK	1.89579e-07	-0.447509	0.048651	-0.240715	0.822723	-0.177508	0.17631	-0.233315		1	-0.0209644	0.500993	0.148829	1	-0.0765174
ADPRH	3.79444e-09	-0.479917	0.0017096	-0.313238	0.512668	-0.278109	0.0323176	0.303043		0.848006	0.0633707	0.25486	0.192688	0.0644726	0.6435
ADPRHL1	1	-0.697577	1	0.806899	0.692557	-3.5327	1	0.819712		1	-1.29477	1	0.173372	1	3.02875
ADPRHL2	0.577195	0.0791958	0.282522	-0.144889	0.901878	0.155253	0.00647848	0.369902		0.724542	0.0824964	0.381134	-0.178192	0.676245	0.299138
ADPRM	3.8576e-07	-0.580466	0.00435515	-0.38016	0.359424	0.417621	0.385005	0.212666		0.437545	0.147661	0.139737	0.31156	1	-0.0611327
ADRA1A	1	0	1	0	1	-5.12548e-15	1	0		1	0	1	-5.12548e-15	1	0
ADRA1B	0.633305	1.61734	0.418865	-1.38756	1.32807e-06	4.95106	0.0147475	1.74346		0.219494	2.80956	1	-0.213946	1	-0.425938
ADRA1D	0.719193	-0.0983148	0.0264798	-0.358295	0.12282	0.577941	0.159941	-0.331709		0.994907	0.0865129	0.570057	-0.209804	0.0450593	-0.820019
ADRA2A	1	0.0881848	1	0.0130853	0.00106703	-1.62819	0.0873745	0.498724		5.90117e-05	0.95863	0.000420348	0.84535	1.89057e-12	3.0837
ADRA2B	1	-0.723004	0.841602	-0.815229	0.144222	1.77868	0.00599901	2.24737		1	0.311658	1	0.181007	0.81276	0.775866
ADRA2C	1	-0.141455	1	-0.037034	1	-2.17188	1	-2.33643		1	0.0800767	1	0.155366	1	0
ADRB1	1	0.701417	1	0.80961	1	1.1835	1	-0.025228		1	0.0785308	1	0.168241	1	-1.12496
ADRB2	1	0	0.627001	1.72686	1	2.5039	1	0.821367		1	2.36135	0.46591	4.18053	1	0.555484
ADRB3	1	0	1	0	1	-5.12548e-15	1	0		1	0	1	-5.12548e-15	1	0
ADRBK1	2.58443e-09	-0.568417	1.22531e-08	-0.616295	0.890444	0.165047	1	-0.00521093		1	0.0166758	1	-0.0678615	1	-0.153538
ADSL	2.98064e-12	-0.639611	4.81299e-06	-0.477993	0.671167	0.234274	0.686188	0.108296		0.537362	0.0963048	0.253054	0.221165	1	-0.0308448
ADSSL1	5.75117e-40	1.07612	2.77792e-33	1.22796	0.00536573	-0.795618	0.336438	-0.204269		0.0267828	-0.265321	0.420655	-0.150847	0.706491	0.327702
ADTRP	1	0.129861	1	0.811685	1	-0.54504	0.760137	1.73759		0.870684	-1.67974	1	-1.02035	1	0.606276
AEBP1	0	-1.26841	6.49484e-12	-0.609641	0.781895	0.190933	0.484539	-0.131756		0.0249904	-0.192871	0.000438674	0.428989	0.208893	-0.516294
AEBP2	0.0321428	0.230142	0.121272	0.201485	0.0882395	-0.583271	0.00681898	-0.438145		0.430488	-0.145054	0.24995	-0.210523	1	0.00581955
AEN	0.0175036	-0.251313	0.446707	-0.121691	0.149446	0.493543	0.0458008	-0.327489		0.1531	0.191275	0.0887826	0.284462	0.116292	-0.630475
AFAP1	1.67966e-06	0.383095	0.12723	0.172448	0.385599	-0.347426	0.0015219	0.420055		0.13029	-0.170264	0.000235595	-0.418203	0.109095	0.60147
AFAP1L1	0.000103906	0.289888	0.0378245	0.206175	0.00763566	-0.710261	1.24236e-28	-1.4774		0.000684626	-0.271352	0.000365962	-0.391487	0.000596152	-1.03286
AFAP1L2	5.7931e-08	-0.650702	8.10895e-07	-0.681265	0.244904	0.457816	1.33976e-62	2.26042		1	-0.0322013	0.980906	-0.0993782	6.88865e-12	1.77613
AFF1	0.0191808	-0.230423	1	-0.0317231	0.617872	0.260494	4.00987e-11	0.758269		0.212274	0.157908	0.0229442	0.320255	0.0572022	0.660739
AFF4	7.09325e-36	1.94167	7.80143e-78	1.92294	0.0407889	-0.735458	0.0280353	-0.493951		0.119222	-0.273965	0.0118162	-0.329534	1	-0.0251732
AFG3L2	1.20239e-05	0.351112	0.000523395	0.354327	1	0.015271	1	-0.0531351		1	0.0365977	1	0.00266207	1	-0.0293606
AFMID	1.45954e-24	-1.19076	1.13767e-22	-1.19977	0.000660812	0.924723	0.0012247	0.528451		0.69419	0.100456	1	0.0564793	0.77476	-0.297793
AFTPH	0.0932278	0.195005	0.107614	0.239459	1	-0.122036	0.557497	0.158219		0.893821	-0.084869	0.998443	-0.0766073	1	0.198679
AGAP1	0.000807584	0.343707	2.14531e-18	0.928662	0.349759	-0.360707	0.116332	-0.286049		0.000628013	-0.397052	0.496782	0.151016	0.684906	-0.321209
AGAP3	2.12861e-22	-0.86827	5.07232e-11	-0.716615	1	0.0685626	0.0145163	-0.344563		0.95492	-0.0579971	1	0.0570715	0.323164	-0.472745
AGBL1	1.58975e-08	3.42119	2.3086e-40	5.02478	0.853187	-1.41455	0.423591	1.19088		1	0.398164	4.94715e-14	1.97331	0.151191	2.99538
AGBL2	1	-2.39505	1	0.809366	1	0.319919	1	-0.0271387		1	0.0790225	0.979006	3.25922	1	-0.268091
AGBL3	0.250476	4.00844	0.000105114	6.08728	0.198844	4.60303	0.906094	3.15463		1	0	0.0590732	2.20425	0.916819	-1.53967
AGBL4	1	0	1	0	1	2.49315	1	0		1	0	1	-5.12548e-15	1	-2.46301
AGBL5	0.000115182	-0.789986	0.0025108	-0.66036	0.506558	0.396925	0.104911	0.442136		0.363913	0.294084	0.338659	0.385439	0.833558	0.339152
AGFG1	0.00178167	0.280147	1.23439e-08	0.541157	0.831609	0.179733	1	0.0503624		1	-0.0090798	0.131656	0.215481	1	-0.135437
AGGF1	0.793205	-0.0651179	0.000608785	-0.449963	1	-0.0368416	0.809431	-0.100331		1	-0.0226575	0.00979379	-0.445992	1	-0.0830459
AGK	0.0917408	0.337322	0.000772634	0.627613	0.853255	-0.257132	0.0289595	-0.643147		1	0.0765766	0.228057	0.331854	1	-0.304807
AGMAT	0.00141241	-2.25214	0.0190034	-3.2109	0.810255	-0.709685	0.0395917	-3.19964		0.443952	-0.886362	0.646756	-1.90375	0.143787	-3.34608
AGMO	0.697697	0.797591	1	0.356781	1	0.639805	0.921249	-0.973151		1	0.345145	1	-0.12946	0.996305	-1.2644
AGO1	7.57097e-26	1.20026	1.0078e-25	1.34103	0.112982	-1.02708	0.277295	0.285225		0.000982577	-0.483446	0.0222982	-0.379197	0.388382	0.842866
AGO2	5.46304e-10	1.57948	2.11916e-14	2.02118	0.825815	-0.345381	1	-0.0995593		0.0529891	-0.811621	0.342071	-0.406733	0.77476	-0.562977
AGO3	2.5478e-32	1.51553	1.39824e-22	1.58113	0.037528	-0.865902	0.0836628	-0.51422		0.0563007	-0.360067	0.153069	-0.329491	1	-0.00278107
AGO4	0.0551126	0.245862	0.150539	0.234446	0.586033	-0.303689	0.419767	0.19316		0.00953076	-0.367217	0.0195364	-0.415541	1	0.133465
AGPAT2	0.00087126	0.393883	3.05698e-07	0.707274	3.22057e-05	1.09954	1	-1.1192e-05		0.138087	0.253145	0.00118965	0.528187	0.0108754	-0.846629
AGPAT3	0.00047177	0.480104	1.87541e-06	0.620557	0.980298	-0.164281	0.106252	-0.35704		1	-0.0136922	0.969652	0.089941	1	-0.203581
AGPAT4	5.00833e-05	0.377704	1.03983e-09	0.686534	0.00528802	-0.822673	8.80196e-07	-0.808704		0.224194	-0.178432	0.863687	0.0929339	1	-0.161407
AGPAT5	0.0536152	0.346235	0.0160125	0.712756	0.045941	-0.871543	0.259232	-0.456403		0.0677055	-0.460445	1	-0.13425	1	-0.043311
AGPAT6	1	0.00194209	0.00254771	0.270256	0.634119	-0.232051	2.09156e-10	-0.719877		0.298659	-0.113586	0.58303	0.117806	0.0803122	-0.598083
AGPAT9	0.536323	-0.106697	0.661006	-0.0933242	0.912555	-0.181344	0.413307	-0.190129		1	0.0481244	1	0.0229186	1	0.0426287
AGPS	0.00966808	-0.235656	0.157622	-0.166148	0.487684	0.28435	0.00274046	0.393656		1	0.00181767	1	0.0343866	1	0.111556
AGR2	1	0	1	0	1	-5.12548e-15	1	0		1	0	1	-5.12548e-15	1	0
AGR3	0.0123611	1.39137	4.22384e-05	2.39029	0.102313	-2.94277	0.241024	-2.56557		0.870311	-0.662077	0.948195	0.30336	1	-0.268104
AGRN	2.60305e-43	-2.03276	3.33587e-58	-2.49868	0.475333	-0.373628	0.904616	0.104875		1	0.0803713	0.455855	-0.418394	0.314824	0.561392
AGRP	0.850281	0.783534	1	0.169814	1	0.369888	1	-0.282842		1	0.648805	1	-0.0004378	1	-0.0114895
AGT	1	0.367293	1	-0.0362823	0.966842	-3.00372	0.248226	2.50761		1	-0.765115	1	-1.20531	0.315383	4.70447
AGTPBP1	0.410601	1.914	0.930779	1.33485	1	-2.17448	1	-2.33642		1	0.0790215	1	-0.50966	1	0
AGTR1	1.34061e-06	-1.86675	0.00872348	-1.32123	0.965706	-0.301883	0.183965	0.679225		0.594345	-0.395194	1	0.111287	0.742069	0.58329
AGTR2	1	0	1	0	1	-5.12548e-15	1	0		1	0	1	-5.12548e-15	1	0
AGTRAP	0.530327	-0.34507	0.1527	0.739186	0.324461	-0.894482	0.661907	0.393225		0.393284	-0.598276	0.681211	0.442459	0.760179	0.690885
AGXT	1	0	1	0	1	2.49313	1	0		1	0	1	-5.12548e-15	1	-2.46296
AGXT2	1.27201e-06	1.9777	1.63908e-15	4.94044	0.00816808	-5.84146	1	-0.0291257		0.0237427	-2.76186	1	0.16989	1	3.02875
AHCTF1	4.42318e-20	0.698845	2.46898e-13	0.664728	0.20627	-0.407274	0.0152005	-0.35633		1	-0.0170577	0.82294	-0.0876326	1	0.0380493
AHCY	0	-1.04928	0	-1.16623	0.717356	0.213326	0.0739923	0.270193		0.0228515	0.180003	1	0.026673	0.903963	0.234448
AHCYL1	1	-0.00108441	0.556191	0.112741	1	0.0209386	0.906094	0.0867827		1	-0.0626884	1	0.0141082	1	0.00185186
AHCYL2	0.621655	-0.0863219	0.228403	0.160302	0.442385	0.32069	1.94528e-08	0.691357		0.851475	0.080005	0.0689471	0.29005	0.29045	0.454514
AHI1	1.64648e-15	1.24729	4.19557e-26	1.67816	1	0.157292	1	-0.0998311		1	-0.0172944	0.0500429	0.37641	1	-0.268392
AHNAK2	8.36977e-10	0.563522	1.43291e-08	0.550846	3.07433e-05	-1.36733	8.41632e-07	-0.677114		4.72908e-07	-0.486247	2.31777e-06	-0.535716	1	0.214378
AHR	2.43445e-24	2.19165	6.80534e-50	1.93511	0.0751753	-0.833227	0.0104134	-0.713685		0.453151	0.130008	0.369799	-0.163567	1	0.262815
AHRR	5.92682e-51	1.16777	5.40007e-12	0.717614	0.00624222	-0.812212	7.63908e-05	-0.510758		1	-0.0206959	2.77797e-05	-0.50799	0.793186	0.286496
AHSA1	1.35238e-12	-0.545414	1.52682e-10	-0.562755	0.00968455	0.686409	0.338778	0.17089		1	0.00749109	1	-0.0463725	0.225161	-0.508861
AHSA2	0.861696	-0.0521509	0.00553824	-0.37562	0.392503	0.326447	0.014629	0.342788		1	0.0112071	0.0582495	-0.349794	1	0.030833
AHSG	1	-2.39318	0.994831	0.874673	1	1.72737	0.906094	-3.18821		1	0.933466	0.461142	4.17971	0.831288	-3.86479
AICDA	0.0958498	2.72826	1	0.513415	1	-2.17189	1	-0.416403		0.870684	1.85092	1	-0.378172	0.831288	3.55371
AIDA	0.319777	-0.110131	0.0660835	-0.194542	1	0.0369926	0.0998161	-0.243377		1	0.0447798	0.91342	-0.0769311	0.853772	-0.234922
AIF1L	3.56645e-16	-1.30638	6.20727e-98	-3.07717	1.49009e-14	1.93071	1.23552e-48	2.51816		1.65698e-22	1.13622	0.0297202	-0.672017	1.43435e-11	1.72429
AIFM1	2.45394e-15	-0.560923	1.03665e-14	-0.663537	1	0.0604692	0.00025387	-0.457987		0.709233	0.0686231	0.915728	-0.0708928	0.38159	-0.453046
AIFM2	0.20441	0.181272	0.231018	0.176968	0.857702	0.196509	1.54675e-05	-0.726012		5.6737e-06	0.561112	0.000379058	0.518867	0.669241	-0.361541
AIFM3	1	-0.99682	1	0.489152	1	0.897262	1	0.88756		1	0.0879545	1	1.54319	1	0.0725672
AIG1	0.515501	-0.157609	0.407973	-0.243751	0.0203113	0.802968	0.000204833	0.824265		1	0.0219924	1	-0.102439	1	0.0419764
AIM1	6.69949e-10	1.12136	5.17517e-07	1.14987	0.517321	-0.634915	0.73549	-0.282157		0.12172	-0.541975	0.0240492	-0.549791	1	-0.182621
AIM1L	1	2.24996	1	0.809366	1	2.50387	0.762835	1.73583		1	2.36303	1	1.01252	1	1.46577
AIMP1	5.53588e-09	-0.526762	1.09198e-09	-0.581368	0.534451	0.312254	0.572614	-0.12744		0.766973	0.0764543	1	-0.01448	0.637691	-0.366155
AIMP2	2.29139e-07	-0.408174	0.0141588	-0.249507	0.454873	0.309308	0.180074	-0.22403		0.627694	0.0881953	0.144841	0.210234	0.375959	-0.446819
AIP	0.0151167	-0.360286	0.00482335	-0.372672	1	-0.000289084	1	-0.0694118		0.628065	0.113942	1	0.063908	1	0.0430295
AIRE	0.976236	0.20506	0.780127	-0.454304	1	-0.44979	0.668308	0.498558		1	0.0972596	0.660082	-0.600378	0.613506	1.04365
AJAP1	1	0.0741377	0.00218131	-0.821969	0.917548	0.417275	0.173599	0.443412		1.23911e-13	2.13444	0.00305541	1.20185	1.47306e-05	2.16384
AK1	5.66284e-17	-0.981431	8.08175e-24	-1.15287	0.0208388	0.760573	0.000784129	0.579434		1.49849e-08	0.54895	0.109949	0.340114	0.681785	0.364226
AK2	1	-0.0337086	0.432014	0.113694	0.224943	0.391407	1	0.00930017		0.122142	0.171739	0.0739581	0.282431	0.927773	-0.208651
AK3	0.516616	-0.110277	0.244835	-0.185395	1	0.0813865	0.711502	0.127577		0.647903	0.119559	1	0.00622333	1	0.163967
AK4	0.000109612	-0.361126	0.455829	0.114746	0.79851	0.200919	0.08244	0.274734		0.317454	0.136591	1.17483e-05	0.575742	0.979182	0.208878
AK5	1	0.137889	0.475145	1.07823	0.981449	0.693721	1	0.273896		1	0.0929197	0.584729	1.00184	1	-0.327852
AK6	0.135257	-0.163366	0.044781	-0.231143	1	0.117312	1	-0.0614615		0.859713	0.0737273	1	-0.0311789	1	-0.106121
AK8	1	-0.149635	1	0.488793	0.947863	1.28838	0.00841321	2.90817		1	0.0870503	1	0.69789	0.440419	1.69259
AKAP1	0.000686642	0.270505	0.132355	0.15181	0.842396	-0.198338	0.00384885	-0.365419		0.867169	-0.0585737	0.110867	-0.213948	0.970412	-0.217854
AKAP10	3.79082e-05	0.50794	7.92771e-07	0.730123	0.966842	-0.221824	0.0115974	0.562384		0.12301	-0.3035	0.842057	-0.118565	0.634001	0.488663
AKAP11	9.01121e-37	1.54719	9.86083e-85	1.75741	0.101742	-0.786078	0.0278404	-0.614923		0.36715	-0.220292	1	-0.0465933	1	-0.0429108
AKAP12	0.382389	0.24941	3.46538e-16	1.40394	0.278393	0.531127	3.36457e-21	1.81295		4.46696e-06	-0.993029	0.979006	0.12225	0.865207	0.292568
AKAP13	4.12625e-51	1.8944	3.2405e-94	2.58634	1	-0.177438	0.0112381	0.953688		0.0958213	-0.430789	0.366109	0.224641	0.447432	0.704583
AKAP14	0.0226522	-2.29705	1	-0.7371	0.709547	-1.05391	1	-0.338557		0.314458	-1.34396	1	0.173215	1	-0.616893
AKAP17A	0.607172	-0.0789641	0.513837	-0.133947	0.13182	-0.481657	0.00260878	-0.451938		0.833059	-0.0792655	0.592943	-0.170773	1	-0.0474089
AKAP5	0.0937015	-0.607206	0.357947	-0.4241	1	0.0904341	0.906094	-0.251815		1	-0.11678	1	0.0266821	0.847797	-0.459944
AKAP6	4.24582e-25	1.11422	9.14969e-07	0.643468	0.487472	0.361104	0.0310731	0.419331		1	0.038321	0.00161464	-0.469044	1	0.101509
AKAP8	0	-0.824118	2.10836e-06	-0.495448	0.5614	0.267657	1	-0.0104591		0.870684	-0.0654571	0.216915	0.226057	0.611609	-0.344545
AKAP8L	0.000967886	-0.279332	0.801649	-0.0628114	0.881242	0.158078	1	-0.0530607		1	0.0305604	0.184069	0.211136	1	-0.177585
AKAP9	0.204745	0.176503	0.939303	0.0713408	0.296191	-0.527423	0.534534	0.158492		0.542038	-0.152464	0.242799	-0.293305	0.400828	0.544505
AKIP1	4.20004e-16	-0.885564	2.60754e-21	-1.48664	1	-0.13178	0.139843	-0.33152		0.67717	0.112228	0.0230849	-0.52865	1	-0.0916422
AKIRIN2	0.0324114	-0.198353	0.176648	-0.172313	1	0.0780652	0.851516	-0.0885591		1	-0.000329359	1	-0.0118177	1	-0.168476
AKNAD1	0.522928	0.37127	1	-0.0844187	1	0.207362	0.157581	0.693459		1	-0.144245	0.384408	-0.638983	1	0.34477
AKR1A1	4.18524e-13	0.482288	4.63195e-20	0.750213	1	0.00186486	0.983607	0.0550794		0.817987	-0.0530539	0.214801	0.178234	1	0.000367128
AKR1D1	1	0.170646	0.145984	0.889943	1	0.267999	0.142549	-1.77815		1	0.437693	0.157939	1.12188	0.483354	-1.6035
AKT1	0.243357	0.113907	0.756166	0.0620424	0.685031	-0.225077	0.584508	0.122031		0.713088	-0.0782051	0.292751	-0.167218	0.772384	0.272263
AKT3	0.206292	0.162072	0.000769969	0.396154	1	-0.00423515	0.0244565	0.357581		0.090652	-0.231289	1	-0.0337509	1	0.133359
AKTIP	1	-0.0157986	0.0866885	-0.243178	1	0.0275232	1	-0.0520199		0.248566	0.211561	1	-0.0529683	1	0.133124
ALAD	1.55828e-19	-0.933915	1.98642e-08	-0.716945	0.961251	-0.145319	0.00323901	-0.502227		0.807015	-0.0900638	0.982374	0.0901465	0.425515	-0.442407
ALAS1	0.977798	0.027953	0	-0.805159	0.0718678	-0.509686	0.243472	0.167023		0.00175917	0.219016	8.74675e-11	-0.650555	0.0018784	0.896353
ALB	1	-0.0200114	1	-0.340163	0.993222	0.678258	0.883898	-0.565349		0.56561	0.91	0.910339	0.553847	1	-0.331402
ALCAM	0.405887	1.91876	0.624165	1.72528	1	-2.17449	1	-0.027561		1	0.079021	1	-0.126735	1	2.19576
ALDH18A1	4.61303e-08	-0.386914	0.00251454	0.274327	1	-0.0102236	1	-0.0503615		1	0.0241957	6.05286e-11	0.648931	1	-0.013236
ALDH1A1	0.151201	2.38206	0.0580024	2.27902	1	1.72625	1	-0.0294832		1	0.931014	0.681467	0.818022	1	-0.835282
ALDH1A2	0.0113012	1.1866	0.24182	0.614892	1	0.237596	1	0.0617978		0.294105	0.860367	0.979006	0.252767	0.811923	0.690009
ALDH1A3	0.654242	0.805311	0.0637704	1.31972	1	-0.755457	1	-0.0329599		1	0.281099	0.582557	0.762502	1	1.00908
ALDH1L2	0.286489	0.359074	4.94424e-06	1.41249	1	-0.0607874	0.915762	0.252416		0.0318594	-0.897656	1	0.117984	0.773366	-0.585355
ALDH2	0.597218	-0.0686623	1	-0.00544384	0.283161	0.373237	1.19361e-05	0.509595		0.157115	0.146689	0.27757	0.172823	0.762537	0.281912
ALDH3A2	0.219234	-0.118045	0.71215	-0.0678991	0.721363	0.209408	0.138865	0.220549		0.389608	-0.112444	0.72419	-0.0995858	1	-0.0975298
ALDH4A1	0	-0.95774	3.79097e-13	-0.737108	0.0554631	0.535983	6.24625e-08	0.680306		0.00202248	0.300127	9.3739e-05	0.483922	0.305979	0.445581
ALDH5A1	1.23878e-20	1.18216	4.95219e-18	1.22624	0.0511145	-1.01656	0.0989381	-0.462407		0.46524	-0.219825	0.364766	-0.212548	1	0.33972
ALDH6A1	1	0.0618105	0.510879	0.294807	1	-0.0348854	1.74783e-05	1.28672		0.23928	-0.485317	0.704805	-0.291137	0.228551	0.838049
ALDH7A1	0.0121072	-0.206476	0.167853	-0.138399	1	0.107009	0.681583	0.100564		0.851012	0.0535973	0.816106	0.0849513	1	0.0462663
ALDH8A1	1	0.22363	1	-0.34801	0.671639	-3.52691	1	-0.722202		1	0.784179	1	0.179835	0.831288	3.55371
ALDH9A1	0.115909	-0.16225	0.0947024	-0.224862	0.1928	0.416026	3.58087e-06	0.551967		0.165093	0.165276	1	0.0663038	0.651503	0.304339
ALDOB	1	0	0.922185	1.33917	1	2.50387	1	-0.0247329		1	2.36134	0.686062	3.79073	1	-0.277129
ALDOC	7.1089e-06	-0.325683	0.0157973	-0.246965	1	-0.0637814	4.6993e-08	-0.569474		0.0432724	0.15756	0.207429	0.199944	0.636886	-0.351231
ALG10	0.468322	-0.0882351	0.125105	0.178438	1	-0.0869305	0.226872	-0.205185		0.00831465	-0.253164	1	-0.0227593	0.501014	-0.370554
ALG11	0.0220128	-0.271836	0.0803808	-0.264985	1	-0.0386635	0.509822	-0.172757		0.893244	0.0838556	1	0.0523566	1	-0.0486403
ALG12	2.22212e-08	-0.389641	0.0529829	-0.18103	0.900483	-0.1475	0.000399425	-0.408814		0.793895	0.0562259	0.0750441	0.228197	0.938578	-0.202677
ALG13	1	-0.0187967	0.0211385	-0.400211	1	0.0795801	0.999203	-0.0887433		0.326339	0.22682	0.665464	-0.192951	1	0.0584094
ALG14	0.0538166	-0.377705	1	-0.0611086	1	-0.11723	0.0153532	-0.635507		0.729943	-0.1653	1	0.11302	0.342707	-0.681999
ALG2	0.0703221	-0.253276	0.778005	-0.0733107	0.85069	-0.205789	1.02803e-05	-0.697446		0.96472	0.078974	0.295432	0.222376	0.587604	-0.413139
ALG3	5.91436e-11	-0.741687	8.28985e-06	-0.482175	0.639489	0.26305	0.0103428	-0.389704		0.660027	-0.0966557	0.799412	0.125012	0.0412513	-0.753331
ALG5	0.00614612	0.273685	2.92929e-06	0.530012	0.173559	-0.510139	0.0021563	-0.507257		0.244538	-0.17687	1	0.042476	1	-0.169505
ALG6	1.31541e-09	-0.514513	3.05224e-09	-0.647003	0.69674	0.231492	0.60212	-0.127402		1	0.0164402	0.550659	-0.15388	0.636947	-0.345053
ALG8	0.000110789	-0.425081	9.19922e-07	-0.75543	0.899841	-0.189899	0.455642	0.187564		0.00127048	-0.38687	3.43185e-05	-0.752732	1	-0.00330194
ALG9	0.00047744	-0.320979	0.040117	-0.240175	1	-0.022542	1	0.00042581		1	-0.0517909	1	-0.00875419	1	-0.0290459
ALK	0.403104	0.128015	0.0136366	0.356033	5.08164e-06	1.12826	1.31712e-05	0.637941		0.970552	-0.0826401	0.861097	0.109122	0.108471	-0.570193
ALKBH1	1	-0.037573	0.760277	0.0884431	0.466504	-0.351813	0.075453	-0.350731		1	0.00586275	0.962959	0.0945242	1	0.00879844
ALKBH2	1	0.0376711	0.566555	-0.213173	0.23621	0.644883	0.000186723	0.873033		1	-0.048527	0.393873	-0.336192	1	0.180252
ALKBH3	0.0861081	0.227456	1	0.0129676	0.970802	-0.159573	0.669725	-0.155168		1	0.0535507	0.51859	-0.198186	1	0.0590781
ALKBH4	0.000587296	-0.480724	0.00275466	-0.41055	0.303694	0.406392	1	0.0533687		0.443803	0.156673	0.646756	0.187978	1	-0.197386
ALKBH5	1	0.00509425	0.0260145	0.285774	0.275255	0.373067	0.00169073	0.436354		0.301291	-0.154767	0.917947	0.0893115	1	-0.0897855
ALKBH8	0.00323229	-0.446513	0.972085	-0.074981	1	0.117372	0.760137	0.170525		0.256238	-0.258483	1	0.0768438	1	-0.205408
ALMS1	0.00447999	0.308733	1	0.00410313	0.223258	-0.503692	1	0.000178845		1	0.014551	0.0457307	-0.326802	0.322347	0.524341
ALOX5	1	0.392874	0.100464	2.68117	1	0.138539	0.800107	1.73809		0.466119	-2.23606	1	0.0235834	1	-0.631871
ALOX5AP	1	0	1	0	1	-5.12548e-15	1	0		1	0	1	-5.12548e-15	1	0
ALPK1	1.0674e-06	0.651393	6.56576e-11	0.926571	1	-0.00953856	1	0.0378555		1	-0.0167179	0.367965	0.221525	1	0.0316593
ALPK2	1	0.197006	0.40483	-0.624809	0.454873	0.826297	0.299518	0.641365		0.228791	0.90764	1	0.0477088	0.64408	0.721821
ALPK3	0.432943	-0.133614	0.987653	-0.0562767	0.833027	-0.220427	1.37784e-06	0.811188		1	0.0494505	0.980229	0.0913903	0.00103202	1.08616
ALS2	0.00344664	0.316282	0.181133	0.209423	0.411684	-0.379908	1	-0.0392169		0.638541	-0.116316	0.217837	-0.25938	0.988641	0.228806
ALS2CL	3.39127e-20	2.19716	3.78452e-33	2.10331	0.810843	-0.28759	0.000273821	-0.849264		2.05193e-05	0.582591	0.000550763	0.451635	1	0.0286757
ALX1	1	0	1	0	1	-5.12548e-15	1	0		1	0	1	-5.12548e-15	1	0
ALX3	0.468322	-3.77971	1	2.30466	1	-1.03109	1	0		0.713088	-3.65162	1	2.4016	1	-2.46298
ALX4	4.82022e-06	0.392343	4.87374e-05	0.445364	0.00229803	-0.938706	0.083688	0.25175		0.56779	-0.104056	0.887293	-0.0877255	0.000513081	1.09302
ALYREF	0	-0.938083	0	-0.938427	0.35919	0.380086	0.4188	-0.159169		1	0.0248909	1	-0.0122064	0.320352	-0.518941
AMACR	0.385849	-0.149007	0.005678	-0.333161	0.855931	-0.18861	0.906094	-0.0849427		0.468325	0.169178	1	-0.0520759	0.792086	0.275751
AMBP	1	-2.39504	1	2.3028	1	-2.1745	1	2.30927		1	-2.28414	1	2.39972	1	2.19525
AMD1	0	-0.66114	0	-0.866772	0.901878	0.156751	0.00769139	-0.317592		0.203229	0.144736	0.690322	-0.0974908	0.625819	-0.330121
AMDHD1	0.536832	0.467946	0.443595	-0.561987	0.276386	-1.2856	1	-0.267359		0.506564	0.613702	0.784433	-0.453199	0.188314	1.63077
AMDHD2	0.0201305	-0.258826	0.00979963	0.343379	0.966842	0.133705	1	-0.0620301		1	0.039357	8.37732e-05	0.603846	1	-0.155208
AMER1	4.58446e-09	0.802888	0.000717537	0.489704	1	-0.0855159	0.359552	-0.292412		0.29426	0.231467	0.906479	-0.117328	1	0.0292439
AMER2	1	0	1	2.30466	1	-5.12548e-15	1	0		1	0	1	2.4016	1	0
AMER3	1	0	1	0	1	-5.12548e-15	1	0		1	0	1	-5.12548e-15	1	0
AMFR	0.984029	-0.0288439	0.0211783	0.237802	1	-0.069719	1.41317e-06	-0.558334		1	-0.0132999	0.150944	0.216628	0.212658	-0.502029
AMH	1	-0.141461	1	2.30281	1	-2.17189	1	0		1	-2.28267	1	0.153935	1	0
AMICA1	1	0.00836116	1	-0.320677	0.535804	-1.35582	0.00793143	-2.96909		1	0.372346	1	0.00750059	1	-1.22939
AMIGO1	0.00458013	-1.17884	0.00451572	-0.998469	0.570618	-0.512605	0.0402528	-0.868093		0.745445	-0.273277	1	-0.136419	0.692451	-0.630151
AMIGO2	0.323247	-0.782702	0.150411	-1.29652	1	-0.100991	0.368419	0.728208		1	-0.133895	0.853739	-0.687865	0.835976	0.69537
AMIGO3	0.47586	-0.410756	0.132184	-0.657843	0.546863	-0.717791	0.338	-0.694219		1	0.097122	1	-0.187773	1	0.119664
AMMECR1	1.93444e-24	1.68877	2.10627e-16	1.66074	0.204477	-1.16038	0.521007	-0.426293		0.1531	-0.477344	0.00880267	-0.541798	1	0.266022
AMMECR1L	0.272695	0.129991	1	-0.0257705	0.323135	-0.377986	0.0290104	-0.3382		0.917189	0.0643278	0.682251	-0.127576	1	0.107784
AMN	1	0	0.778005	-3.19051	1	-5.12548e-15	0.906094	-3.1846		1	3.21453	1	-5.12548e-15	1	0
AMN1	0.433985	-0.715472	1	-0.279671	1	0.239064	0.0653471	1.25282		1	-0.444885	1	-0.0475937	0.900465	0.56661
AMOT	0.0539951	0.190232	1.10602e-08	0.582194	0.554662	-0.267913	0.208031	-0.231679		0.0923409	-0.200806	0.452559	0.154265	1	-0.161228
AMOTL1	6.68726e-30	1.73429	1.45423e-78	2.14356	0.212607	-0.782761	0.119673	-0.631661		0.00846983	-0.546355	0.650956	-0.174392	1	-0.387031
AMOTL2	0.204107	-0.121099	0.93912	0.0394036	0.00649123	-0.789285	1.38681e-06	-0.605082		5.24169e-06	-0.341154	0.114521	-0.217115	1	-0.148886
AMPD1	0.732307	-1.38268	1	-0.599672	1	0.646318	1	-0.0309835		1	0.345811	1	1.09123	1	-0.33718
AMPD2	0.191704	-0.220343	1	0.00493645	0.998704	-0.213501	0.0318874	0.426604		0.80434	-0.12134	1	0.0673087	0.603938	0.530693
AMPD3	0.0172683	0.339394	0.160737	0.286738	0.0949344	-0.72586	0.000474292	0.747011		0.0239047	-0.428092	0.00848301	-0.518134	0.0208519	1.04777
AMPH	1	0	1	0	1	-5.12548e-15	1	0		1	0	1	-5.12548e-15	1	0
AMT	6.67729e-10	-0.863409	0.000677815	-0.557131	0.95534	0.184218	0.357271	0.260076		1	0.0278115	0.374475	0.301081	1	0.102246
AMZ1	1	-0.154761	1	0.649373	1	-0.502827	1	-1.40627		1	0.619611	0.953129	1.39686	1	-0.276676
ANAPC1	0.169585	0.118697	0.831845	-0.0505979	0.114507	-0.45991	3.76541e-08	-0.646035		0.222301	-0.124448	0.00461748	-0.330577	0.654252	-0.307228
ANAPC10	0.561072	-0.106789	0.000118852	-0.523234	0.794926	0.219497	0.609882	-0.151859		0.0676234	0.264141	0.541646	-0.189689	1	-0.107367
ANAPC13	0.0434926	-0.313826	0.0874774	-0.305259	0.0223661	0.859481	0.494942	0.24521		1	0.0304601	1	0.00230312	0.368366	-0.586482
ANAPC15	1.99242e-12	-0.794478	9.82552e-10	-0.712028	0.0821151	0.693827	0.635007	-0.161968		0.499988	0.125101	0.607902	0.170229	0.164657	-0.736764
ANAPC16	5.0646e-09	-0.569544	0.00859802	-0.277103	0.00693444	0.767651	1	0.0232742		0.424097	0.122054	0.00993941	0.376554	0.123327	-0.626259
ANAPC2	3.95933e-16	-0.937745	0.00165678	-0.444933	0.0545414	0.666326	0.00908297	0.406895		1	-0.0533246	0.0643791	0.401793	0.783789	-0.315259
ANAPC4	0.150684	0.146459	0.892222	-0.0544864	0.809109	-0.183536	0.609485	-0.120573		1	0.0500324	0.342491	-0.186908	1	0.115004
ANAPC5	1	0.0204404	0.0512736	0.191616	1	0.038506	0.000777654	-0.481132		0.402685	-0.105997	1	0.0282784	0.0944974	-0.624093
ANAPC7	0.71105	-0.0672035	0.575112	-0.0972817	1	-0.0768038	1	-0.0265609		0.844879	0.0731967	1	0.00683076	1	0.122219
ANGEL1	0.000763085	0.30925	2.66308e-07	0.501435	1	0.0872582	2.11524e-06	0.585663		1	0.0230539	0.318865	0.178533	0.21183	0.526561
ANGEL2	0.409527	0.124734	1	-0.0298799	0.239257	0.426853	1.1777e-05	0.643267		0.307325	0.167267	1	-0.0238989	0.529438	0.381377
ANGPT1	1	0.372314	1	0	0.966842	-3.00055	1	2.30927		1	-3.12407	0.686062	-3.61524	1	2.19524
ANGPT2	0.00534068	-0.724972	0.0113357	-0.658387	0.966842	0.215133	0.0735379	0.558592		0.703942	0.231812	0.824384	0.260298	0.528876	0.576915
ANGPT4	0.0457007	-1.16328	0.0153752	-2.36685	0.73655	0.570431	0.000634908	1.75637		0.588441	-0.700533	0.162301	-1.94695	0.97829	0.489763
ANGPTL1	0.333378	-0.378856	0.572764	-0.265489	1	0.210068	0.333955	0.444537		0.747823	0.262639	0.70383	0.337116	0.764881	0.492636
ANGPTL2	2.59715e-32	1.2961	2.17812e-37	1.50957	0.26543	0.368715	0.15512	-0.221596		0.196266	-0.148804	1	0.0276124	0.0182219	-0.73808
ANGPTL3	1	0	1	-2.342	1	2.49315	1	-2.33641		1	2.36302	1	-5.12548e-15	1	-2.463
ANGPTL4	1	-0.0246047	0.000729264	0.293592	0.0200789	-0.618176	1.87384e-05	-0.47763		1.41349e-05	-0.322437	1	-0.0406458	1	-0.178003
ANGPTL5	0.785	-3.24999	1	0.80915	0.966842	-3.00372	0.469688	2.29413		1	-0.765113	0.979006	3.25502	0.557992	4.49329
ANGPTL7	1	0.371038	0.145694	1.99671	1	0.35964	0.906094	-3.1846		1	0.0870476	0.510517	1.68898	1	-3.33124
ANK1	0.4515	3.62471	1	-0.0379674	1	2.49317	0.00943166	3.48103		1	2.36302	1	-1.21755	0.0707976	3.21204
ANK2	0.0154811	0.907041	0.0336558	1.23874	0.0121259	-2.42519	0.404304	-1.10524		0.082134	-1.19158	0.109887	-0.89112	1	0.12695
ANK3	2.58875e-06	1.59073	0.000646598	1.13636	1	-0.191353	1	0.00565933		0.561672	0.563173	1	0.0729746	0.777326	0.760577
ANKDD1A	0.655961	-0.203464	0.46956	-0.261915	1	-0.1732	0.0594385	0.582783		1	0.0981395	1	0.00271476	0.210973	0.856273
ANKDD1B	1	0.136876	0.996276	0.874948	0.316004	1.65959	1	0.885914		1	-0.827098	1	-0.121351	0.47938	-1.59811
ANKEF1	1	0	1	0	1	-5.12548e-15	1	0		1	0	1	-5.12548e-15	1	0
ANKFN1	1	2.26029	1	0	0.966842	3.37913	1	0		1	0	1	-2.25525	1	-3.34601
ANKFY1	7.51362e-15	0.597592	1.1168e-13	0.643562	1	0.0642879	0.409748	0.155543		1	-0.00195215	1	0.0073142	1	0.0950117
ANKH	0.785	0.070061	0.0608006	0.238441	0.398574	0.353689	0.418999	0.173297		1	0.0379509	0.48511	0.169451	1	-0.137056
ANKIB1	3.81845e-27	1.36009	5.6056e-29	1.39008	0.202901	-0.701621	0.537451	-0.239258		0.0931885	-0.27025	0.205808	-0.277094	1	0.203633
ANKK1	1	0	1	0	1	-5.12548e-15	1	0		1	0	1	-5.12548e-15	1	0
ANKLE1	5.70573e-51	-1.5628	1.14358e-22	-1.4091	0.54865	0.293547	0.027062	-0.419324		0.523527	-0.136045	1	-0.0204265	0.0198244	-0.849195
ANKLE2	3.17779e-05	0.391118	1.9377e-07	0.508791	0.298655	-0.455884	0.0860569	-0.269146		0.00952197	-0.292487	0.172028	-0.211706	1	-0.0971891
ANKMY1	0.0347809	1.22966	0.418449	0.679214	1	0.270896	0.897042	0.461715		1	-0.0167303	0.648705	-0.601085	1	0.174105
ANKMY2	1.86154e-05	0.345746	0.000208086	0.35131	0.974487	-0.131636	1	-0.0505181		1	-0.034971	0.957314	-0.0663481	1	0.0454144
ANKRA2	0.982819	0.0357755	1	-0.0350766	1	0.0447435	1	-0.0176409		0.351489	0.134683	1	0.0260787	1	0.0728536
ANKRD1	0.0846689	0.187587	0.00199895	-0.381512	2.806e-17	-2.30331	3.2046e-05	0.578356		0.000421362	-0.34691	2.02599e-13	-0.953729	3.65672e-17	2.53289
ANKRD10	0.724792	-0.0681289	0.000111601	-0.532779	1	-0.103952	8.22745e-05	0.539414		0.288555	-0.174306	1.64104e-06	-0.676701	0.255663	0.471605
ANKRD11	1.96069e-08	0.581742	2.54901e-50	1.14734	1	-0.157464	1	-0.0128027		0.0200116	-0.264175	0.0657155	0.264165	1	-0.103701
ANKRD12	1.3901e-11	0.848429	0.252962	0.331162	1	-0.0209841	1	-0.0736135		1	0.0747569	0.116317	-0.479714	1	0.0198665
ANKRD13A	0.027218	0.175384	0.000148441	0.326269	1	-0.100225	1	0.00979749		0.808085	0.0623138	0.206453	0.17637	1	0.174782
ANKRD13B	8.32363e-08	-1.35534	8.08036e-13	-1.87774	0.120521	-0.813931	0.126735	-0.515212		1	0.0896122	0.462014	-0.469938	0.894036	0.392346
ANKRD13C	5.23245e-08	-0.455918	0.118507	-0.176444	0.310087	0.349022	0.000921578	0.415135		1	0.0156293	0.0826356	0.258764	1	0.0830867
ANKRD16	0.0273145	-0.315714	0.000176345	-0.575389	0.478757	0.358018	0.752127	0.153535		0.165455	0.262345	1	-0.0331803	1	0.0581183
ANKRD17	7.72275e-12	0.550211	1.07684e-07	0.435563	1	-0.123231	0.314772	-0.162153		1	-0.0462405	0.151699	-0.197708	1	-0.0796501
ANKRD2	0.0142178	-1.18878	0.000420455	-1.88316	0.85903	0.445314	1.83812e-08	2.07689		1	-0.0708207	0.593557	-0.80537	0.0124158	1.55744
ANKRD22	1	2.24992	1	2.30281	1	2.50387	1	0		1	0	1	0.15395	1	-2.47309
ANKRD24	0.479267	0.59855	0.334856	0.683462	0.014615	-5.64816	0.213878	-1.56393		1	0.19328	1	0.240934	0.455289	4.23988
ANKRD27	0.438387	0.141	1	-0.0173836	1	-0.119191	0.760137	-0.152841		1	-0.0594709	0.369889	-0.25579	1	-0.0920424
ANKRD28	0.000264153	0.416569	3.18635e-07	0.560825	1	-0.0411799	0.15908	-0.282098		1	0.0609203	0.42297	0.168192	1	-0.179677
ANKRD29	6.94924e-34	0.935841	2.62188e-35	1.56012	1	0.0761103	0.478959	-0.142878		0.822875	-0.0688265	1.90972e-06	0.519292	0.762146	-0.282342
ANKRD31	0.042749	0.979737	0.215104	0.938634	0.650075	-0.968008	1	0.286044		0.65375	-0.698578	0.317324	-0.776165	1	0.5526
ANKRD32	0.178004	-0.155506	0.000222473	-0.42599	0.625013	-0.256685	1	-0.0300244		0.666038	0.10098	0.320173	-0.206825	0.644617	0.32882
ANKRD33	1	-2.39504	1	0	1	1.20125	0.12471	4.62824		1	-2.28414	1	-5.12548e-15	1	1.15185
ANKRD33B	0.785	-3.24791	1	2.30281	0.966842	-3.00056	1	0		1	-3.12407	1	2.39972	1	0
ANKRD34B	5.66002e-07	1.91019	9.40017e-05	2.13824	0.687867	0.615033	1	0.320112		1	-0.258574	1	-0.0627646	1	-0.547655
ANKRD34C	5.34414e-16	-1.33258	1.50459e-23	-2.1033	1	0.00198171	1	-0.0736026		0.80434	-0.130645	0.00214481	-0.93854	1	-0.200026
ANKRD40	0.593549	-0.193465	0.0909672	-0.365753	0.767475	-0.306683	0.0240323	-0.595529		0.330744	0.299753	1	0.0918391	1	0.0134642
ANKRD42	1	-0.170423	0.0396036	-0.835031	0.842766	0.412919	0.0042408	1.0037		0.163444	0.750207	1	0.0472011	0.0284045	1.34378
ANKRD44	0.00235114	0.382049	0.322682	0.171061	0.117191	-0.567793	1	-0.0416536		1	0.000319485	0.317167	-0.246441	0.320151	0.528974
ANKRD46	1	0.0112101	0.490191	-0.105205	0.364029	0.345595	1.85599e-06	0.582546		0.459246	0.113898	1	-0.0394916	0.588548	0.350341
ANKRD49	0.209641	-0.242256	9.39289e-08	-0.743181	0.181964	0.570554	0.993347	0.0811504		0.0207815	0.416834	0.91583	-0.121126	1	-0.0728927
ANKRD50	6.7986e-12	0.854574	2.88127e-12	0.83915	1	0.0453921	0.011457	0.432213		0.810861	0.107605	1	0.0559704	0.339773	0.497995
ANKRD52	2.27601e-44	1.4179	2.33034e-48	1.87893	0.0544724	-1.01321	0.000823504	-0.836001		0.000556082	-0.58415	0.540065	-0.160161	0.96097	-0.392754
ANKRD54	0.443077	-0.105378	1	0.0263967	1	0.0421081	0.301088	-0.208237		1	-0.0344213	1	0.0606969	0.774985	-0.282009
ANKRD55	1	-0.13581	0.780127	-3.18692	1	1.71462	1	0.50243		1	0.929994	1	-2.25522	1	-0.299736
ANKRD6	0.0140765	0.928954	2.46311e-08	1.99002	1	-0.349665	0.308338	0.708358		0.936205	-0.392111	0.127253	0.633542	0.864306	0.669572
ANKRD60	0.478018	1.10228	0.655946	0.915468	0.5379	1.33336	1	0.526843		1	0.0916724	1	-0.127013	1	-0.717476
ANKRD61	1	0.186358	0.474802	0.50898	1	-0.303046	1	-0.105888		0.895842	-0.457406	1	-0.172092	1	-0.263395
ANKRD66	0.200607	0.222407	7.75011e-08	0.775243	0.352626	0.498739	0.33779	-0.294467		0.684586	0.165395	1.51128e-05	0.680625	0.34999	-0.634487
ANKRD9	0.0898124	-0.833834	0.0874766	-1.06589	0.543566	-0.744943	0.641542	0.433599		1	0.0547437	1	-0.216826	0.189551	1.23026
ANKS1A	0.000149146	1.08701	1.06158e-07	1.68331	1	-0.206925	1	-0.0328329		0.214179	-0.718022	1	-0.157144	1	-0.531201
ANKS1B	0.858557	0.182132	0.11095	-0.799433	0.446933	-0.792406	1	0.204646		1	-0.111018	0.0235134	-1.12966	0.454569	0.892018
ANKS3	0.0836426	-0.227793	0.0503858	-0.265488	0.852565	0.192953	0.0107172	-0.430098		0.938661	0.0753848	1	0.00178622	0.245486	-0.549498
ANKS4B	0.24459	-1.14683	1	0.208456	1	-0.130823	1	-0.333636		0.192732	-1.53742	1	-0.220714	0.387503	-1.73508
ANKZF1	0.00308036	-0.39972	0.0810963	-0.27545	0.26399	0.472844	1	0.0262296		1	0.0760654	0.699905	0.16484	0.677554	-0.372985
ANLN	0.864312	0.0373001	7.80186e-05	-0.339559	0.398574	-0.317378	0.0405695	-0.256117		0.41928	-0.0827196	2.68322e-06	-0.496332	1	-0.0162376
ANO1	1.39313e-05	-1.03877	0.000531264	-2.61569	0.000862308	1.25725	3.72539e-29	3.4578		1.67652e-16	-2.58733	3.67754e-15	-4.2078	0.784995	-0.380958
ANO10	7.54072e-09	0.576129	1.82922e-16	0.906836	0.386027	-0.351414	0.732904	0.109083		0.743019	0.0947274	0.00861068	0.389363	0.156002	0.557005
ANO3	0.0418239	0.523537	7.42811e-07	1.16504	0.0121241	-1.45631	1	0.0441512		0.706536	-0.301468	0.463778	0.303355	0.104318	1.19785
ANO4	1	2.26029	1	0	1	-5.12548e-15	1	2.30849		1	0	1	-2.25518	1	2.19576
ANO5	4.63068e-50	1.55266	6.35023e-41	1.66277	0.000242778	-1.58892	5.68409e-06	-0.862916		0.974887	-0.0627952	1	0.00986774	0.454892	0.67794
ANO8	1.90847e-22	-0.993934	3.35568e-09	-0.701039	1	0.09562	0.0663611	0.345485		2.32444e-08	-0.521833	0.223843	-0.26724	0.82923	-0.267469
ANO9	1	0	0.248677	4.06608	1	2.50389	1	0		1	0	0.461142	4.17971	1	-2.47307
ANP32A	0.0344628	-0.213992	0.000960969	-0.372201	0.827171	0.179953	0.0241254	-0.338136		0.828285	0.0757006	0.736902	-0.119494	0.346686	-0.440749
ANP32E	1.23328e-07	0.346691	5.20142e-05	0.315455	1	-0.115164	1	0.0264434		1	0.028814	1	-0.0391131	1	0.173656
ANPEP	2.86855e-77	-1.90214	7.88386e-90	-2.73536	0.259889	-0.435625	5.48029e-14	-1.19367		0.442652	0.152201	0.0152331	-0.716378	0.23584	-0.604225
ANTXRL	0.841356	-0.0480414	0.0703186	-0.229672	0.844401	-0.178939	0.00206612	-0.452753		8.60188e-07	-0.436604	1.86576e-07	-0.654726	0.0438461	-0.711793
ANXA10	0.92786	1.23063	0.344698	1.64538	1	0.321707	1	-0.029126		1	0.931307	0.823158	1.33522	1	0.564564
ANXA11	1.39197e-22	0.713449	3.06057e-23	0.815954	0.0970452	0.491694	0.0843557	0.234726		0.25803	0.125353	0.165331	0.191431	1	-0.131266
ANXA13	1	0.396081	1	0.269629	1	0.393494	0.800822	-0.984827		1	0.495045	1	0.334083	0.989473	-0.881038
ANXA2	0	-0.611372	0	-0.632562	1.35856e-05	1.01218	2.12303e-12	0.733727		0.000110358	0.238018	0.143483	0.180365	1	-0.0412204
ANXA4	0.179998	0.136233	6.70715e-07	0.483814	0.700668	0.217315	0.0171656	0.358249		0.287689	0.144012	5.26294e-05	0.455547	0.764565	0.284611
ANXA5	0	-1.03525	0	-1.34384	0.747875	0.207078	0.0991517	0.213104		1	-0.015471	0.0129882	-0.360648	1	-0.0112911
ANXA6	0	-0.947281	0	-0.991467	0.175371	0.4129	0.00025387	0.429453		0.701601	0.0732752	1	-0.00732314	1	0.0901359
ANXA7	2.9574e-08	0.510823	1.62696e-07	0.595094	1.98186e-06	1.13613	2.72099e-21	1.12204		1	-0.00590256	1	0.0416277	1	-0.0189265
AOAH	0.168423	1.23722	0.102793	0.941522	0.833583	0.884953	1	0.195146		0.25052	1.34756	0.135422	1.01994	0.976603	0.659279
AOX1	3.26345e-43	1.02085	2.3876e-25	0.998199	1	0.109414	0.906086	-0.0758753		1	-0.00847306	0.979006	-0.0677001	0.991865	-0.189804
AP1B1	0.00088876	-0.288516	1	-0.00440585	0.780761	0.182475	1	0.0444184		0.344797	-0.109377	0.658442	0.137772	0.823229	-0.244461
AP1G1	1.07227e-09	0.587401	2.36621e-15	0.749891	0.975618	-0.178871	1	0.0459819		0.230017	-0.166794	1	-0.041048	1	0.069853
AP1M1	0.0112244	0.187664	0.556191	0.0774312	1	-0.0760307	0.479577	-0.129617		0.176244	0.12985	1	-0.0172135	1	0.0778356
AP1S2	1.02722e-10	0.562081	6.30171e-08	0.559081	0.00672079	-0.798841	0.00851774	-0.443837		0.4647	-0.123776	0.38974	-0.163927	0.971171	0.236271
AP1S3	0.785	3.08572	1	-0.57246	0.130709	4.8492	1	0.355968		0.691498	3.74695	1	0.171443	0.99181	-0.874835
AP2A2	0.0177899	0.176251	0.0122908	0.214017	1	-0.0180988	0.623808	-0.104128		1	-0.0209281	1	-0.0198213	1	-0.104194
AP2B1	8.82003e-05	-0.273126	0.469825	0.0915998	0.339106	0.324351	0.00107135	0.385193		0.0535095	-0.160534	0.276519	0.167809	1	-0.0967803
AP2M1	1.42957e-06	-0.338836	0.687321	-0.0688441	0.31631	0.338456	0.00408319	0.331598		0.806608	-0.0561442	0.270256	0.177324	1	-0.061838
AP3B1	0.143139	0.136444	0.018736	0.223861	1	0.104413	0.505247	0.133233		1	-0.0394951	1	0.0110193	1	-0.00839075
AP3B2	0.0132522	-0.527792	0.116552	0.361527	0.545426	0.401456	8.04747e-06	0.948198		0.478963	0.255316	1.19561e-06	1.11	0.0978286	0.802465
AP3D1	0.680293	0.0553397	0.00186461	0.283659	0.228551	0.376856	0.425302	0.142878		0.482741	-0.0950015	0.694234	0.0970422	0.597232	-0.326366
AP3M1	1.77018e-08	-0.368082	5.36345e-12	-0.519575	0.962556	0.130664	0.0082757	0.318004		0.0140464	0.163915	1	-0.024086	0.518552	0.352828
AP3M2	6.78724e-12	0.710538	6.54999e-09	0.660308	0.0290466	-0.709714	0.179652	-0.285636		1	-0.00400515	0.92404	-0.0902208	0.563895	0.42202
AP3S1	0.123328	0.195422	0.18624	0.21093	0.828837	-0.209182	0.671401	0.156565		0.999444	0.079119	1	0.0572854	0.470857	0.44527
AP4B1	0.165141	-0.162896	0.462945	0.121777	1	0.123277	0.558039	-0.153762		0.315255	0.169379	0.00215983	0.417453	1	-0.104495
AP4S1	0.505855	-0.172276	2.27713e-05	-0.851135	0.96207	0.190007	0.752046	-0.18679		0.929841	0.123959	0.0265679	-0.593889	1	-0.253346
AP5M1	0.0200915	-0.325105	0.800173	-0.0898182	0.576053	0.299739	1	-0.0110648		0.899733	0.0959033	0.224778	0.295188	1	-0.211496
AP5S1	8.58242e-08	-0.926693	0.00150662	-0.522781	0.000134292	1.41215	9.46416e-09	0.951964		0.385751	0.22534	0.0132147	0.591348	1	-0.24292
AP5Z1	9.53654e-10	-0.654964	0.382405	-0.135359	1	0.0371466	0.70963	-0.127609		0.264615	-0.169142	0.0807602	0.312691	0.662686	-0.335453
APAF1	0.0667201	0.210103	0.29621	-0.277193	0.158966	-0.508662	0.000390081	-0.557495		0.163053	0.20333	0.399712	-0.320932	1	0.157287
APBA1	0.000272212	1.17783	0.000471673	1.27829	0.218168	-1.30992	1	0.196266		1	-0.25119	1	-0.185702	0.406119	1.25497
APBA2	0.509528	-0.294382	1	-0.122541	1	-0.141137	0.121054	0.58201		0.438239	-0.446465	0.662786	-0.309587	1	0.276893
APBA3	1.2666e-30	-1.11439	6.33458e-10	-0.763175	0.0477068	0.575783	0.0853929	0.280292		0.781188	-0.0810884	0.36255	0.231167	0.508028	-0.378453
APBB2	1.30668e-15	0.778583	1.21889e-23	1.16169	0.627289	-0.301631	1	-0.0689539		0.213923	-0.21393	0.621642	0.132043	1	0.0241602
APC	4.6562e-09	0.474538	0.224216	0.140516	1	-0.0333838	0.00136809	0.403369		0.942686	-0.0571259	0.000159227	-0.427934	0.45965	0.383287
APC2	1	0.299342	1	0.343955	1	-0.84152	0.572614	-3.71637		1	-0.599961	1	-0.591247	1	-3.34598
APCDD1	0.189869	-1.0044	0.52751	-0.65651	0.57351	-0.932702	1	0.285868		1	0.247088	0.910685	0.558803	0.377348	1.46365
APCDD1L	1.30686e-17	-1.78469	5.21224e-13	-1.79074	0.00487823	1.00867	0.0434285	0.508068		0.625041	-0.200346	0.908598	-0.247606	0.153731	-0.699142
APEH	4.23779e-21	-0.833427	0.00630277	-0.331597	0.98348	0.135111	0.0375475	0.322301		0.56561	-0.101904	0.0296069	0.362866	1	0.0835288
APEX1	0.00493102	0.631863	0.164575	0.439432	0.324385	-1.05447	1	0.0679524		0.00277879	-1.014	2.61114e-08	-1.24207	1	0.12294
APH1A	1.01325e-05	-0.420309	0.685264	-0.0856094	1	0.0517406	0.329713	0.186447		0.10828	-0.190927	0.837286	0.106394	1	-0.0540039
API5	0.00110433	0.271457	0.000319903	0.334599	0.526742	-0.261672	0.759828	0.092788		1	0.0425134	0.953733	0.0689341	0.401292	0.400233
APIP	0.289352	-0.15887	0.00010271	-0.514025	1	0.115395	0.0700162	0.302002		0.179544	0.213214	0.597753	-0.178008	0.480492	0.402987
APITD1	0.473715	-0.129153	0.665137	-0.0973851	1	-0.145366	0.274318	-0.237761		0.0632184	0.300701	0.109949	0.295206	1	0.206594
APLF	0.0842689	0.358407	0.317032	0.258498	1	0.124679	0.163118	-0.446862		1	0.0582168	1	-0.0780002	0.583034	-0.51195
APLN	1	-0.352498	1	0.205943	1	-0.269316	0.532032	-2.09965		1	-0.557318	1	-0.0402121	0.818404	-2.35866
APLNR	1	2.24995	1	-0.885058	1	2.49319	0.906094	-3.17988		1	3.21181	1	0.15394	1	-2.46301
APLP2	0.853865	-0.039255	0.03841	0.202914	0.491804	0.275335	3.31322e-06	0.502768		1	0.0369562	0.0763955	0.242306	0.76682	0.268304
APMAP	0.00626123	-0.308831	0.526668	-0.119643	0.508027	0.301992	0.0909184	0.289366		0.138753	0.219909	0.0270701	0.370501	0.984448	0.205436
APOA1	0.143254	1.87728	0.15349	0.94054	0.438506	2.49191	0.000243691	2.00549		0.102838	2.53657	0.0566466	1.57666	0.0719536	1.9976
APOA4	0.649734	-1.12154	0.0277247	1.57291	1	0.192372	1	-0.243985		1	-0.0914408	0.00922343	2.56771	1	-0.523751
APOA5	0.36067	-0.623479	1	-0.0447294	0.0298708	1.38502	1	0.0867195		0.627694	0.52284	0.110867	1.06574	0.507794	-0.775659
APOB	1	0	1	2.30467	1	-5.12548e-15	1	0		1	0	1	2.4016	1	0
APOBEC2	0.0201703	-1.37665	1.31227e-06	-2.80313	0.0001871	2.13635	5.77354e-56	3.88131		0.346497	0.679141	0.813616	-0.787616	1.34817e-08	2.41617
APOBEC4	0.4515	3.62471	1	0.488794	1	2.50387	0.906094	-3.1846		1	3.21453	1	0.17321	1	-2.47306
APOC3	0.151201	2.38227	0.936245	0.52321	0.459464	2.84027	1	0.367825		0.46524	2.40936	0.979006	0.539971	1	-0.104332
APOD	1	-2.39319	1	2.30467	1	-2.17189	0.025205	5.19353		1	-2.28266	1	2.4016	0.135893	5.05431
APOH	1	2.24997	0.780127	3.14734	0.966842	3.36459	1	2.30926		1	0	1	1.00993	1	-1.13598
APOLD1	0.0824583	-0.362626	1	0.0455207	0.666145	0.332184	0.00695989	0.660478		0.971127	-0.126508	0.624896	0.245095	1	0.203895
APOO	4.76613e-11	-0.714774	4.01795e-14	-0.857926	0.0811972	0.55862	0.207591	0.247984		0.0868567	0.199478	1	0.0180148	1	-0.113377
APOOL	0.000580767	0.478308	0.00121187	0.460298	0.25115	-0.519773	1	0.0739835		0.838241	0.118276	1	0.0634318	0.148099	0.713342
APOPT1	0.0117727	-0.726641	0.0659416	-0.498183	1	0.0821884	1	0.132283		0.316562	0.38852	0.187543	0.579997	0.798707	0.441187
APP	6.66084e-05	-0.296946	0.990978	0.0341346	1	0.100098	8.84097e-05	0.445326		0.352604	-0.106294	0.210495	0.188129	0.831288	0.242415
APPBP2	1	0.00627698	0.773247	-0.0716428	1	0.0910016	0.745924	0.103084		1	0.0418868	0.979006	-0.0741334	1	0.052866
APPL1	1.99234e-58	2.4884	8.67486e-22	1.95415	0.310735	-0.782943	1	-0.208085		1	-0.10839	0.0016882	-0.679781	1	0.462621
APPL2	2.00579e-18	0.997598	2.67792e-24	1.13742	0.090525	-0.731774	1	-0.0776799		0.529672	-0.144733	1	-0.0406945	0.57296	0.520316
APRT	8.6406e-16	-1.13278	1.55245e-18	-1.21546	0.0238372	0.722182	1	0.0515349		0.351949	-0.184052	0.304662	-0.303924	0.0257023	-0.856218
AQP1	0.915097	0.542663	1	0.490437	0.644014	-1.96971	1	-0.875565		0.752473	-1.38321	0.524966	-1.47228	1	-0.268106
AQP10	1	0.708723	1	0.649228	1	0.32172	1	0.660414		1	1.46374	0.960379	1.39299	0.81053	1.77631
AQP11	0.126032	-0.542387	0.0657493	-0.648689	1	0.105417	1	-0.0328371		1	0.0780595	1	-0.0645544	1	-0.057419
AQP2	1	0	1	0	1	-5.12548e-15	1	0		1	0	1	-5.12548e-15	1	0
AQP3	0.851938	-0.388553	0.399326	-1.14326	0.53689	-1.3588	1	-0.477695		1	-0.244703	0.637617	-1.04019	1	0.637785
AQP4	1	0	1	0	1	-5.12548e-15	1	0		1	0	1	-5.12548e-15	1	0
AQP8	1	0	0.778005	3.14973	1	-5.12548e-15	1	0		1	0	0.979006	3.2572	1	0
AQP9	0.0217996	0.553576	8.22712e-08	1.31054	1.01387e-06	1.69803	0.344561	0.407735		0.976273	0.189619	0.000437022	0.906541	0.0144432	-1.1016
AQR	2.06955e-06	0.457405	0.000157694	0.428791	0.767342	-0.215593	1	-0.0885652		0.00276633	-0.335999	0.00416322	-0.40065	1	-0.201252
AR	1	0.300324	0.289775	1.17729	1	0.392365	1	-0.0396518		1	0.0964395	0.714093	0.939941	1	-0.329555
ARAP2	9.46239e-13	1.39129	5.60844e-05	1.15694	0.116426	-0.861339	0.00159768	-1.72157		0.000195049	-1.14207	5.22293e-10	-1.41273	0.00593634	-2.00224
ARAP3	1	-0.996462	0.249803	-4.10927	1	0.36083	1	-0.41771		1	1.00765	1	-2.24386	1	0.222408
ARC	0.89026	0.291612	1	0.221348	0.0259163	-2.72071	0.650825	-0.609574		0.859357	0.430471	1	0.305974	0.126396	2.54094
ARCN1	0.601002	0.0565015	0.000289143	0.320279	1	-0.00300374	0.213878	-0.178446		0.479572	0.0796427	0.00738783	0.30672	1	-0.0927708
AREG	1	0	1	0	1	-5.12548e-15	1	0		1	0	1	-5.12548e-15	1	0
AREL1	0.832123	0.0652524	0.183772	0.197056	1	-0.107542	1.533e-05	0.570141		0.227039	-0.190082	0.948195	-0.0945118	0.319554	0.493959
ARF1	0.00577226	0.203891	0.000117225	0.334931	1	-0.113106	0.218341	0.189489		1	-0.0270497	0.934504	0.0673627	0.76102	0.281859
ARF4	8.58511e-05	-0.298366	0.505771	0.0832961	0.671639	-0.215109	0.371789	0.14997		0.897339	0.0500815	0.000215061	0.394971	0.351004	0.417763
ARF6	1	-0.00842008	0.490203	0.112113	0.671639	0.220899	0.922149	0.072188		1	0.0279846	0.717697	0.112403	1	-0.11724
ARFGAP2	0.000135038	-0.311787	0.0583718	-0.194091	0.101458	0.494791	1	-0.0102599		1	0.0180379	0.745055	0.0995852	0.261339	-0.487709
ARFGAP3	0.0296415	0.20779	5.50594e-08	0.491436	0.317953	-0.354675	0.650493	-0.117275		0.269714	0.146129	0.000546913	0.392883	0.466689	0.385529
ARFGEF1	2.35603e-24	1.74423	6.64183e-42	2.28769	0.527672	-0.679355	0.956589	-0.196078		0.0299023	-0.671356	0.729921	-0.164499	1	-0.178614
ARFGEF2	6.23337e-09	0.504187	7.97772e-05	0.436355	1	0.121916	0.812369	0.0967573		0.337803	-0.142889	0.118486	-0.247481	1	-0.16476
ARFIP1	0.000144197	0.316996	0.694226	0.0715531	1	-0.071333	0.572614	0.124988		0.0612242	0.197696	0.848873	-0.0848116	0.437548	0.394287
ARFIP2	0.00424121	-0.262435	0.0855156	0.201516	1	0.00863108	0.212827	-0.213149		0.286556	-0.144385	0.052528	0.282873	0.51702	-0.364407
ARFRP1	0.883664	-0.0543171	1	-0.000939282	0.157035	0.5175	0.820591	-0.102041		1	0.0502895	1	0.0663975	0.219312	-0.571315
ARG2	0.575764	-0.242374	0.000441893	-1.05676	1	0.0548741	0.420503	0.352164		1	0.0100795	0.0425396	-0.843676	1	0.30865
ARGLU1	0.000461939	-0.372715	4.17746e-10	-0.961809	1	-0.0984874	0.561985	-0.138707		0.205677	0.178791	0.0433236	-0.448018	1	0.142963
ARHGAP1	6.35504e-44	1.73869	9.02073e-73	2.37888	0.606017	-0.364271	1	0.0636039		0.010705	-0.651651	1	-0.0491337	1	-0.212791
ARHGAP10	0.798669	0.0609206	1	0.0415492	1	0.0837667	0.538011	-0.140089		1	-0.00902116	1	-0.0652608	0.899505	-0.231087
ARHGAP11A	0.000240306	-0.32813	9.09937e-07	-0.476827	0.644272	-0.232814	0.036207	-0.294181		1	0.0404864	0.514337	-0.145052	1	-0.0196036
ARHGAP12	0.256673	-0.171133	0.672814	-0.119384	0.966842	-0.164518	0.818641	-0.123205		0.750258	-0.117213	0.979006	-0.102142	1	-0.0729615
ARHGAP17	0.378299	-0.0884459	1	0.00392383	1	-0.0227464	0.0269155	0.293566		0.384924	-0.112874	1	-0.0574149	0.932457	0.207365
ARHGAP18	0.0152284	0.504221	0.000519247	0.753336	0.40601	0.555646	0.0505416	0.617101		0.93791	-0.160181	1	0.0531337	1	-0.0923126
ARHGAP19	0.00209309	-0.262214	0.0633828	-0.191626	0.610652	-0.273668	0.969226	0.0603003		0.011498	-0.233233	0.207124	-0.199288	1	0.107297
ARHGAP20	0.0135142	0.66836	7.46872e-05	0.970976	0.690451	0.408592	0.242741	-0.567476		1	0.160514	0.241569	0.426086	0.356685	-0.811802
ARHGAP21	7.67639e-16	0.592799	0.0371552	0.257991	0.467008	-0.352143	0.0137965	-0.326415		1	-0.0302001	0.00491229	-0.401634	1	0.00412761
ARHGAP22	0.294772	0.685036	0.0865972	1.122	0.958465	0.493725	0.241476	1.01432		0.958125	-0.519886	1	-0.11879	1	0.00201106
ARHGAP23	0.250462	-0.197608	0.275378	-0.21537	0.28755	-0.767684	0.0172636	-0.548436		0.0249405	-0.396431	0.0294665	-0.45158	1	-0.164217
ARHGAP24	9.21414e-20	1.03699	1.01275e-10	0.957864	0.20874	-0.549831	0.109551	0.371488		0.027511	0.392785	0.172465	0.278063	0.000217456	1.3179
ARHGAP25	0.225882	1.71274	0.126303	1.5986	0.454122	2.05615	1	0.275184		1	1.00609	0.619059	0.868631	1	-0.784041
ARHGAP26	1	-0.0299456	0.00403629	0.649893	0.206869	-0.630855	1	0.00574921		0.0436747	-0.526746	1	0.114466	1	0.10788
ARHGAP27	1	2.26026	1	0.809365	1	-5.12548e-15	1	-0.0275597		1	2.36302	1	1.00595	1	2.19576
ARHGAP28	3.28287e-13	1.66519	1.13101e-11	1.44553	0.335223	0.778206	0.0501504	0.7048		0.27721	0.550623	0.369639	0.295226	0.831288	0.481544
ARHGAP29	8.48002e-11	1.15253	5.27192e-11	1.22487	0.0112801	-1.22168	0.00263931	-0.977332		0.0538911	-0.496193	0.0737229	-0.459	1	-0.245756
ARHGAP31	3.17327e-09	0.513861	1.93079e-23	0.949159	0.474351	0.300239	0.121913	0.249133		1.17674e-12	-0.572675	0.356439	-0.173805	0.0879035	-0.618392
ARHGAP32	1.33204e-09	0.938925	0.000233306	0.58386	0.296191	-0.655533	0.0228336	0.486956		0.000243177	0.682823	0.23151	0.291159	1.66365e-05	1.8315
ARHGAP35	4.151e-18	1.12847	2.96153e-50	1.88607	1	-0.161988	1	-0.0513345		9.0127e-05	-0.574954	0.747419	0.147326	0.792189	-0.453373
ARHGAP39	0.00224674	0.992809	2.46311e-08	1.884	0.0677076	-1.54078	1	0.0217418		0.56561	-0.538725	0.61176	0.317093	0.62819	1.02772
ARHGAP40	1	0.22599	0.445491	-3.72146	0.326565	1.86339	1.01278e-23	5.14184		1	0.0915195	0.461142	-4.00174	3.89065e-08	3.34464
ARHGAP44	1	-0.164555	0.46721	-3.71534	1	-0.162309	0.601746	-3.70754		1	0.0895248	0.704805	-3.59979	1	-3.33124
ARHGAP5	2.14718e-17	0.802539	4.30486e-18	0.867967	0.101816	-0.585223	0.311131	-0.191109		0.523332	-0.111714	0.94834	-0.0828267	0.831288	0.288117
ARHGAP6	1	0.267539	0.253197	4.06683	0.622976	-1.41278	0.12471	4.62824		0.0186514	-5.44674	0.200102	-1.66095	1	0.625886
ARHGAP8	1	0.36725	1	0.490448	1	0.368845	0.00827245	2.90911		1	0.086644	1	0.180951	0.185799	2.61288
ARHGDIA	0.000597146	-0.229624	0.81973	-0.0597637	1	0.101243	0.666505	0.0977816		0.791264	-0.055178	0.930364	0.0780471	1	-0.0559882
ARHGDIB	0.000894328	0.258064	1.14411e-13	0.712646	0.0132772	0.644677	1.60123e-11	0.829308		0.0259826	0.194279	3.26841e-08	0.612086	0.484856	0.37801
ARHGDIG	0.00336217	0.3015	0.00129464	0.435705	1	-0.102969	1.66527e-11	-0.990039		0.847512	0.0813945	0.501328	0.178901	0.0382691	-0.806812
ARHGEF10	2.04899e-06	1.15667	1.65176e-07	1.48828	0.335057	-0.942159	0.131657	0.732242		0.373041	-0.527938	0.73921	-0.232503	0.31383	1.15049
ARHGEF10L	0.486507	0.129546	0.0445764	0.310417	0.47309	-0.369982	0.0133681	0.462075		1	-0.0402304	0.934105	0.104157	0.0516631	0.794011
ARHGEF11	0.0368508	0.219548	2.16156e-07	0.516825	0.354621	-0.431706	0.0491133	-0.305244		0.0374934	-0.224727	1	0.0359647	1	-0.0890068
ARHGEF12	2.30965e-13	0.614932	2.13417e-08	0.501899	1	-0.0664235	1	-0.04696		1	0.0263172	0.536674	-0.123543	1	0.0544007
ARHGEF16	0.613767	0.465192	1	-0.326587	1	0.102682	0.989566	0.405557		1	-0.433013	0.186069	-1.26294	1	-0.125019
ARHGEF17	0.0330734	-0.182257	0.0164589	0.28694	0.684095	0.225794	1	0.0600449		0.666278	-0.0799674	0.0166752	0.352732	0.901731	-0.238098
ARHGEF18	6.5906e-10	0.606658	1.2245e-09	0.649168	1	-0.0722659	0.224287	0.224907		0.646373	0.113911	0.686062	0.119907	0.438027	0.414912
ARHGEF26	9.49578e-08	-0.732286	0.000246281	-0.628552	0.190142	0.471731	0.0975397	0.340104		1	0.0408847	1	0.102905	1	-0.0905516
ARHGEF3	7.03914e-09	1.34521	0.00021775	0.90191	0.982591	0.248858	0.1162	0.645643		0.811648	0.287677	0.792487	-0.19205	0.526641	0.690115
ARHGEF33	0.831574	-0.205556	1	0.165243	1	0.280913	1	-0.0673539		1	0.0343964	0.74897	0.368848	1	-0.312571
ARHGEF37	0.0906691	-0.503429	0.0184434	-0.777629	0.0113288	1.0254	0.344778	0.417637		1	-0.107461	0.55328	-0.419299	0.248034	-0.715746
ARHGEF5	0.0909907	2.56783	1	2.30282	1	1.19194	1	0		1	-2.28264	0.226175	-2.55405	1	-3.33124
ARHGEF6	0.00141751	0.296696	0.37201	0.125095	0.708526	0.22828	2.9064e-06	0.585332		0.617385	0.107766	0.761879	-0.101182	0.299636	0.468742
ARHGEF7	0.014662	0.268948	0.814543	0.0739074	1	-0.00164434	0.915415	-0.0906414		1	-0.0256519	0.200102	-0.257399	1	-0.112331
ARHGEF9	0.00104574	1.70093	0.263137	0.620542	0.962957	-0.709219	0.131385	-1.18638		0.0548557	1.37342	0.969652	0.258631	0.995699	0.895999
ARID1B	1.1621e-17	0.824641	4.87086e-13	0.882588	0.657012	-0.371829	0.849282	0.125469		0.135799	-0.230227	0.291699	-0.20813	1	0.27954
ARID2	0.00877657	0.324039	0.0524883	0.323828	0.361949	-0.483421	0.942302	0.113684		0.213923	-0.238815	0.218163	-0.275772	0.831288	0.366745
ARID3A	0.647854	0.321414	0.602993	0.42704	0.836478	-0.48965	0.967436	-0.380072		0.762443	-0.461645	0.740032	-0.393551	1	-0.353067
ARID3B	0.00371479	0.402916	0.00113896	0.615345	0.671197	-0.345514	0.69587	-0.195185		0.0955126	-0.336438	0.765409	-0.162112	1	-0.181722
ARID3C	1	2.26026	1	-0.0379662	1	2.49318	1	-0.027162		1	2.36302	1	0.147492	1	-0.268111
ARID4A	1.82172e-08	0.610102	7.15765e-05	0.60131	1	-0.112926	0.724333	0.166758		0.78715	-0.110947	0.675773	-0.156563	1	0.176815
ARID4B	0.00248178	0.323271	0.499036	0.11769	1	-0.0199177	1	-0.0290012		0.519752	0.133595	0.808075	-0.108885	1	0.126499
ARID5A	0.253111	-0.118631	0.461448	0.0978692	1	-0.0532938	0.00591497	-0.361378		0.164095	-0.163771	1	0.0157607	0.345748	-0.465573
ARID5B	4.5131e-50	1.19769	1.02344e-34	1.03064	0.000466349	-1.04623	0	-0.944574		0.434378	-0.125559	0.00292093	-0.329356	1	-0.0166863
ARIH1	0.000411773	0.29777	6.81573e-07	0.526351	1	-0.00515433	1	0.0317986		0.684567	-0.0799231	0.74322	0.111332	1	-0.0362851
ARIH2	1	0.00263258	0.662663	-0.0765896	0.708077	0.205615	0.18737	-0.209923		1	-0.0198044	0.540702	-0.136124	0.327659	-0.434442
ARL1	9.76248e-05	-0.336607	0.0259751	-0.220145	0.727641	0.248151	0.254458	0.211043		0.0108828	0.23551	0.0122332	0.315261	1	0.193893
ARL10	0.83299	-0.407633	0.499216	0.419117	0.125076	1.38615	0.816766	-0.414812		0.0177126	1.46703	4.18236e-05	2.2583	1	-0.336994
ARL11	0.0482011	0.352271	0.015319	0.439665	0.0174661	0.885447	0.0233861	0.500559		0.25039	0.297345	0.174993	0.347041	1	-0.0879546
ARL13A	1	0	1	2.30467	1	-5.12548e-15	0.906094	3.15624		1	0	1	2.40159	1	3.02811
ARL13B	0.0645296	0.303706	0.0216637	0.393679	0.333768	-0.478301	0.292495	-0.321386		1	0.0306614	1	0.0845596	1	0.189246
ARL14	0.137603	4.31333	1	2.30282	1	-5.12548e-15	1	0		1	0	0.647856	-1.90656	1	0
ARL14EP	0.0250004	-0.260734	0.450883	-0.127249	0.123097	0.515621	5.35011e-06	0.608129		0.502892	0.14077	0.224219	0.237265	0.900001	0.232606
ARL14EPL	0.73924	1.06691	1	0.258174	1	-0.502819	0.616326	1.09051		1	1.00765	1	0.15913	0.366578	2.5831
ARL16	0.00347978	-0.536966	0.477898	-0.200024	1	0.10366	0.653869	-0.217355		1	0.00601302	0.437053	0.305908	0.989473	-0.31604
ARL2BP	1.53818e-05	-0.599223	0.062161	-0.337533	0.00257896	0.876871	5.02098e-14	1.08688		1	-0.0509735	0.756682	0.176242	1	0.159473
ARL3	6.94328e-13	-0.84558	5.03861e-11	-0.961736	0.801287	0.215043	0.509079	0.185957		1	0.0171084	0.881678	-0.134568	1	-0.0123846
ARL4A	1.02563e-06	0.577366	7.57176e-05	0.513459	0.286272	0.431999	1	0.0558255		0.346648	0.199145	0.90799	0.0974438	1	-0.178569
ARL4C	2.57493e-07	-0.387137	0.891234	0.0468462	0.00106086	0.83818	0.0565	0.247336		0.17972	0.130386	3.28337e-06	0.528164	0.320352	-0.461476
ARL5A	0.173462	-0.167055	0.0709575	-0.248078	0.958794	0.148403	0.465625	0.175583		0.944642	-0.0702081	0.457348	-0.188086	1	-0.0406118
ARL5B	0.00325449	-0.459822	0.031143	-0.350926	1	0.0914787	0.185037	0.306673		1	-0.0448503	1	0.0267306	1	0.170094
ARL6	1	-0.024227	1	-0.0465425	0.303331	0.646488	0.000561446	1.02117		1	0.118661	1	0.0597496	0.644617	0.497311
ARL6IP1	1.46843e-13	-0.507975	6.78578e-09	-0.47572	0.940625	0.154917	0.667452	0.105153		1	0.016028	1	0.0117608	1	-0.0366931
ARL6IP4	1.15205e-10	-0.6663	9.30602e-11	-0.745232	0.166068	0.45571	1	0.0496052		0.199239	0.17766	1	0.0623262	0.900656	-0.227191
ARL6IP5	0.000298935	-0.273667	4.82527e-08	-0.466104	0.788922	0.181219	0.0811828	0.233425		0.00481448	0.218396	1	-0.0107512	0.741191	0.273487
ARL8A	1.30948e-06	-0.541763	9.614e-05	-0.488859	1	0.0283543	1	-0.0720948		0.329747	-0.159659	0.714614	-0.14479	0.860668	-0.255627
ARL8B	0.00628653	0.237732	0.000626025	0.302513	1	0.108149	1	-0.000467023		0.651382	0.0826408	0.640215	0.110684	1	-0.0243234
ARL9	1	0.00736643	0.122388	0.167715	1	0.00294575	1.76526e-05	-0.53236		0.0400165	0.207832	0.0102408	0.331703	0.627017	-0.32717
ARMC1	1	0.0373965	1	-0.0386455	0.846695	-0.215505	0.376498	0.194571		0.824058	0.096607	1	-0.0160715	0.320352	0.512481
ARMC10	1	-0.0434225	0.0321129	-0.386745	0.887487	0.211012	1	0.0242826		0.518729	0.195603	0.689491	-0.184848	1	0.00910445
ARMC2	1	-0.85553	1	-0.0430062	0.85069	-1.71234	1	0.27228		1	-0.211058	1	0.568901	0.81053	1.76938
ARMC3	0.136567	4.31163	0.780127	-3.18693	0.966842	3.36459	1	-0.027317		1	3.21183	0.298675	-4.30472	1	-0.302487
ARMC4	1	0	1	0	1	-5.12548e-15	1	0		1	0	1	-5.12548e-15	1	0
ARMC6	0.000378952	-0.303353	0.254892	-0.142948	0.429502	0.311237	1	-0.0304664		0.127721	0.175272	0.0275958	0.299507	1	-0.16611
ARMC7	0.772768	-0.107301	0.234601	0.231543	0.397306	0.402785	0.058894	0.426844		0.318162	0.240657	0.00897272	0.539948	0.91927	0.261033
ARMC8	1.88259e-06	-0.445487	7.85621e-07	-0.532638	0.746059	0.205663	1	0.0426712		1	0.0133914	0.798824	-0.111472	1	-0.149182
ARMC9	1.53818e-05	-0.478397	2.08435e-05	-0.525945	1	-0.0325518	0.0561632	0.307547		1	-0.0151802	0.940349	-0.0994981	0.656101	0.326759
ARNT	5.08239e-06	-0.416173	0.0317372	-0.240919	0.96569	-0.143088	1	0.0173684		1	0.032046	0.399712	0.170451	0.982533	0.198134
ARNT2	1.16793e-76	1.99771	2.60795e-101	2.77516	1	-0.100734	0.693894	0.261461		0.182569	-0.389059	0.0606133	0.351592	1	-0.0228595
ARNTL	0.0352416	0.314334	0.00929356	0.464104	1	-0.104088	0.966158	0.122531		1	-0.0724211	1	0.0410491	1	0.156801
ARNTL2	1	0.0217906	0.000441887	-0.91184	0.360058	-0.373799	0.688557	0.154123		0.206838	0.263561	0.0176492	-0.706833	0.0198244	0.792875
ARPC1A	0	-0.633781	1.89524e-08	-0.481088	1	-0.106331	1.98062e-09	-0.749819		8.26829e-06	-0.271877	0.351778	-0.155771	0.00867295	-0.920005
ARPC1B	0	-0.62411	0.000448792	-0.317312	0.235042	-0.415673	3.66061e-13	-0.807909		0.000160139	-0.252397	1	0.0180509	0.0904079	-0.647405
ARPC2	0.000135274	-0.277841	0.0120141	-0.214123	0.566065	0.269739	0.979968	-0.056024		0.693819	0.0638796	0.711299	0.0912309	0.831288	-0.264172
ARPC3	0.0146849	0.200497	0.253642	0.127002	1	-0.0472431	0.38582	-0.174239		0.65582	-0.079388	0.193411	-0.189436	0.995447	-0.209406
ARPC4	0	-0.668764	3.11761e-08	-0.481044	0.0344679	0.721106	0.906094	0.0888231		0.46618	0.0863262	0.0727774	0.237466	0.338247	-0.552371
ARPC5	4.62573e-12	-0.4948	2.42984e-06	-0.386266	0.0308932	0.613326	0.109919	0.222979		0.00254375	0.217913	0.0115128	0.289885	1	-0.174366
ARPC5L	2.01011e-08	-0.548476	4.75238e-07	-0.6367	1	0.0819916	0.0114916	-0.371893		0.60465	0.105368	1	-0.0194293	0.619816	-0.349681
ARPP19	0.553713	0.0626122	0.437059	-0.0849006	1	-0.0147054	0.135967	0.205522		1	0.0153805	0.209815	-0.168721	0.831288	0.238859
ARPP21	1	-0.1646	0.113379	-1.24686	0.220602	1.06205	9.81547e-08	2.14528		1	0.0324484	0.373054	-1.08998	0.100244	1.1168
ARR3	1	-0.141456	0.922185	1.33917	0.852178	2.11536	0.363509	2.29358		1	0.0785312	1	1.54267	1	0.239596
ARRDC1	0.00473235	-0.905903	0.764217	0.238942	0.0949559	-1.00164	0.354014	0.510324		0.19199	-0.577427	0.412251	0.528183	0.297178	0.935023
ARRDC2	0.0478933	-0.353233	1	-0.065492	0.266159	0.487626	1.74456e-16	1.53453		1	-0.0738482	0.783993	0.176725	0.0072534	0.972805
ARRDC4	0.059576	0.366125	0.0931299	0.348357	0.602473	-0.373487	0.36611	-0.344027		1	-0.0972936	0.867493	-0.151758	1	-0.0665724
ARRDC5	1	-2.39319	1	0	1	-2.17189	1	2.30849		1	-2.28264	1	-5.12548e-15	1	2.19577
ARSA	8.76311e-12	-0.85359	0.254471	-0.158119	0.300668	0.417047	5.8225e-06	0.580432		0.535783	0.118892	1.23045e-06	0.7763	0.7837	0.288586
ARSB	1	-0.027607	0.609344	0.142547	0.0456139	-0.789537	0.850932	-0.138296		1	-0.0213709	0.979006	0.112565	0.324454	0.629434
ARSG	0.0593077	-0.881088	0.207788	-0.775835	1	0.176881	1	0.265419		0.858069	-0.349489	1	-0.281752	1	-0.260771
ARSI	0	-0.895171	2.61541e-58	-1.76661	3.89423e-76	-3.83795	8.63195e-114	-2.6239		1	-0.00697285	2.44285e-09	-0.915533	0.00204826	1.2082
ARSJ	0	-0.824098	0	-1.14977	0.75923	-0.206883	0.00456101	0.352611		0.0904725	0.195186	0.413351	-0.167571	0.0146828	0.758759
ARSK	1.66993e-09	0.604404	0.00042644	0.414159	0.0386651	-0.679486	1	0.0166489		0.0403722	0.274631	1	0.0476669	0.00457416	0.974395
ART4	1	0	1	0	1	-5.12548e-15	1	0		1	0	1	-5.12548e-15	1	0
ARTN	0.0035971	-2.27411	0.87985	0.326534	0.000104515	2.20402	0.127475	1.09562		0.942621	0.454088	6.61229e-05	3.0191	0.623845	-0.649816
ARV1	0.1211	-0.23335	0.000627989	-0.461809	0.213215	0.445484	0.352055	0.203041		0.54972	0.133061	0.903368	-0.130894	1	-0.107558
ARVCF	9.12634e-12	0.808133	7.71929e-09	0.790792	0.25148	-0.512875	0.81554	-0.157881		6.71816e-07	-0.614168	2.68514e-05	-0.66874	1	-0.251354
ARX	1	2.26025	1	0	1	2.4932	1	0		1	0	1	-2.25515	1	-2.46303
AS3MT	0.0321619	-0.743059	1	-0.108635	0.155466	0.942725	1.14248e-11	2.20178		1	0.181554	0.103066	0.777781	0.0169205	1.43347
ASAH1	0.0247575	-0.19035	0.310476	-0.118853	0.0069926	0.679967	1.83792e-05	0.508827		0.000479125	0.28474	0.00915264	0.319433	1	0.114606
ASAP1	5.48101e-15	1.81909	5.19882e-43	1.97072	0.0776684	-0.63522	2.22042e-08	-0.90644		0.873845	-0.0823021	1	0.0325631	0.773388	-0.348813
ASAP2	4.97437e-12	1.46203	7.42261e-09	1.32616	0.000198055	-2.19137	0.278644	-0.554353		1	-0.114346	0.48607	-0.285838	0.106601	1.52475
ASAP3	0.00432026	-1.30177	0.00574921	-1.33808	1	0.280887	0.550381	0.414565		1	0.0642566	1	-0.0108368	1	0.195503
ASB1	0.613767	0.0845558	0.324112	0.141921	1	0.0113639	0.759828	0.101605		1	-0.00286982	1	0.018826	1	0.0897624
ASB10	1	0	1	0	1	-5.12548e-15	1	0		1	0	1	-5.12548e-15	1	0
ASB11	1	2.26022	0.780127	3.15159	1	-5.12548e-15	1	0		1	0	1	1.00595	1	0
ASB12	0.00101957	-0.845519	0.293496	-0.480044	0.451805	0.46369	1	0.0854581		0.787058	-0.252336	1	0.0762524	0.442241	-0.626056
ASB13	1	-0.0899496	0.901396	-0.161774	1	0.180832	1	0.0715151		1	0.00975269	1	-0.0981272	1	-0.0952674
ASB14	5.65963e-10	1.51692	9.51112e-06	1.2149	0.606692	-0.70144	1	-0.0867101		1	-0.162083	0.048255	-0.499561	1	0.466552
ASB15	1	0.701412	1	0	1	-2.1719	0.906094	3.15463		1	-2.28263	0.979006	-3.08899	1	3.02934
ASB18	1	0.701417	1	2.3028	1	-2.17191	1	2.30849		1	-2.28263	1	-0.688656	1	2.19577
ASB2	0.329019	0.381507	0.857364	0.147218	5.2857e-05	1.682	2.07376e-09	1.47002		0.0620933	0.719016	0.339455	0.447476	0.541478	0.506692
ASB3	6.46879e-12	0.795157	0.0668347	0.279326	1	0.0261125	0.604747	-0.173523		0.0696243	0.304906	0.239033	-0.248472	1	0.104696
ASB4	1	-2.3932	1	2.3028	1	-2.17191	1	0		1	-2.28263	1	2.39972	1	0
ASB5	0	-1.0699	2.33223e-110	-2.26182	1	0.000347074	8.38346e-11	0.78155		0	-0.7015	5.59561e-79	-1.93112	1	0.078311
ASB6	0.00105054	-0.303719	0.338444	-0.129822	1	-0.0146338	0.0776282	-0.265215		1	0.0315452	0.426641	0.168346	0.911463	-0.215585
ASB7	0.039405	0.578328	2.12347e-05	1.02822	0.257432	-0.811265	0.673306	-0.314432		0.588419	-0.393345	1	0.0199032	1	0.108683
ASB8	1.9818e-06	-0.517289	0.219129	-0.189564	0.246886	0.475504	1	-0.0332665		0.93385	0.0684009	0.0694477	0.358391	0.501054	-0.443263
ASB9	0.129299	0.475744	0.624578	0.193102	1	-0.102894	0.234889	-0.47349		0.00382033	0.857168	0.123446	0.536366	0.829822	0.483863
ASCC1	1.42445e-08	-0.653541	0.000354166	-0.400251	0.0534323	0.696324	0.392671	0.198975		0.237095	0.177859	0.0163045	0.394849	0.81053	-0.324261
ASCC2	0.190684	-0.128157	1	0.0285131	0.829062	0.177641	0.0816726	0.249261		0.223655	0.13795	0.0495615	0.25811	0.935944	0.209843
ASCL1	1	0	1	0	1	-5.12548e-15	1	0		1	0	1	-5.12548e-15	1	0
ASCL3	0.0192049	0.710915	1	0.0990482	0.932964	0.340565	1	-0.0105193		0.683872	0.342161	0.790043	-0.303282	1	-0.00672448
ASCL4	1	-0.173768	1	-2.342	0.692557	-3.5327	1	0.818443		1	-1.29477	0.704805	-3.59979	1	3.02934
ASH1L	6.38309e-07	0.617037	6.33731e-11	0.704616	1	-0.113394	0.00351136	0.50508		0.00565927	-0.332675	0.1613	-0.282877	0.93431	0.298409
ASH2L	1.47848e-07	-0.555654	1.16998e-11	-0.657929	0.779891	0.203448	0.566168	0.124455		0.641509	0.110002	1	-0.0289193	1	0.0312282
ASIC1	1	-0.135817	0.780127	-3.19357	1	1.71463	0.159266	2.15587		1	0.933456	1	-2.25511	0.727267	1.34521
ASIC2	1	0	1	0	1	-5.12548e-15	1	0		1	0	1	-5.12548e-15	1	0
ASIC4	1	-2.39504	0.922185	-1.41789	1	0.319939	0.00807671	2.60949		1	1.4631	1	2.39972	0.0147625	3.71773
ASIC5	1	0	1	0	1	-5.12548e-15	1	0		1	0	1	-5.12548e-15	1	0
ASIP	1	2.25	1	0	1	2.49319	1	2.30926		1	0	1	-2.24385	1	-0.268116
ASMTL	4.6277e-06	1.07408	0.0303141	0.605288	1	-0.0894527	0.302323	0.446244		0.280619	0.478706	1	-0.0277595	0.145841	1.01685
ASNA1	1.73968e-11	-0.637224	0.00102287	-0.398772	0.724824	0.232836	0.86628	-0.0939175		1	-0.027452	0.466712	0.174571	0.639785	-0.355406
ASNS	1	0.0105065	2.02331e-09	0.52983	1	-0.117037	7.24936e-06	-0.544974		0.857889	0.068427	5.55138e-08	0.550937	0.554329	-0.359034
ASNSD1	0.0420942	-0.224144	0.00444948	-0.38663	1	0.00417182	0.767631	-0.121784		1	-0.0266779	0.311765	-0.224737	1	-0.148112
ASPA	0.164986	0.544545	2.52473e-06	1.51634	0.411531	-0.906013	0.0494598	-1.42746		1	-0.110171	0.0276966	0.824821	1	-0.619518
ASPDH	1	-0.142396	1	0	1	1.73119	1	0		1	-2.28413	1	-2.24383	0.831288	-3.87142
ASPG	1	0.0781897	0.0355733	0.486723	0.277321	-0.616387	0.0183624	-0.693787		0.264329	0.335973	0.0114436	0.71088	1	0.259886
ASPH	0.00244193	0.263844	1.43014e-05	0.378674	0.137538	-0.45572	0.000115823	-0.457078		0.20046	-0.134797	1	-0.0569332	1	-0.132314
ASPHD2	1	0.0905832	1	-0.0447568	1	0.290175	0.0282031	1.6378		0.636396	-0.790128	0.58293	-0.965536	1	0.557875
ASPM	0.0873647	0.154566	0.167983	-0.189597	1	0.0118731	1	-0.0250372		0.297598	-0.115546	0.000587717	-0.496258	1	-0.149285
ASPN	0.890241	-0.0781685	4.7966e-14	-1.10526	5.92641e-08	-1.80528	1.09168e-11	0.996846		6.10937e-07	0.640292	0.070295	-0.424971	4.89556e-33	3.44147
ASPSCR1	0.000827627	0.301405	0.000149706	0.397003	1	0.120212	1	-0.0442585		1	0.04317	0.756682	0.101405	1	-0.118736
ASRGL1	0.0249827	0.396809	0.00184365	0.525135	1	-0.0968067	0.736902	-0.20337		0.175751	0.343815	0.0463056	0.43478	1	0.234132
ASS1	1	0.0552746	0.0850888	-0.846027	2.3632e-06	2.31256	2.17948e-31	3.05013		0.458771	0.625202	1	-0.3135	0.00151342	1.3548
ASTE1	0.338274	-0.30075	0.206547	-0.347887	1	0.0557933	0.963825	0.136737		0.424014	0.325431	0.768672	0.240531	0.81011	0.408408
ASTN2	0.955292	-0.319271	0.358442	1.2281	1	-0.571964	0.967059	0.741194		0.581904	-1.17642	1	0.335746	1	0.134624
ASUN	0.358298	-0.0804504	0.037382	-0.196628	0.983572	-0.121903	1	0.00969487		1	0.0224904	0.457471	-0.130453	1	0.158794
ASXL1	1	0.0054297	0.00660327	0.345085	0.617119	-0.284994	1	-0.0247988		0.238021	-0.213737	0.92946	0.0892766	1	0.0511819
ASXL2	1.39661e-17	0.818955	3.648e-25	1.01213	0.163444	-0.50841	4.83187e-05	-0.653409		0.988257	-0.0652856	0.833798	0.0911176	1	-0.20447
ASXL3	0.00150469	-0.33911	2.35513e-09	-0.784281	0.860407	-0.18449	0.34909	0.203097		0.724673	0.105548	0.0388645	-0.377568	0.278736	0.494292
ASZ1	1	0	1	0	1	-5.12548e-15	1	0		1	0	1	-5.12548e-15	1	0
ATAD1	0.0747922	0.150268	0.176621	0.147409	0.120901	-0.450883	0	-0.991496		0.851012	-0.05592	0.75163	-0.0954701	0.0775254	-0.59462
ATAD2	0.176812	0.128945	0.071945	0.18109	0.7374	-0.199675	0.0130485	-0.331425		0.548346	-0.0912033	0.90753	-0.0755827	0.900001	-0.219997
ATAD2B	0.000160338	0.458914	0.0210644	0.433522	1	-0.133455	0.998682	0.0914327		0.793895	-0.116364	0.702934	-0.177212	1	0.111961
ATAD3A	6.71798e-11	-0.487503	0.0002759	-0.335897	1	0.122929	1.26429e-10	-0.777245		1	-0.00183636	0.655355	0.112758	0.00415689	-0.904388
ATAD5	1.22232e-06	0.443598	0.00316588	0.370553	0.0144617	-0.807022	5.75797e-06	-0.774833		0.398437	-0.141021	0.15956	-0.250926	1	-0.102964
ATCAY	1	0.372185	1	0.81168	1	0.368855	1	0.821363		1	-0.765113	1	-0.356857	1	-0.314742
ATE1	1.91765e-07	0.984001	3.9412e-12	1.23417	0.904789	-0.276115	1	-0.0837161		0.556168	-0.273945	1	-0.0615904	1	-0.076511
ATF1	1.1974e-10	0.634909	8.37655e-06	0.535164	0.966842	-0.177521	0.808878	-0.132747		1	0.063432	1	-0.072828	1	0.116693
ATF2	0.0168717	-0.258041	0.0413043	-0.235857	1	0.0617497	0.000751316	0.433039		1	-0.0172713	1	-0.0319582	0.530526	0.355828
ATF3	8.93009e-29	1.3331	2.52014e-51	2.66263	1	-0.0957851	1	0.0620569		0.44455	-0.199193	3.49973e-21	1.0942	1	-0.0343149
ATF4	0	-0.587378	3.59672e-07	-0.397067	0.426416	0.294954	0.116332	0.215065		0.0916614	0.137089	0.00549666	0.290722	1	0.0599172
ATF6	3.78151e-05	-0.404585	1	-0.0323353	1	0.0680241	0.0104599	0.350398		0.483642	-0.126382	0.378092	0.208768	1	0.157706
ATF7	0.540372	-0.206476	0.00866305	0.553576	0.154435	-0.669353	0.0480997	0.606794		0.00347953	-0.651655	1	0.0706217	0.423734	0.625047
ATF7IP	7.35759e-05	0.73344	1.2185e-09	0.752372	1	0.055807	0.305787	0.243935		0.440282	0.249122	0.398594	0.228339	0.496314	0.439567
ATG12	0.353382	-0.148055	0.69393	0.0993476	0.715913	0.263228	0.650825	0.151803		0.908128	0.0942511	0.127635	0.303033	1	-0.0210837
ATG13	1.2047e-14	0.605067	5.66219e-48	1.31549	1	-0.0308195	0.000132942	0.475211		0.831781	-0.0698316	1.03436e-08	0.604696	0.306126	0.439982
ATG14	0.00306628	-0.362165	0.445491	-0.154557	1	-0.0866526	1	0.0410341		0.529111	-0.145833	1	0.023301	1	-0.0154992
ATG16L1	6.38756e-05	-0.337109	0.173823	-0.161982	0.630867	0.23434	0.0127179	-0.347021		1	-0.0186357	0.665456	0.119766	0.0880826	-0.598893
ATG2B	5.06834e-32	1.47251	2.79771e-43	1.73359	0.0252385	-1.12225	0.138511	-0.399069		0.314511	-0.218463	1	0.00658852	0.77152	0.515689
ATG3	0.111396	-0.157371	4.64907e-05	-0.405679	0.621155	0.255198	1	-0.0482184		0.618895	0.0894813	0.256008	-0.195819	0.96097	-0.214937
ATG4A	0.872717	-0.0475099	0.0597418	-0.252641	1	0.0593014	0.762835	0.106564		0.996342	0.0638301	0.397424	-0.179069	1	0.109525
ATG4B	0.678879	-0.0802084	0.287598	0.16554	1	0.109154	0.0116698	0.381242		0.247989	-0.174082	1	0.0369878	1	0.10142
ATG4C	0.835758	0.0643779	0.816923	0.072526	0.944551	0.160494	0.0674594	0.327872		1	0.00857859	1	-0.020778	1	0.177345
ATG5	1	-0.0476355	1	-0.0547316	0.807604	-0.248332	1	-0.0441427		1	-0.0729493	0.997196	-0.115106	1	0.134842
ATG7	0.0210365	0.35092	0.000738687	0.557315	0.00381382	0.90942	2.06024e-08	0.908823		0.529111	0.177372	0.172579	0.345562	1	0.17887
ATG9A	1.84774e-05	-0.342433	0.0720615	-0.202899	1	-0.0491988	0.000153795	-0.476356		1	-0.0281784	0.950373	0.0743857	0.334201	-0.456489
ATHL1	0.553626	-0.122132	0.601773	-0.115011	0.488123	0.381858	0.682375	0.149348		0.18973	0.235833	0.461142	0.205644	1	-0.000827855
ATIC	0	-0.764285	2.73283e-15	-0.673014	1	0.00338415	1	0.0106732		0.0328042	0.181027	0.0870136	0.235682	0.979689	0.189972
ATL1	0.114487	0.183481	0.000524327	0.389346	0.318257	0.371216	0.0338095	0.33		1	-0.0140352	0.534695	0.153972	1	-0.0527576
ATL2	0.0631609	-0.195234	0.00104834	-0.369044	1	-0.0722154	1	0.0286777		1	0.0200684	0.3298	-0.190682	1	0.123667
ATMIN	1.83046e-05	0.676192	1.61371e-07	0.929955	0.966609	-0.211637	1	-0.0508487		0.66257	-0.201768	1	0.016441	1	-0.0373109
ATOH7	0.785	3.08574	1	-0.0407739	0.966842	3.36459	0.470716	1.65758		1	3.21453	1	0.17144	0.908101	1.37281
ATOH8	0.0114212	0.218163	0.637466	0.0774128	1	-0.0172	2.60211e-06	-0.63306		0.691498	-0.0806373	0.0655249	-0.25811	0.0468891	-0.696064
ATOX1	5.57279e-13	-0.620105	1.14646e-06	-0.490346	0.00496481	0.971202	0.0114033	0.543231		0.0140355	0.236405	0.0252523	0.32996	1	-0.199547
ATP10A	1.23861e-05	0.469578	4.2136e-28	0.984167	1	-0.134244	0.580909	-0.126875		0.197817	0.20574	3.65608e-11	0.683349	0.976573	0.218972
ATP10B	1	2.26028	1	0	1	-5.12548e-15	1	0		1	0	1	-2.25508	1	0
ATP10D	0.0405916	0.686632	0.00725541	1.21929	0.0101157	-2.02004	0.144139	-1.44176		0.0570458	-1.10331	0.223562	-0.608062	1	-0.523177
ATP11A	2.28945e-12	0.834365	9.55591e-05	0.557028	0.0353122	-0.777365	1	-0.0897995		0.850703	0.118471	0.420685	-0.196673	0.0770645	0.80542
ATP11B	0.353316	-0.102073	0.00468019	-0.264787	0.741009	-0.225584	0.920628	0.0668966		1	-0.0133216	0.183911	-0.212631	0.785984	0.286154
ATP11C	7.37521e-06	-0.397216	0.000276508	-0.347125	0.944011	-0.14792	0.400485	0.149405		0.11917	0.174144	0.272552	0.187467	0.250842	0.475084
ATP12A	0.000915237	1.3134	0.556167	0.331945	0.0862996	-2.05556	0.000973745	-2.1492		0.17334	0.888012	1	-0.129479	1	0.78461
ATP13A1	0	-1.02095	5.91516e-06	-0.572605	0.796754	0.188544	0.0091593	-0.338635		0.544056	-0.0959999	0.108133	0.314943	0.0797278	-0.623826
ATP13A2	0.00209135	-0.414509	0.0711249	-0.386935	0.0211603	-0.950506	0.00369107	-0.572016		1	0.0140635	1	0.00249715	0.801921	0.397571
ATP13A3	8.18769e-29	1.99702	1.27451e-42	2.52204	0.0070486	-1.18433	0.906094	-0.168758		2.15479e-09	-0.845205	0.0301666	-0.357365	1	0.178547
ATP13A5	1	0	0.780127	-3.18694	1	2.50387	0.906094	-3.17989		1	3.21184	1	-5.12548e-15	1	-2.47305
ATP1A1	0.212571	0.099461	1.25342e-06	0.446265	0.796559	0.178511	0.445759	-0.128815		0.49148	-0.072013	0.088239	0.238162	0.457254	-0.378666
ATP1B1	0.00341183	-0.302259	0.000176162	-0.513718	0.027724	-0.741295	1	0.00684049		4.39241e-16	-0.778083	1.34542e-12	-1.02541	1	-0.0233252
ATP1B3	0.0064243	-0.184878	0.00103978	-0.275576	0.0538829	-0.528525	0.0105235	-0.305348		0.288486	0.100235	1	-0.0271762	0.59583	0.326669
ATP1B4	0.00266296	-3.01644	0.000139661	-4.0575	1	0.232028	3.99827e-11	2.71114		0.919812	0.414038	1	-0.682493	3.7465e-06	2.89145
ATP2A2	1	0.000161827	0.10261	0.153147	1	-0.0305541	1	0.0113644		0.705233	-0.0762596	1	0.0401062	1	-0.0313359
ATP2A3	1	-0.168934	0.0862232	-4.90381	0.85069	-1.41524	0.583144	-1.7388		1	0.877244	0.501096	-3.9781	1	0.564562
ATP2B1	0	-0.687586	6.81346e-27	-1.22651	1	-0.0649534	1	0.052878		0.137325	0.186784	0.0106549	-0.389232	0.654352	0.30632
ATP2B2	0.422688	0.662791	0.0005826	1.89266	0.343263	-1.84369	0.183909	-2.21208		0.971905	-0.483331	0.350924	0.715001	1	-0.842284
ATP2B4	8.62205e-13	0.646748	2.67189e-08	0.617901	0.296868	-0.592698	0.403165	-0.219893		0.00329839	-0.282694	0.028631	-0.348232	1	0.104765
ATP2C1	0.17164	0.128923	0.100165	0.160865	0.737919	-0.205445	0.364498	-0.15224		1	-0.0268404	1	-0.0317582	1	0.03099
ATP2C2	0.120405	0.469036	0.0848087	0.568481	1	-0.0910662	0.685956	0.32591		1	-0.0391628	1	0.021544	0.996089	0.378408
ATP4B	1	2.25	1	-2.33896	1	-5.12548e-15	1	-2.33248		1	2.36132	1	-2.24376	1	0
ATP5A1	1.88384e-05	-0.295289	0.00134068	-0.279306	0.451252	0.302879	0.299612	0.158634		0.828328	0.0556186	1	0.0351078	1	-0.0900068
ATP5B	0	-0.98815	0	-0.824301	0.0185458	0.705602	0.00464877	0.378254		0.946602	0.0412966	0.429041	0.168818	0.81053	-0.290378
ATP5C1	0.000138384	-0.306068	0.00012565	-0.336693	0.017063	0.680482	0.0534953	0.283227		0.0315097	0.187283	0.564144	0.120181	0.977346	-0.212774
ATP5D	0	-0.876208	4.79389e-12	-0.654381	0.00148043	0.928458	0.00470289	0.42822		0.189574	0.14657	0.00767075	0.331641	0.683433	-0.358483
ATP5E	1.48472e-12	-0.673916	1.75947e-10	-0.708838	0.000285501	1.07669	0.00609991	0.496452		0.00534025	0.311267	0.196206	0.240288	0.904021	-0.273345
ATP5F1	6.39273e-05	-0.316036	6.98439e-07	-0.416343	0.13036	0.46806	0.410308	0.156984		0.000117252	0.271425	0.472082	0.134543	1	-0.0416262
ATP5G1	2.91223e-11	-0.616658	5.14214e-11	-0.59951	0.00759736	0.880749	0.0518518	0.338329		0.0131693	0.24998	0.131299	0.230704	0.862654	-0.298675
ATP5G3	7.23076e-14	-0.609759	5.30781e-10	-0.484924	0.145591	0.531314	1	0.0544646		0.308195	0.113421	0.143543	0.201964	0.662454	-0.368696
ATP5H	1.37796e-07	-0.496906	0.000796939	-0.311333	0.0238372	0.695559	0.0458723	0.324425		0.427212	0.121649	0.0437894	0.271014	0.904413	-0.253521
ATP5I	0.83789	0.0414023	0.439798	-0.103887	1.57019e-05	1.20218	0.0623573	0.46622		1.47852e-07	0.363665	0.277705	0.181776	0.757682	-0.379522
ATP5J	5.95003e-11	-0.5295	2.1134e-06	-0.421545	0.116289	0.615595	0.342055	0.183191		0.123274	0.15993	0.0903194	0.231247	0.92112	-0.278986
ATP5J2	1.7885e-08	-0.527011	2.89848e-10	-0.622165	0.00147568	0.935422	0.0156682	0.457351		0.0949402	0.204207	0.969303	0.0724346	0.887605	-0.27879
ATP5O	2.10435e-06	-0.407424	0.000115303	-0.339719	0.172819	0.508428	0.450926	0.156995		0.0631779	0.191502	0.10279	0.222566	1	-0.16445
ATP5S	0.505937	-0.112155	0.545775	-0.115262	1	0.0109737	0.00392496	-0.548534		0.654421	0.11119	1	0.0701563	0.581267	-0.452271
ATP6AP1	0.027797	-0.1643	0.990594	-0.0309777	0.280039	0.351093	0.0114258	0.310548		0.11392	0.134809	0.0589365	0.231363	1	0.0949746
ATP6AP1L	0.895395	0.404038	0.131908	-1.83498	0.219749	-2.08147	0.214759	1.07548		1	-0.0278021	0.036337	-2.30978	0.0156579	3.12017
ATP6AP2	0.429394	-0.0936391	0.140989	-0.168219	0.0831565	0.501887	0.289207	0.180694		0.00392214	0.270955	0.410864	0.159454	1	-0.0493084
ATP6V0A1	0.857459	0.0465488	0.166278	0.153328	0.333768	0.338147	0.0120353	0.321612		0.735765	0.0755681	0.48214	0.145254	1	0.0612312
ATP6V0A2	0.562032	0.0809368	0.00130768	0.323742	1	-0.0604321	1	-0.0341408		1	0.0111232	0.161084	0.217549	1	0.0403615
ATP6V0A4	1	0.53853	0.877159	0.608228	0.692557	-3.52242	0.532022	-2.09872		1	0.784607	1	0.830578	1	2.19577
ATP6V0B	4.73463e-13	-0.66727	0.0144097	-0.279055	0.0228243	0.659255	1	0.0487889		0.181265	0.164121	0.000169013	0.515534	0.386498	-0.447517
ATP6V0C	1.95838e-12	-0.50843	1.9682e-08	-0.501291	0.406531	0.299766	0.906094	0.0705973		0.0881728	0.150703	0.581034	0.120902	1	-0.0777444
ATP6V0D1	0.167582	-0.148378	0.0994143	0.206995	0.0312416	0.59801	0.0812272	0.269448		0.691498	0.0898638	0.00297321	0.408565	0.858416	-0.237382
ATP6V0E1	2.65055e-08	-0.42474	3.56781e-05	-0.363354	0.000296364	1.01018	1.48473e-08	0.721285		0.00195187	0.239532	0.0374954	0.264238	1	-0.053745
ATP6V1A	1.05779e-14	0.643632	3.08877e-17	0.808463	0.0248682	0.620873	0.0015219	0.395725		0.251618	0.136573	0.0764419	0.265243	1	-0.0843476
ATP6V1B2	0.000152545	0.281886	0.00128577	0.283748	0.944551	0.138092	1	0.023522		0.147812	0.137473	0.660899	0.102719	1	0.02471
ATP6V1C1	0.708302	0.070764	0.1226	0.192835	0.0628905	0.554914	0.00298216	0.399934		0.381346	0.143624	0.184268	0.228448	1	-0.01123
ATP6V1C2	0.498096	-0.309437	0.213682	-0.445375	0.0538829	1.11107	0.0344283	0.676841		0.193882	0.538242	0.686062	0.364988	1	0.0972956
ATP6V1D	0.0382883	0.176324	4.27277e-05	0.358178	0.146568	0.469351	0.579532	0.128715		0.104396	0.159577	0.00968974	0.304803	1	-0.183679
ATP6V1E1	1	0.0165854	0.0178688	0.235418	0.0795518	0.523532	0.074901	0.251179		0.156605	0.168454	0.00234171	0.350802	1	-0.10334
ATP6V1G1	0.197869	-0.118656	0.0879883	-0.156223	0.0831932	0.529947	0.601746	-0.13329		1.08621e-07	0.336927	0.0300645	0.262762	0.685116	-0.329471
ATP6V1G3	1	-2.3932	1	-2.34201	1	-2.17192	1	-0.0271662		1	0.0800735	1	-5.12548e-15	1	2.19524
ATP6V1H	0.595989	-0.0904798	0.454216	-0.107822	0.117567	0.517576	0.0243082	0.328355		0.762699	0.0886598	1	0.0345289	1	-0.101885
ATP7A	5.39558e-29	1.73335	7.1576e-43	1.89265	0.447103	-0.581349	0.413037	0.403848		0.779807	-0.173647	1	-0.0515956	0.394357	0.815982
ATP7B	1	0	1	0	1	-5.12548e-15	1	0		1	0	1	-5.12548e-15	1	0
ATP8A1	4.04146e-34	2.3261	7.29322e-131	2.78273	0.0109745	-1.32519	0.0669713	-0.593295		0.558079	-0.228968	0.346183	0.191438	0.864306	0.507412
ATP8B1	0.266606	-0.616321	0.0232989	-1.30838	0.00489253	-2.82761	0.00406479	-1.91911		1	0.276488	0.920394	-0.453685	1	1.18318
ATP8B3	1	-2.3932	1	0.809612	0.381634	2.70625	0.248223	2.50761		1	0.0785303	0.979006	3.2572	1	-0.13356
ATP9B	0.794502	0.0700783	0.131989	0.218429	0.153651	-0.516422	0.358042	-0.235177		0.346718	-0.175957	1	-0.0640753	1	0.106683
ATPAF1	0.0427202	-0.316896	0.00263909	-0.413764	0.539742	0.330747	1	-0.0599919		0.17984	0.222129	1	0.08785	1	-0.169934
ATPAF2	0.00705688	-0.358243	0.00520453	-0.383876	0.966842	0.155352	0.0363368	-0.421219		0.161547	0.213633	0.768238	0.149498	0.67052	-0.36324
ATPIF1	1.00317e-08	-0.508301	0.0929271	-0.23191	0.00633832	0.905084	0.179093	0.264581		1	-0.0465206	0.403314	0.193562	0.163911	-0.693872
ATRAID	1.28345e-38	-1.25405	2.18978e-22	-0.963437	0.00257896	1.0809	0.0673594	0.315141		1	0.0490176	0.108059	0.301757	0.183146	-0.724595
ATRIP	0.00205081	-0.290381	9.66418e-06	-0.473437	0.268809	-0.37067	3.91117e-09	-0.839478		0.643256	0.0945541	0.658759	-0.126407	0.532376	-0.371805
ATRNL1	1	0.528668	0.0934179	2.68223	1	-0.159806	1	0.821362		1	-1.29249	1	0.834492	1	-0.302284
ATRX	1.04414e-32	1.34601	2.02194e-49	1.48182	0.151202	-0.62484	0.939842	0.0888482		0.0148037	-0.388142	0.0528001	-0.289768	0.821516	0.333811
ATXN1	3.00487e-32	1.7371	4.27955e-26	1.39104	0.72109	0.290845	0.351168	0.287171		1	-0.0414957	0.0325451	-0.424564	1	-0.0389184
ATXN1L	4.28771e-38	1.09588	2.61116e-31	1.18867	0.204982	-0.58488	1	-0.0721667		0.150346	-0.217458	0.367206	-0.161613	0.900001	0.303424
ATXN2	2.20906e-07	0.440526	1.334e-07	0.531247	1	0.0617281	1	0.0404577		0.298545	-0.14453	0.833647	-0.0900511	1	-0.156569
ATXN3	5.20276e-11	0.623581	1.52178e-06	0.536885	0.523916	-0.308003	0.590127	0.142354		1	0.0325705	0.873247	-0.0911081	0.32038	0.485405
ATXN7	1.43053e-10	0.790095	5.10125e-11	0.98537	0.11171	-0.656948	0.243971	-0.348535		0.151207	-0.323021	0.592603	-0.164556	1	-0.0140393
ATXN7L1	2.93703e-08	1.628	0.00646048	1.26348	0.396581	-1.05748	0.418421	0.693605		0.346524	-0.809448	0.000311352	-1.21092	0.691873	0.947399
AUH	0.0073531	-0.464445	1.36081e-05	-0.967331	0.776049	0.254647	1	0.038304		0.178568	0.307529	0.720566	-0.237384	1	0.0900367
AUP1	0	-0.996816	6.57376e-14	-0.743192	0.269714	0.438941	0.632748	-0.128966		1	0.0283847	0.134981	0.244505	0.287275	-0.545257
AURKA	1.63987e-07	-0.411387	0	-0.738816	0.315808	0.344094	1	0.0425477		0.196259	0.138498	0.122522	-0.226242	1	-0.163469
AURKAIP1	2.14924e-09	-0.564842	1.54283e-09	-0.619554	0.025291	0.754289	1	-0.00602513		0.00174025	0.302426	0.286553	0.210942	0.466689	-0.461709
AUTS2	1	0.0294943	0.449201	0.24426	0.00613495	-1.1124	0.0983475	0.520825		0.000191993	-0.667817	0.106882	-0.488343	0.0978286	0.964264
AVEN	0.0399544	-0.328677	0.00235084	-0.47347	0.223258	0.479934	0.244427	0.286792		0.0243027	0.349898	0.783602	0.165838	1	0.155791
AVL9	5.58369e-07	0.535787	0.000435335	0.494748	1	-0.115866	0.0929796	-0.383302		0.629768	0.140516	1	0.0619507	1	-0.124899
AVPR1A	1	2.26034	1	2.30281	1	2.49321	1	2.30849		1	0	1	0.14746	1	-0.267754
AVPR1B	1	0	1	2.30467	1	-5.12548e-15	1	0		1	0	1	2.40159	1	0
AXIN1	0.629877	0.0952895	1	0.0274847	1	-0.0538743	0.154875	-0.253097		0.762421	0.0993885	1	-0.00556344	1	-0.0978563
AXIN2	1	0.0204795	0.49092	0.225539	1	-0.108098	0.0158447	0.686131		1	-0.00550971	0.933114	0.164444	0.360975	0.798322
AZI2	0.676877	-0.0895135	0.768083	0.0865237	0.914195	0.181403	0.387231	0.199434		0.583299	0.126839	0.205808	0.265399	1	0.14515
AZIN1	4.36756e-09	-0.484033	5.1203e-09	-0.454693	0.14833	0.432306	0.025205	-0.273467		0.497042	0.0777068	0.938879	0.0707824	0.0617431	-0.62749
AZIN2	0.143079	1.07044	0.275156	1.08516	1	-0.581923	0.859196	-0.853308		1	-0.0513446	1	-0.0685926	1	-0.321918
B2M	1.61712e-06	-0.370474	0.0326726	-0.211878	5.93196e-06	1.07574	1.04781e-12	0.933571		0.0679171	0.172212	0.0179484	0.294377	1	0.0281423
B3GALNT1	0.489865	-0.319131	0.306972	-0.364486	1	0.0864124	1	-0.00491272		1	0.097249	1	0.0158187	1	0.00778609
B3GALNT2	0.0213026	0.403209	1	0.0448312	1	0.01596	0.0151783	-0.593554		0.156951	0.326209	1	-0.0684031	0.967128	-0.283463
B3GALT1	0.677351	0.804773	1	-2.33897	0.494312	-3.9033	0.762835	1.7376		0.896895	-1.67703	0.086224	-4.96827	0.627169	3.93791
B3GALT2	5.53264e-06	-1.07759	3.06232e-12	-2.0499	0.133303	0.65944	2.69714e-05	1.01365		0.951222	-0.156535	0.00718055	-1.16885	1	0.198611
B3GALT4	7.9811e-23	-1.61409	3.68586e-13	-1.37463	1	0.143601	0.125444	-0.389054		0.691498	-0.148027	1	0.0539728	0.227033	-0.68013
B3GALT5	0.934008	-1.52991	1	0	0.692557	-3.52243	0.12471	4.62824		0.713088	-3.65162	1	-2.24379	0.434297	4.49077
B3GALT6	6.51821e-06	0.391303	5.59952e-05	0.440325	7.84977e-05	-1.02479	1.96015e-06	-0.661576		1	0.0539238	0.988232	0.0653063	0.473737	0.419282
B3GALTL	0.424224	-0.184591	1	0.0773654	0.00306497	-1.11977	0.209168	-0.402009		0.0387962	-0.445465	0.621266	-0.221604	1	0.273023
B3GAT1	1	2.26032	0.253197	-4.11062	1	-5.12548e-15	1	-0.948981		0.46524	4.13558	1	-2.25505	1	3.02875
B3GAT2	0.122185	-0.791915	0.0182532	-0.961428	0.962957	0.341333	0.80436	0.275721		1	0.0860029	1	-0.120817	1	0.0204884
B3GNT1	0	-0.797572	7.80191e-11	-0.7168	0.548468	0.285057	1.04886e-09	-0.698189		5.39551e-06	-0.334944	0.142993	-0.29128	5.50243e-06	-1.32043
B3GNT2	0.880173	0.0699591	0.454237	-0.159566	0.0868723	-0.682118	3.68573e-07	-1.0072		0.470118	0.181706	1	-0.0862368	1	-0.142519
B3GNT3	0.785	-3.24999	1	-2.33896	0.966842	-3.00372	1	-0.0247375		1	-0.765111	1	-5.12548e-15	1	2.19524
B3GNT4	0.44604	-0.270228	0.148751	-0.486932	0.000271243	1.5227	2.88571e-06	1.22158		0.0121515	0.776112	0.282065	0.522205	0.645995	0.467254
B3GNT5	7.9792e-08	0.733556	0.000564159	0.470216	0.00268709	-1.28959	1.12257e-07	-1.09047		0.824058	0.127895	0.582557	-0.17252	1	0.331859
B3GNT7	0.194876	-0.539333	0.0221642	-0.873493	0.0132772	-1.74213	1.90431e-07	-2.82753		1	0.0726831	0.944896	-0.299072	0.831288	-1.00892
B3GNT9	0.999633	-0.0940717	0.8246	0.118661	0.771414	0.289494	0.547714	-0.256186		0.177064	0.377254	0.0770837	0.55126	1	-0.165401
B3GNTL1	1	-0.131351	0.862476	-0.191937	1	-0.130339	0.0317143	0.892775		0.61806	-0.388166	0.40367	-0.486181	0.61804	0.637828
B4GALNT3	1.14288e-05	-0.523142	1.73507e-06	-0.651555	0.00127588	-1.00525	0.55086	-0.169741		1	0.0484167	0.927707	-0.117084	0.025161	0.885702
B4GALNT4	4.05556e-13	-0.972637	1.27821e-05	-0.66408	0.725896	-0.247984	1	-0.0209666		0.11646	-0.273286	1	-0.00204032	1	-0.043627
B4GALT1	1	-0.051311	0.947872	0.0983919	0.232257	-0.701411	0.0838596	-0.567453		0.359871	-0.29672	0.872258	-0.181577	1	-0.155833
B4GALT2	0	-0.773077	0	-0.732923	0.162102	0.435769	0.371967	0.159135		0.00996415	0.177161	0.271883	0.180619	1	-0.10114
B4GALT3	4.74429e-05	-0.784771	0.0583075	-0.318123	0.938382	0.207092	1	0.0682736		0.937421	0.095057	0.0777638	0.523884	1	-0.0344758
B4GALT4	5.23217e-14	-0.815397	1.54155e-10	-0.838689	0.275229	-0.399654	0.0266297	-0.367083		0.169567	-0.189688	0.35051	-0.252441	1	-0.157014
B4GALT5	0.673652	-0.0657455	0.000523401	-0.343475	0.0225383	-0.868422	0.754239	-0.0965553		1	-0.00841156	0.0127991	-0.323066	0.0850671	0.772935
B4GALT6	0.329667	0.974923	0.534971	0.922244	0.828814	-1.49188	0.86628	-1.25207		1	-0.557589	0.838793	-0.645621	1	-0.311735
B4GALT7	3.60974e-18	-0.826411	1.39799e-13	-0.741999	0.306179	0.393015	0.00333666	-0.462564		0.428035	0.119156	0.512009	0.165722	0.0514897	-0.739796
B9D1	0.235565	0.451953	1	0.103912	1	-0.202121	0.48658	0.510563		1	-0.0554039	0.432249	-0.437877	0.652093	0.662033
BAAT	0.5095	-0.437613	1	-0.0456014	0.107503	1.13052	0.906094	0.29634		0.971318	-0.314011	1	0.0428978	0.232053	-1.15083
BABAM1	0	-1.30727	0	-1.11471	0.0202221	0.815746	0.152589	0.287668		0.519877	0.0927934	0.218268	0.247989	0.60874	-0.442549
BACE1	6.62011e-08	-0.401699	0.247378	-0.159934	1	0.0558911	0.000189367	0.434041		0.0459411	-0.174852	1	0.0301553	0.935578	0.207896
BACE2	1	0.0367572	7.59112e-07	0.856473	1	-0.0121679	0.94471	0.134088		0.0515381	-0.42511	0.20713	0.359927	0.984448	-0.27772
BACH1	2.29293e-52	1.79705	3.96766e-28	2.29925	0.0905929	-0.524871	0.313432	-0.192452		1	0.0438056	9.69249e-07	0.508945	0.525768	0.376473
BACH2	2.33058e-07	0.815706	1.49044e-08	1.34662	0.00349004	-1.63145	0.906094	0.233002		1.66763e-07	-1.24567	0.000229864	-0.75198	0.831288	0.620318
BAG1	0.356738	-0.139986	0.0326036	-0.334712	0.853438	-0.210455	0.01679	-0.419982		0.0561805	0.279772	1	0.0465927	1	0.0668487
BAG2	0	-1.62288	3.20525e-24	-2.32978	0.0500639	0.566889	6.89844e-08	0.725017		0.119978	0.163197	1.17893e-05	-0.580964	0.683466	0.319136
BAG3	0.0662754	0.169807	2.57008e-10	0.564447	0.729318	0.203379	0.497426	0.133368		0.535466	0.0905893	8.63078e-05	0.448471	1	0.0253662
BAG4	0.00121075	-0.354187	0.00268952	-0.403677	0.0549129	0.561934	0.535235	0.150135		0.018597	0.258882	0.629541	0.171201	1	-0.151063
BAG5	0.00116648	0.556564	0.00230061	0.523311	0.448015	0.420529	0.0124777	0.524766		0.162852	0.350477	0.329668	0.279912	0.535256	0.456065
BAHCC1	8.86127e-13	-0.685255	2.72398e-10	-0.622281	0.442385	-0.425594	1	0.00500001		0.131266	-0.205179	0.312263	-0.178907	1	0.236831
BAHD1	1.94389e-07	0.423644	7.07009e-14	0.693703	0.959139	-0.166739	0.686095	-0.107439		0.560795	-0.0990362	0.506097	0.134184	1	-0.032763
BAI2	0.975346	-0.451723	0.570167	0.803451	0.0372775	-5.3098	0.125072	-4.65976		0.823811	-0.752945	0.980491	0.465851	1	0
BAI3	0.629612	1.61402	1	0.811687	1	-2.1745	1	-2.33248		1	0.0775148	1	-0.744129	1	0
BAIAP2	1	-0.854485	0.145902	1.99699	0.880202	0.84928	0.339389	1.84423		0.966567	-1.13166	0.511242	1.68783	1	-0.134912
BAIAP2L1	0.0520406	0.354471	0.0097049	0.507988	1	0.142814	1	-0.113828		1	-0.127997	1	-0.0114411	0.790988	-0.37767
BAIAP2L2	0.00265966	-1.58361	0.243117	-0.963878	0.732263	-0.629801	1	-0.225543		0.734034	-0.504331	1	0.0738696	1	-0.100384
BAK1	3.10491e-10	0.643227	3.41806e-22	1.05835	0.761834	-0.272918	0.0987859	-0.366721		0.00491897	-0.318311	1	0.0606613	0.733817	-0.402107
BAMBI	0.00356068	0.677383	0.164402	0.397023	0.0441811	-1.10056	0.140932	-0.598439		1	0.0656376	0.66504	-0.253037	0.787508	0.566294
BANK1	1	0	0.780127	3.14735	1	-5.12548e-15	1	2.30926		1	0	0.979006	3.25502	1	2.19524
BAP1	2.51658e-12	-0.548959	1.07361e-07	-0.48412	0.827925	0.177981	0.433659	-0.143509		1	-0.00574961	1	0.0220406	0.627133	-0.327466
BARD1	1	0.00123262	0.0777856	-0.20898	0.608495	-0.248217	0.0331892	-0.368096		0.419356	-0.11939	0.0147731	-0.365539	0.914	-0.234279
BARHL1	1	0	1	0	1	-5.12548e-15	1	0		1	0	1	-5.12548e-15	1	0
BARHL2	1	0	1	0	1	-5.12548e-15	1	0		1	0	1	-5.12548e-15	1	0
BARX2	1	0.0285733	0.500527	-0.622843	0.135078	0.95653	1.94369e-14	2.57027		0.194744	-0.836129	0.0038232	-1.52547	0.27163	0.775316
BASP1	0.0189155	-0.166961	0.876539	0.0398192	0.794804	-0.188429	0.00913997	-0.304818		0.0969126	0.12365	0.00734868	0.293777	1	0.0126924
BATF	0.540099	0.183111	0.237096	0.331469	0.841853	-0.286724	3.26717e-05	-1.33785		1	0.107336	0.737904	0.215381	0.180147	-0.943172
BATF3	0.217793	0.697274	1	-0.0455133	1	0.0313322	0.734539	-0.819052		1	-0.260007	0.211304	-1.04202	0.854908	-1.10109
BAZ1A	3.72933e-06	0.371291	0.00605541	0.25946	0.449837	-0.327226	0.0289561	-0.31195		0.964141	-0.0534199	0.150364	-0.202148	1	-0.0319048
BAZ1B	0.000142071	0.515293	4.72707e-10	0.724033	0.39471	-0.575975	0.399326	-0.251034		3.02025e-05	-0.488289	0.136907	-0.317006	1	-0.147977
BAZ2B	6.65016e-10	0.674178	0.00172111	0.422246	0.0431487	-0.73947	0.00122027	-0.482133		0.677677	-0.118221	0.0160191	-0.406792	1	0.144733
BBIP1	9.39347e-09	-1.24198	0.000117113	-1.26219	1	-0.0863906	0.00578134	0.974686		1	-0.00704509	1	-0.0712819	0.0565996	1.0548
BBOX1	0.000280173	0.404847	0.79711	0.0738765	0.000115784	-1.16668	0.077002	-0.324279		0.00193231	0.390751	1	0.022915	0.00029241	1.23371
BBS10	1	0.0639041	1	0.0654397	0.811964	0.280335	0.0165966	0.612486		1	0.0629081	1	0.0290409	0.74283	0.398379
BBS12	0.694319	0.233028	0.692328	-0.221489	1	0.0680397	1	-0.044943		0.0419553	0.734282	0.84592	0.242571	0.602155	0.620689
BBS2	0.913069	-0.0632424	0.730388	-0.111835	0.752106	-0.257533	0.362485	-0.258923		1	-0.0442217	0.895343	-0.130065	1	-0.0411657
BBS4	0.219044	0.294927	0.141484	0.264769	5.68683e-05	1.2187	8.43628e-14	1.21718		0.116205	0.319536	0.548238	0.25223	0.746883	0.317858
BBS5	1.70567e-06	0.557019	0.602993	0.145213	1	-0.0854111	0.230508	0.263855		0.647903	0.139763	0.228387	-0.308451	0.411249	0.493797
BBS7	0.669743	-0.120324	0.69504	0.136512	1	-0.117433	1	-0.0916707		0.0382149	-0.41189	0.766233	-0.189989	0.760234	-0.383261
BBS9	0.0042859	0.448473	0.000162611	0.618474	0.0191647	-0.898164	0.0158913	-0.59941		0.767756	-0.144328	1	-0.00906203	1	0.157112
BBX	8.12422e-27	1.1831	1.03058e-17	1.25376	0.453819	-0.434709	0.634797	0.18891		0.0575773	-0.3153	0.186955	-0.281852	0.908586	0.315207
BCAN	0.374612	-0.424944	0.0669903	0.628965	0.692557	0.455742	1.27843e-05	1.4772		1	0.0981048	0.00381421	1.11514	0.058981	1.11808
BCAP29	0.000356628	-0.300554	1	0.0136185	1	-0.0594293	0.039538	0.308345		1	-0.0367173	0.117364	0.240249	0.604731	0.333951
BCAR3	0.0675961	-0.207922	0.103133	-0.240518	0.557146	0.286103	1	0.0233051		1	0.0142738	1	-0.0570597	0.870792	-0.25145
BCAS1	1	-0.141476	1	-0.885059	1	0.321726	1	0.503888		1	0.929997	1	0.153924	1	1.0934
BCAS2	3.17129e-24	-0.918594	1.61422e-11	-0.742946	0.0173323	0.7848	0.123503	0.260836		1	0.0369784	0.502438	0.175225	0.409107	-0.49126
BCAT1	3.66234e-80	2.02839	2.00028e-50	2.62288	0.336605	-0.425093	0.323992	-0.339703		0.00506645	-0.461615	0.896984	0.0956495	0.801921	-0.372565
BCDIN3D	0.00634001	-0.624579	0.95028	0.112834	1	-0.14818	0.198168	0.455264		0.419659	-0.325402	0.370924	0.375524	1	0.280436
BCHE	1	0	1	-2.34201	1	-5.12548e-15	1	0.819437		1	2.36302	1	-5.12548e-15	1	3.02812
BCKDHB	0.3178	-0.249292	0.000890967	-0.70659	0.4047	-0.492359	0.781981	0.18573		0.638529	0.208203	0.554594	-0.287198	0.11758	0.886597
BCL10	0.160908	0.180479	0.781789	-0.0818907	0.573527	-0.297593	0.0915627	-0.334521		0.795355	0.1051	0.437604	-0.194481	1	0.0688177
BCL11A	0.697647	0.797796	0.922185	1.33833	0.85069	-1.71234	0.762835	1.73584		0.647903	-1.98388	0.510863	-1.47809	1	1.46578
BCL11B	1	0	1	0	1	-5.12548e-15	1	0		1	0	1	-5.12548e-15	1	0
BCL2	2.39778e-05	0.366877	1.06505e-06	0.495774	0.0638267	0.543308	0.172159	0.224001		1	0.0567003	0.461142	0.148511	0.798707	-0.259503
BCL2A1	0.335585	1.0232	0.0160291	1.38148	0.659598	-1.96631	0.769438	-0.882219		0.830776	0.945179	0.0787334	1.27149	0.881461	2.03249
BCL2L1	1.04087e-06	0.341718	4.64876e-07	0.517867	0.750294	0.18916	0.00121701	-0.382899		0.515973	0.0841871	0.167103	0.224021	0.214518	-0.485382
BCL2L13	0.000725577	1.20825	0.00286911	0.951232	0.968143	-0.427889	0.30197	-0.64554		0.602052	0.4493	1	0.158084	1	0.231632
BCL2L14	1	0	1	-0.0362861	1	-5.12548e-15	1	-2.33249		1	2.36132	1	2.39972	1	0
BCL2L15	0.785	-3.24999	1	0.808892	1	0.360829	1	-2.33641		1	-0.764646	0.979006	3.2572	1	-3.33124
BCL6	2.23868e-10	0.766344	4.3687e-07	0.68461	0.449398	0.462942	4.6121e-18	1.28659		1	0.0390131	1	-0.0788177	0.0478682	0.872994
BCL7A	0.000541746	0.596888	0.000433427	0.684914	0.656412	0.366357	0.0239353	0.712401		0.966567	-0.146587	1	-0.0948651	1	0.206701
BCL7B	3.79624e-09	-0.563499	0.015373	-0.328346	0.130288	0.465621	0.727739	0.11678		1	0.0480581	0.228265	0.246092	0.694169	-0.29956
BCL9	0.000147477	0.525109	7.01599e-10	0.945585	0.622976	-0.454839	0.270275	0.351709		0.45654	-0.2191	0.653322	0.165315	0.618087	0.599676
BCL9L	1.06588e-50	1.51329	5.48072e-61	2.03754	1	-0.230875	0.48344	0.259356		0.0100758	-0.390385	0.810038	0.097987	1	0.116971
BCLAF1	0.0033591	0.22048	0.00511746	0.252493	0.352695	-0.325952	0.0606008	-0.250682		0.421177	-0.0963369	0.683338	-0.100784	1	-0.0171649
BCO1	0.304163	1.01931	0.0136537	1.51394	0.155876	1.4518	0.00765999	1.76966		1	0.0956269	0.653872	0.554044	1	0.411564
BCO2	0.252411	4.00554	0.510879	1.42997	1	-5.12548e-15	1	-0.0316612		1	3.21728	1	0.737721	1	3.02812
BCOR	0.000815489	0.475068	6.49139e-08	0.920708	0.0721907	-0.734372	0.144138	-0.453021		0.00120506	-0.595812	0.603873	-0.18765	0.967128	-0.312386
BCR	0.000483628	0.477775	0.000336148	0.531807	0.286183	0.4608	0.0115308	0.472493		0.243982	0.247246	0.271197	0.265018	0.90516	0.260775
BDH1	0.00448218	-0.338987	0.263299	-0.195346	0.792359	0.202908	6.59421e-09	0.766066		0.683709	0.109339	0.481585	0.21522	0.0475808	0.672303
BDH2	4.88431e-10	0.74594	3.08705e-08	0.910031	0.966842	0.167427	0.00354662	0.518355		0.0960182	0.309517	0.0362404	0.435798	0.114399	0.662904
BDKRB1	0.00348666	0.43825	0.0489867	-0.350153	9.51758e-06	-1.6184	4.18587e-21	-2.15257		0.267139	0.256476	0.00399207	-0.568958	1	-0.277464
BDKRB2	1	-0.109107	0.713852	0.241736	0.1204	-0.88804	0.0145497	-1.19501		0.015012	-0.830682	0.312263	-0.51936	0.204669	-1.13709
BDNF	0.00105056	0.679103	4.58058e-20	1.48074	0.587632	0.415662	0.00811371	-0.78552		0.00453522	0.72913	3.47635e-19	1.49344	0.696744	-0.470706
BEGAIN	1	-0.141473	1	0	1	-2.17192	1	0		1	-2.28264	1	-2.24381	1	0
BEND3	0.108664	-0.199127	1	0.0255583	0.417189	-0.353143	1.53263e-05	-0.776055		0.337075	-0.182671	1	0.00462381	0.209573	-0.604918
BEND4	2.99039e-06	1.26152	3.94475e-10	2.2618	0.657782	-0.562938	0.381406	0.728038		0.0355243	-1.1873	0.862557	-0.222651	1	0.102133
BEND5	0.987916	0.0805356	0.184124	-0.322601	0.679866	0.348375	1	-0.0730586		1	0.105954	0.33162	-0.335081	0.967128	-0.318546
BEND6	4.85839e-43	1.60729	1.22169e-17	1.5512	0.876638	0.239044	0.760137	0.168607		0.0995148	0.399677	0.25291	0.306544	0.860668	0.327511
BEND7	9.6548e-06	0.659074	0.00245168	0.533971	0.494312	0.400565	1	0.0948079		1	0.0261368	0.843678	-0.135819	0.979689	-0.275231
BEST1	0.0134232	1.17877	0.00571159	1.38895	0.0258075	1.55411	0.0107466	1.5007		1	-0.237683	1	-0.061447	1	-0.291362
BEST3	1	0	1	0	1	-5.12548e-15	1	0		1	0	1	-5.12548e-15	1	0
BEST4	1	0.69461	1	0	1	-2.17449	0.0737489	4.84218		1	-2.28415	0.979006	-3.07874	0.30328	4.70409
BET1	0.000497742	-0.480439	0.45358	-0.130853	1	-0.0918516	0.780039	0.111926		0.995835	-0.0844445	0.29584	0.228153	1	0.120376
BET1L	7.09142e-07	0.42544	6.88637e-06	0.49094	1	-0.0680267	1	0.0544698		1	0.023776	1	0.0519839	1	0.146802
BFAR	0.0368674	0.208805	0.00364537	0.329056	0.113416	-0.550867	0.000214683	-0.594902		0.0144331	-0.278916	0.268166	-0.195916	0.786712	-0.31763
BFSP1	1	0	0.469787	3.67537	1	-5.12548e-15	1	2.30849		1	0	0.704403	3.78739	1	2.19577
BFSP2	0.997099	0.758923	1	0	0.966842	-3.00056	1	0		1	-3.12407	0.461142	-4.00173	1	0
BHLHA15	0.983866	-0.107837	2.51569e-05	1.06969	9.72671e-07	1.88563	2.65607e-12	1.76056		0.842123	0.27239	8.88022e-07	1.41407	1	0.146146
BHLHA9	1	0	1	0	1	-5.12548e-15	1	0		1	0	1	-5.12548e-15	1	0
BHLHE23	1	0	1	0	1	2.50391	1	0		1	0	1	-5.12548e-15	1	-2.47303
BHLHE40	0.00250533	-0.236318	4.45282e-05	-0.342323	0.679794	-0.210387	9.45932e-05	-0.453738		0.511064	0.084006	0.979006	-0.0586777	1	-0.15845
BHLHE41	1	-0.354332	1	-0.358028	1	-0.27532	1.24177e-05	2.31672		1	0.408779	1	0.368761	0.000259244	2.99115
BICC1	0.00350017	0.258987	0.465199	-0.112571	0.679632	-0.228172	0.939053	0.0691072		0.787371	0.0759475	0.0192332	-0.332452	0.480525	0.376313
BICD2	8.08259e-28	0.786188	5.80688e-16	0.660112	0.037751	-0.654597	1	-0.0553333		0.0949402	0.145059	1	-0.0176665	0.0332193	0.752182
BID	0.0583347	-0.199058	0.0389781	-0.294507	0.705623	0.219747	0.0258764	0.31298		0.00994493	0.263295	0.784822	0.13089	0.544125	0.35714
BIN2	1	0	1	2.30281	1	-5.12548e-15	1	0		1	0	1	2.39972	1	0
BIRC2	1.07598e-43	1.31072	1.17235e-64	1.42242	0.113741	-0.468812	3.51634e-08	-0.685437		0.725564	-0.0727877	1	0.00266614	0.736486	-0.285189
BIRC6	2.41466e-83	3.40343	2.27731e-110	3.58185	0.172162	-1.09072	0.674223	-0.317813		0.0679171	-0.546989	0.0642719	-0.40686	1	0.232508
BIRC7	1	-0.136191	1	-0.257668	1	-0.263811	1	-0.494356		1	-0.0916144	1	-0.266589	1	-0.321928
BLCAP	1	0.00810582	0.263265	0.110635	0.0217539	0.602908	1	-0.0158282		0.015354	0.176439	0.0408672	0.242433	0.318844	-0.442184
BLK	1	0	1	0	1	-5.12548e-15	1	0		1	0	1	-5.12548e-15	1	0
BLM	1.29139e-05	-0.368099	9.08492e-10	-0.632895	1	-0.0542585	0.28145	-0.214777		0.718996	-0.0809241	0.00481608	-0.383202	0.869739	-0.239144
BLMH	0.125113	0.12348	0.00813168	0.262767	0.475454	0.276796	0.0948571	-0.228052		0.020781	0.177001	0.0333064	0.279834	0.608461	-0.327361
BLNK	1	0	1	0	1	-5.12548e-15	1	0		1	0	1	-5.12548e-15	1	0
BLOC1S1	1.41616e-28	-1.33696	3.65332e-15	-1.12702	0.111736	0.653182	0.140587	0.28749		0.122293	0.22346	0.132583	0.396126	1	-0.148359
BLOC1S2	0.700968	-0.071514	1	-0.0248151	1	0.0182797	1	-0.00349971		0.686876	0.0948112	0.819862	0.105019	1	0.0728095
BLOC1S4	0.00100134	-0.429191	0.151746	-0.196959	0.00280797	0.854408	2.08986e-06	0.643349		0.249484	0.180513	0.0466178	0.376081	1	-0.031093
BLOC1S5	0.00062689	-0.307659	0.00106472	-0.29735	0.915874	0.153649	0.0112067	0.314267		1	-0.0008062	1	-0.0271733	1	0.158984
BLOC1S6	1	-0.000768794	0.661181	0.118127	1	0.0818044	1	0.0886452		1	-0.0478867	1	0.0342655	1	-0.0416874
BLVRA	0.0383746	1.44228	0.00240143	2.34283	1	-0.25787	0.0103239	2.35257		0.899658	-0.860372	1	0.00598847	0.26121	1.74972
BLZF1	0.0315426	-0.243734	0.0561202	-0.247767	0.280466	0.382687	0.00166653	0.440727		1	0.0342266	1	-0.00746069	1	0.0944727
BMF	5.68165e-77	2.08707	1.07771e-91	2.13955	0.94412	0.219141	5.60457e-14	1.31331		0.0034845	0.597611	5.18229e-05	0.61421	2.89595e-07	1.69281
BMP10	0.785	3.10517	1	2.30467	1	-5.12548e-15	1	0		1	0	1	-0.694123	1	0
BMP15	1	-0.62664	0.123937	1.59749	1	0.393135	1	0.52542		1	-0.678747	0.340973	1.51479	1	-0.546158
BMP2	0.841376	-0.938683	0.22897	1.83254	0.277918	1.45709	0.474435	1.6589		0.588056	-1.59869	0.878414	1.13912	0.507794	-1.39436
BMP2K	2.46579e-11	0.593674	2.8523e-07	0.528133	0.473016	-0.310213	1	0.0587691		1	-0.000764869	0.761879	-0.102993	0.532376	0.371509
BMP3	1	-0.269716	2.69294e-05	-1.75212	1	-0.285296	0.314452	-0.518198		1.14632e-06	2.12336	0.851152	0.605858	0.0228328	1.87746
BMP4	7.37102e-11	-1.19731	6.82333e-08	-1.22372	0.676832	0.28787	0.360035	0.29895		0.00993313	-0.508435	0.132187	-0.575208	0.49553	-0.496097
BMP5	1	2.24995	1	0	1	2.4932	1	0		1	0	1	-2.24382	1	-2.46304
BMP6	0.0109522	-0.893156	1	-0.155869	0.286544	-0.7729	0.0888013	0.904514		0.0060904	-1.18326	0.749443	-0.481178	0.920083	0.497883
BMP7	0.331809	-0.242871	0.0115457	-0.478402	1	0.104682	0.893582	0.125817		0.000110604	0.672228	0.233416	0.397874	0.204393	0.693971
BMPER	0.496236	-0.238126	2.61543e-19	-1.92032	0.475703	-0.482472	0.000152192	-0.868912		7.61477e-08	1.00735	0.0739466	-0.710557	0.460155	0.620555
BMPR1A	0.000302631	0.349914	0.00050971	0.361889	0.307831	-0.36065	0.00181189	-0.440883		0.82772	-0.0742172	0.828832	-0.0990135	1	-0.153199
BMPR1B	0.625286	-0.433941	0.46718	0.596308	0.716323	-0.709471	0.0887455	1.14624		0.707527	-0.669935	1	0.325295	0.406236	1.18468
BMPR2	1.94346e-16	0.68042	0.00023052	0.458964	0.259941	-0.385978	0.351371	-0.205524		0.966567	0.0799739	0.283009	-0.178393	0.797699	0.261536
BMS1	0.726761	-0.0583713	0.899376	-0.0499673	0.905489	-0.152139	0.000243809	-0.463695		0.187978	-0.141522	0.43242	-0.169216	0.30328	-0.449217
BNC1	1	0.12645	0.00676557	-0.982711	0.139624	-1.13798	0.411662	-0.485285		0.297024	0.552092	0.290592	-0.595146	0.193901	1.20197
BNC2	0.00213652	0.962338	0.0045367	0.888097	0.590859	0.569532	0.00563516	1.02321		1	0.193592	1	0.0829584	0.557992	0.652009
BNIP1	1	0.0350168	1	0.0338571	3.49922e-05	1.11838	0.301568	0.238648		0.0640499	0.266168	0.304938	0.22799	0.138278	-0.614953
BNIP2	0.131195	0.143936	1	-0.0262426	0.168786	0.437839	1	0.053455		0.0918137	0.173783	1	-0.0328886	0.942912	-0.21072
BNIP3	0.533807	0.0982069	1	0.00931285	0.756878	0.221724	0.108001	0.267684		0.284282	0.182854	1	0.0561952	0.924858	0.227969
BNIP3L	0.0932136	0.172177	0.0385104	0.244629	1	-0.0441443	1	0.000923585		0.870098	-0.0742208	1	-0.0382369	1	-0.0256951
BOC	1	0.0320877	0.145301	0.219947	0.31454	-0.436306	0.350764	-0.240769		0.763999	0.112373	0.216758	0.262235	0.831288	0.308612
BOD1	0.537947	-0.0929365	0.000929612	-0.356892	0.684011	0.234037	0.828099	-0.09449		0.0526251	0.225327	0.96476	-0.0761185	1	-0.104612
BOD1L1	8.23493e-100	1.90174	4.7828e-34	1.80593	0.0899577	-0.940879	0.470716	-0.250982		0.0258722	-0.420946	0.0010227	-0.553599	1	0.279837
BOK	1	0.126956	0.995937	0.175406	1	0.0700092	0.574888	-0.468734		1	-0.0632229	1	-0.0504875	0.773366	-0.598967
BOLA3	1.45872e-11	-0.732452	1.77132e-05	-0.535037	0.000140823	1.2098	5.4402e-09	0.905223		1	-0.0014998	0.686062	0.157881	0.852292	-0.312165
BOLL	0.251481	-0.921609	1	0.346058	0.278812	-1.63037	0.428585	1.48111		0.0333416	-2.31472	0.714319	-1.08915	1	0.795421
BORA	1.48758e-07	-0.710454	1.13778e-06	-0.793777	1	-0.131077	0.0346032	-0.49152		0.809762	-0.105486	0.597221	-0.230015	0.54346	-0.462997
BPGM	0.356758	0.109322	3.05945e-06	0.447654	1	-0.00363837	0.0207392	0.317614		0.320035	-0.140155	0.367759	0.161506	1	0.181346
BPHL	0.519013	-0.262114	0.517699	0.247031	1	0.0473838	1	0.151028		0.972871	0.181077	0.0611043	0.652872	1	0.284139
BPIFB6	0.785	-3.24791	1	0	0.966842	-3.00057	1	0		1	-3.12407	1	-5.12548e-15	1	0
BPNT1	0.000504901	-0.526041	0.00656231	-0.560137	0.612649	0.305285	0.0141331	0.487821		0.608933	0.178123	1	0.10568	0.669482	0.360848
BPTF	4.23779e-21	0.979235	3.53389e-28	1.27387	0.889197	-0.226177	0.560519	0.178638		0.00747837	-0.378816	0.716912	-0.121109	1	0.0349566
BRAP	0.000140824	0.320102	8.94855e-10	0.593552	1	0.0450856	0.280502	0.186069		0.0714284	-0.194436	1	0.0419788	1	-0.0512846
BRAT1	0.0304175	-0.326834	0.00020209	-0.486	0.160538	0.509847	0.114335	0.275831		0.16826	0.250902	1	0.0550732	1	0.0191253
BRCA1	8.00124e-17	-0.86888	3.65367e-30	-1.44079	0.747399	0.208772	0.906094	0.0796244		0.196259	0.180469	0.0314624	-0.429001	1	0.0535571
BRCA2	0.000112561	0.44853	0.0026649	0.474354	0.201446	-0.52286	0.0711684	0.388203		0.144225	-0.279186	0.167064	-0.289059	0.195881	0.636117
BRCC3	0.0032857	-0.318397	0.0021877	-0.375281	0.679866	0.265191	1	-0.0386522		0.0408727	0.256208	0.567458	0.16302	1	-0.0505491
BRD1	1.88064e-06	0.441301	0.000989512	0.397214	0.388236	-0.351123	0.929493	-0.0831341		0.651579	-0.108973	0.332644	-0.190486	1	0.160932
BRD3	0.588362	0.112491	0.344286	0.170608	0.543004	0.310729	0.533245	-0.194665		0.968696	-0.0841633	1	-0.0613825	0.227033	-0.585637
BRD4	0.000284768	0.330587	9.61532e-15	0.991961	1	-0.0904101	0.531024	0.177922		1.65934e-07	-0.501482	0.764016	0.121177	1	-0.225592
BRD7	0.8819	0.0388224	0.591064	-0.0895645	0.5337	0.284368	0.715609	-0.099772		0.213963	0.136682	1	-0.0282095	0.864151	-0.249108
BRD8	0.0154141	-0.222124	0.0541132	-0.226959	1	0.0499692	0.885499	-0.0790439		0.691498	-0.0848982	0.664436	-0.126692	0.91927	-0.211817
BRD9	1	-0.0301238	0.0233869	-0.324614	0.339409	0.429362	1	-0.0351623		0.46524	0.155378	0.578657	-0.17583	0.835809	-0.312488
BRF1	1.82164e-09	0.776298	1.03784e-05	0.638412	0.710045	-0.348599	0.105256	-0.396303		1	0.0618943	0.904524	-0.112402	1	0.0212118
BRF2	0.945144	-0.0886525	0.255538	0.273804	1	-0.165131	0.84887	-0.168467		1	-0.0887091	0.639192	0.235531	1	-0.0899316
BRI3	1.32493e-06	-0.461661	0.270935	-0.161696	0.000831406	0.846103	0.00808835	0.393649		1	-0.0102254	0.161083	0.252822	0.301192	-0.461733
BRI3BP	3.16084e-11	-0.477331	2.65226e-07	-0.526913	0.039674	-0.555371	1.55765e-08	-0.61656		0.0169882	-0.199923	0.0485717	-0.286278	0.786712	-0.258554
BRICD5	1	2.2603	0.624165	-1.80531	0.671639	3.90014	0.355692	-4.10303		0.462055	4.13465	1	0.149125	0.831288	-3.86478
BRINP1	1	-0.688124	0.780127	3.15159	1	-0.154142	1	2.30849		0.691498	-3.65568	1	0.168882	1	-1.14782
BRINP2	1	2.26028	1	2.30281	1	-5.12548e-15	1	0		1	0	1	0.147353	1	0
BRINP3	1	0	1	0	1	-5.12548e-15	1	0		1	0	1	-5.12548e-15	1	0
BRIP1	0.01782	0.305398	0.183685	0.229516	1	-0.122214	0.196504	0.278987		1	-0.0538652	0.671519	-0.165991	0.696734	0.350388
BRIX1	0.0104989	-0.252004	2.46827e-06	-0.418406	1	0.0396348	7.23728e-06	-0.517464		0.984808	0.0565306	0.410097	-0.146517	0.25045	-0.501916
BRMS1L	0.25116	-0.149644	0.0161499	-0.310138	1	-0.0560028	0.0681169	-0.275662		0.691498	0.0987804	0.905957	-0.0987503	1	-0.12148
BROX	1.32261e-06	0.492309	1.37704e-06	0.591952	0.715191	0.227606	1	0.0129627		1	0.0399355	0.860455	0.103752	1	-0.171707
BRPF1	0.0597939	-0.30862	0.213108	0.211424	1	0.13928	0.924678	-0.0889259		0.481116	-0.181104	0.209092	0.302149	0.493844	-0.406196
BRPF3	0.585644	0.0997484	0.639296	-0.105332	1	-0.0950832	0.929013	0.0881811		0.666278	0.119636	0.803143	-0.122373	0.782606	0.306296
BRS3	1	0	1	0	1	-5.12548e-15	1	0		1	0	1	-5.12548e-15	1	0
BRSK2	0.997099	-1.0773	0.137498	-4.41407	1	-0.54743	1	-0.335551		1	0.397625	0.979006	-3.08899	1	0.606497
BRWD1	3.36584e-07	0.453852	0.513693	0.135126	0.426897	-0.333573	0.0376564	-0.334465		1	0.0578956	0.114404	-0.298771	1	0.0598502
BRWD3	3.65171e-32	1.31174	2.36795e-09	0.974499	0.579447	-0.422348	0.29709	-0.297637		0.677454	-0.14463	0.00424828	-0.51847	1	-0.0122131
BSDC1	0.19088	0.175191	6.5668e-05	0.51685	0.991538	-0.143258	0.214759	-0.301976		0.538518	-0.150379	0.584215	0.154171	0.812567	-0.306723
BSG	0	-0.533055	5.69936e-07	-0.430575	0.818731	0.190953	0.0417186	-0.270396		0.233659	0.100306	0.277267	0.16628	0.599896	-0.364084
BSN	1	0.0354465	0.0307175	1.12166	0.771414	-0.807442	0.436672	0.749219		1	-0.238489	0.271197	0.811711	0.579688	1.31939
BSND	1	0	1	0	1	-5.12548e-15	1	0		1	0	1	-5.12548e-15	1	0
BSPRY	0.737621	0.679187	0.526586	-1.00938	0.534252	1.23652	0.302152	-1.68826		0.968024	0.809007	0.764232	-0.91662	0.225161	-2.10878
BST1	0.0153116	0.351662	1.46486e-17	1.07528	0.0252948	-0.850676	1	-0.029683		0.48184	0.187684	5.04502e-10	0.873931	0.01919	1.01092
BSX	1	0	1	2.30282	1	-5.12548e-15	1	0		1	0	1	2.39973	1	0
BTAF1	9.80003e-22	0.774172	4.541e-13	0.695308	0.375627	-0.372171	1	-0.00538689		0.150346	-0.171539	0.0313456	-0.287415	1	0.201489
BTBD1	0.00116366	-0.279658	3.83216e-11	-0.620301	1	0.0756992	0.588057	0.117313		1	0.0283214	0.00589758	-0.349211	1	0.0698821
BTBD10	4.8395e-11	0.682873	1.98968e-15	0.810884	0.857618	0.187801	1	0.053187		0.674316	0.116357	0.215415	0.207723	1	-0.0120092
BTBD11	0.000146935	0.811809	2.99354e-11	1.59464	0.492345	-0.516068	0.597985	-0.386144		0.0630055	-0.687421	1	0.0578653	0.809093	-0.553417
BTBD17	1	0	1	0	1	-5.12548e-15	1	0		1	0	1	-5.12548e-15	1	0
BTBD19	0.00122392	-0.817853	0.920575	-0.139492	0.431591	0.478982	0.000369255	0.904311		1	-0.0147054	0.159745	0.625754	0.727049	0.413324
BTBD2	8.87111e-10	-0.796146	0.0603898	-0.317677	0.316004	0.388341	0.749966	0.132893		1	-0.0647512	0.092278	0.376547	0.703838	-0.316867
BTBD3	0.0365747	0.202464	0.319788	-0.140371	0.0329453	-0.629248	6.87175e-08	0.668428		0.870311	-0.0697898	0.000595487	-0.449374	3.98871e-06	1.23138
BTBD6	5.44613e-06	-0.667583	1.60244e-05	-0.613467	1	0.128311	1	-0.0469508		0.171038	-0.236798	0.552311	-0.220343	0.563318	-0.412048
BTBD7	2.47275e-26	1.89905	3.0611e-78	2.42556	0.200559	-1.0618	0.834555	0.22166		0.0628725	-0.512294	1	-0.0236001	0.671168	0.783295
BTBD8	0.000528535	1.28789	0.000427778	1.96753	0.0485464	-2.23855	0.854431	0.541672		0.143541	-1.26171	0.291301	-0.6197	0.62819	1.51578
BTBD9	7.08903e-09	1.40089	1.9633e-18	1.61996	1	-0.116306	1	0.121947		0.799525	-0.191438	1	-0.00962597	1	0.0530396
BTC	0.95531	0.0812156	0.604115	0.170618	0.0411287	0.86026	0.359552	0.345417		0.743467	0.173587	0.659285	0.225286	0.887034	-0.345663
BTD	5.41029e-07	-0.875949	0.00836788	-0.514901	0.0768865	0.676602	3.3812e-20	1.56521		1	0.0993602	0.169911	0.424374	0.00367623	0.989403
BTF3	4.80046e-07	-0.36103	0.000802005	-0.284029	0.862491	-0.161435	0.541237	0.125671		0.966567	0.0449732	0.759584	0.0852154	0.581577	0.334965
BTF3L4	0	-0.615982	0	-0.888116	1	0.102865	5.59796e-06	-0.510107		8.03079e-06	0.28957	1	-0.0193822	0.632811	-0.324064
BTG1	0.248151	0.124104	5.4316e-05	0.356589	0.514475	0.276058	9.15212e-13	0.889596		0.00101743	0.273665	1.86862e-05	0.469782	0.00417449	0.885539
BTG2	0	-1.10384	9.23886e-18	-2.06198	0.299019	0.346456	9.93486e-14	0.792106		0.00499008	0.228708	9.68049e-09	-0.767329	0.0308036	0.676738
BTG4	1	2.24991	1	2.30282	1	-5.12548e-15	1	0		1	0	1	0.153908	1	0
BTK	0.400147	-0.386267	0.377083	0.405814	0.200445	-0.908945	0.378106	0.507104		0.309912	-0.546273	0.982006	0.208606	0.374279	0.867703
BTRC	0.507648	0.142488	0.791391	-0.081217	1	0.0705803	0.0128136	0.443237		1	-0.00220676	0.375598	-0.26127	0.61136	0.374016
BUB1	0.956796	0.0341677	0.0112066	-0.233166	1	-0.0415165	0.370514	-0.1517		0.034149	0.189869	0.622701	-0.113944	1	0.0834023
BUB3	0.177916	-0.13985	0.023689	-0.20892	1	0.000173879	1	-0.00311223		1	-0.0133391	0.552552	-0.118989	1	-0.0142724
BUD13	1.09272e-05	-0.48717	9.13659e-06	-0.565089	0.589329	0.287533	0.683393	0.138321		1	0.00646005	0.907305	-0.108857	1	-0.144372
BUD31	5.42722e-09	-0.480317	5.86656e-10	-0.559085	0.0256667	0.691675	0.241404	0.224031		0.000771766	0.274352	0.399712	0.158753	1	-0.197443
BVES	8.4398e-09	-0.991746	1.7396e-18	-1.48932	0.404563	0.421984	1.04339e-08	0.871664		1.25544e-05	0.639528	1	0.105863	0.00109874	1.09092
BYSL	0	-1.14324	0	-0.922419	0.0231434	0.788237	1	-0.0498043		0.523177	0.0964187	0.101679	0.280919	0.10336	-0.747623
BZRAP1	0.771569	0.100951	0.0925532	-0.435277	1	0.14719	2.64075e-08	0.997792		1	-0.053071	0.0232945	-0.625097	0.0571512	0.802025
BZW1	6.01132e-06	-0.312623	0.000394346	-0.302675	1	-0.114069	0.0170845	-0.299672		1	0.0388852	1	0.0120643	1	-0.146318
BZW2	2.93379e-09	-0.447733	1.01275e-10	-0.499281	1	0.0711135	0.0993076	-0.216463		0.702362	0.0671027	1	-0.0209131	0.910972	-0.22121
C10H14orf80	0.895475	-0.0658187	0.144189	-0.296538	0.14493	0.529429	1	0.0692188		0.177648	0.256132	1	-0.0105165	1	-0.203185
C10H1orf111	1	-0.688122	1	-0.044003	0.495678	1.57285	0.176497	1.50707		1	0.784179	0.956467	1.3955	1	0.72068
C10H1orf112	6.31353e-05	-0.419883	6.62442e-05	-0.533604	0.921777	0.157938	0.428908	0.18521		0.25579	-0.186554	0.0708228	-0.336647	1	-0.15621
C10H1orf123	0.51794	-0.115902	0.00106999	-0.415198	0.119873	0.579381	0.000704373	0.486558		4.8903e-05	0.464612	0.808075	0.127852	0.627169	0.36975
C10H1orf146	1	-0.169785	1	0.264043	1	0.0853978	0.79993	0.928926		1	-0.217125	1	0.182825	1	0.624568
C10H1orf168	1	0	1	0	1	-5.12548e-15	1	0		1	0	1	-5.12548e-15	1	0
C10H1orf177	1	0	1	-2.33895	1	-5.12548e-15	1	-2.3325		1	2.36133	1	-5.12548e-15	1	0
C10H1orf21	3.3588e-05	-0.623507	1.20432e-07	-0.874018	0.872093	-0.22015	0.0895383	-0.394053		0.207345	0.263129	1	-0.0255507	1	0.0874425
C10H1orf210	0.629612	1.61402	0.780127	3.1516	1	-2.17449	1	0		1	-2.28414	1	-0.744129	1	0
C10H1orf226	1	-0.0937064	0.172234	0.676352	0.223448	1.20901	0.157906	0.803636		0.39394	0.780452	0.00264118	1.51441	1	0.385291
C10H1orf228	1	0.138145	1	0.513414	1	0.388355	0.363403	1.37412		1	0.0923119	1	0.435104	0.962223	1.07068
C10H1orf27	0.0881796	-0.169182	7.60623e-05	-0.476701	0.708236	-0.2114	0.341465	-0.169288		0.3254	0.131104	0.327403	-0.213119	1	0.174709
C10H1orf52	6.85498e-05	-0.580799	0.0660241	-0.3284	0.639489	0.295351	0.491753	0.234077		1	-0.00902046	0.626623	0.204147	1	-0.0728553
C11H18orf32	0.0347809	-0.195794	0.430056	-0.128828	0.578999	0.265087	1	-0.00282555		0.0018918	0.274487	0.0796831	0.303719	1	0.00467556
C11H21orf2	0.205902	-0.141847	0.554788	-0.0957963	0.844401	0.178016	1	-0.00641185		0.134447	0.178125	0.332007	0.187522	1	-0.00650722
C11H2orf54	1	0	1	0	1	-5.12548e-15	1	0		1	0	1	-5.12548e-15	1	0
C11H2orf82	0.124097	-1.36689	1	-0.0474405	0.152955	-2.28736	1	-0.0336581		1	-0.525102	0.962959	0.764621	0.62647	1.72973
C11H3orf33	0.000211924	-0.572413	6.40276e-05	-0.720625	1	0.152684	0.00679296	0.546964		0.421049	0.186473	1	-0.00315533	0.321056	0.577908
C11H3orf58	0.00304246	-0.526268	1.07488e-13	-1.15706	0.700668	-0.296775	0.15919	-0.327765		2.25186e-10	0.881738	0.691049	0.211047	0.076038	0.847722
C11H3orf70	0.571723	-0.1006	1	-0.008182	1	-0.0287208	0.881337	-0.102415		1	-0.0423385	1	0.0133916	1	-0.113922
C12H15orf26	0.648718	-1.12471	0.0972437	2.14395	1	-0.958224	0.504459	1.65638		0.432477	-1.78327	0.466227	1.45263	1	0.831062
C12H15orf39	1.4439e-10	0.696731	4.64098e-18	1.06051	0.146101	-0.6492	2.33315e-10	-1.16742		0.921232	-0.0871252	0.208347	0.239518	0.41347	-0.599511
C12H15orf40	0.158165	-0.193428	1.66118e-06	-0.62967	1	0.123846	1	0.00850271		0.225773	0.174356	0.201401	-0.301036	1	0.0588881
C12H15orf43	1	2.24987	1	-2.33895	1	-5.12548e-15	1	-0.0247429		1	2.36133	1	-2.24383	1	2.19524
C12H15orf48	4.63266e-39	4.85893	7.18625e-68	4.97982	0.0380508	1.15928	1	-0.146583		3.7684e-08	1.60478	3.87068e-70	1.68962	1	0.297698
C12H15orf59	1	-0.996469	1	2.30283	0.966842	-3.00372	1	0		1	-3.127	1	0.153901	1	0
C12H15orf61	0.000831786	0.693493	0.00078072	0.757016	0.966842	0.249501	1	-0.126217		1	0.0593673	1	0.0848095	1	-0.320315
C12H15orf65	1	0	0.780127	3.14736	1	-5.12548e-15	1	0		1	0	0.979006	3.25502	1	0
C13H16orf70	0.153195	0.168366	0.0388628	0.289487	1	-0.026658	1	-0.0014511		1	0.000817613	0.979006	0.0863798	1	0.0290424
C13H16orf74	1	0	1	2.30467	1	-5.12548e-15	1	2.30848		1	0	1	2.40158	1	2.19577
C13H16orf87	0.00971029	-0.445965	0.0012169	-0.613463	1	0.0829132	0.0720418	0.416454		1	0.0693778	0.979006	-0.134429	0.762146	0.400527
C13H19orf40	0.0294009	-0.286773	0.180194	-0.216405	0.962008	-0.16348	0.166507	0.285173		0.902894	-0.0868216	1	-0.0542826	0.635735	0.36246
C14H3orf14	0.197459	-0.205171	0.388624	-0.179678	0.295854	0.412947	3.77491e-09	0.83975		0.718469	0.119232	0.980491	0.109399	0.19062	0.546744
C14H3orf18	0.000184418	0.348607	2.93742e-07	0.551998	0.129218	-0.738963	0.000840477	0.485057		0.750258	-0.0893239	0.948261	0.0772557	0.0100163	1.14631
C14H3orf67	0.195641	-1.82163	0.319919	1.02514	0.167293	-2.67759	0.474643	-1.71817		1	-0.403963	0.085507	2.40197	1	0.567015
C14H9orf89	0.00340803	0.26301	0.0195723	0.237978	0.0231391	0.620175	1.51482e-18	0.965967		0.0162984	0.236165	0.311854	0.174659	0.0870647	0.584861
C15H5orf15	7.40321e-12	-0.48817	0	-0.663051	0.270238	-0.355627	0.400822	-0.142176		0.410721	0.0913858	0.567711	-0.120088	0.643179	0.30651
C15H5orf24	1.23215e-26	1.39226	1.54187e-28	1.88021	0.227247	-0.990302	0.588057	0.298264		0.00010396	-0.784203	0.105226	-0.331742	0.932457	0.521381
C15H5orf45	3.75237e-21	-1.04701	2.36647e-22	-1.04485	0.0777508	0.614915	0.069073	0.309132		0.0200888	-0.261592	0.143638	-0.296477	0.253123	-0.571609
C15H5orf58	1	0	1	0	1	-5.12548e-15	1	0		1	0	1	-5.12548e-15	1	0
C16H16orf45	0.110707	0.6136	7.85958e-05	1.27796	0.191993	-0.944175	0.469885	-0.632827		0.342028	-0.576527	1	0.0500807	1	-0.264458
C16H16orf52	0.863287	0.0774056	0.000969908	0.571023	0.913762	0.193707	1	0.018488		0.966567	-0.108428	0.144841	0.347143	0.930745	-0.282122
C16H16orf59	0.00680079	-0.364871	1	0.0148083	1	0.0786009	0.379644	-0.309813		1.47025e-05	-0.623959	0.346877	-0.280993	0.0157184	-1.01191
C16H16orf72	0.000149606	0.281274	0.000805597	0.306169	1	0.0303592	0.906094	-0.066727		0.698536	0.0686285	0.985449	0.0567989	1	-0.0283443
C16H16orf96	0.496945	0.336035	0.297964	-0.500986	0.916682	0.353734	0.762835	0.315351		1	0.23433	0.277504	-0.640546	1	0.195861
C16H7orf26	0.131009	-0.19975	0.26777	-0.198286	0.897861	0.183582	0.11577	-0.338789		1	0.0562052	1	0.0216785	0.437978	-0.464026
C16H7orf50	2.20558e-17	-0.95088	1.7396e-18	-1.05491	0.35919	0.375858	0.0968258	-0.283892		0.89529	0.0719139	1	-0.0674172	0.171356	-0.589864
C16H7orf62	1	-0.137194	0.778005	-3.19051	1	0.328247	1	-0.0291264		1	0.931016	1	-2.25506	1	0.557107
C16H8orf33	0.258483	-0.169262	1	0.00740249	0.433497	-0.368601	0.0527756	-0.415405		1	0.00469909	0.750219	0.143696	1	-0.0409781
C17H11orf85	0.92786	1.22729	1	-0.571762	1	-2.17449	0.572614	-3.7151		1	1.4631	1	-0.358238	1	0
C17H12orf43	0.615182	-0.175642	0.0406808	-0.431308	1	0.136553	0.0120001	-0.657911		0.868365	0.152011	0.968045	-0.139827	0.348092	-0.637354
C17H12orf49	0.492921	0.111808	0.0996082	0.231149	0.654981	0.256578	1	0.0686946		1	-0.0046099	0.985449	0.0778335	1	-0.191501
C17H12orf65	0.000374177	-0.366382	0.0120073	-0.32232	0.308381	0.37679	0.891094	0.0863766		0.685155	0.0980748	0.873583	0.106555	1	-0.191837
C19H16orf93	0.974387	0.0631859	0.244399	0.229394	0.0403721	0.81079	0.146264	0.397906		1	0.0466622	0.701196	0.176261	0.773366	-0.368405
C19H9orf114	1.97186e-16	-1.0373	1.57685e-16	-1.16564	0.226758	0.448851	0.0188152	-0.419976		1	-0.0188027	0.700538	-0.185438	0.0118312	-0.88699
C19H9orf142	1.15366e-07	-0.99957	1.53964e-07	-1.12331	0.0263362	0.856259	0.673839	0.248576		1	-0.00216372	0.96994	-0.164495	0.409836	-0.61372
C19H9orf16	0.00300215	0.340599	0.00349656	0.40608	1	-0.0344967	0.444947	-0.177407		0.529191	0.146729	0.536587	0.174744	1	0.00440071
C19H9orf171	1	0	1	0	1	-5.12548e-15	1	2.30926		1	0	1	-5.12548e-15	1	2.19524
C19H9orf172	0.807393	-0.407153	0.789655	0.347061	1	-0.106874	1	0.0245354		1	0.234593	0.196206	0.952315	1	0.369377
C19H9orf173	0.386036	-0.744981	0.762831	-0.518935	1	0.227863	1	-0.407313		1	0.107401	1	0.29704	1	-0.515876
C19H9orf69	0.0047562	-0.409109	0.00189173	-0.42918	0.307831	0.4063	0.736902	0.141646		0.716257	0.112509	1	0.0542154	1	-0.152173
C19H9orf78	0.000266285	-0.437189	1.09456e-11	-0.837414	0.081522	0.570792	0.533124	0.161624		0.0063625	0.320557	0.875224	-0.118483	1	-0.0904816
C19H9orf9	1	0.307408	0.615444	0.713	0.417543	1.06754	0.0151783	1.82445		1	-0.403654	1	-0.0343921	1	0.354044
C19H9orf91	0.281457	0.96187	0.370741	0.931069	1	-0.183062	0.962339	-0.801338		1	-0.25587	1	-0.322385	1	-0.866159
C1D	0.0380417	-0.199541	0.00348641	-0.301064	1	-0.0950239	5.80671e-07	-0.657928		0.746694	0.0798509	1	-0.0578674	0.313049	-0.484014
C1GALT1	0.949954	-0.0401295	1	0.00634179	0.256433	-0.395826	0.0180405	-0.31922		1	-0.04823	1	-0.0383838	1	0.0316138
C1GALT1C1	7.19436e-11	-0.484041	3.49313e-09	-0.525292	1	-0.0181589	0.00595871	-0.376859		1	-0.00111308	0.878708	-0.0789412	0.565356	-0.360972
C1H11orf30	0.298909	0.14784	0.0933154	0.245317	0.497596	-0.327158	0.0946003	-0.354765		0.109303	-0.251498	0.434621	-0.190497	0.863724	-0.277576
C1H11orf54	0.020066	-0.293293	0.000171452	-0.468739	0.544517	0.341466	0.166302	0.25349		0.00166469	0.379649	0.606874	0.167452	0.856047	0.287248
C1H11orf70	0.0195727	-0.730427	0.0072732	-1.03569	0.0409528	1.05907	3.44571e-05	1.2651		0.520624	-0.403824	0.178478	-0.746752	1	-0.194039
C1H11orf73	0.0026937	-0.308988	0.559563	-0.0971239	0.430781	0.34119	0.654556	0.129176		1	0.00104471	0.402835	0.176253	0.990361	-0.212493
C1H11orf87	0.167835	0.376931	0.339489	-0.25597	1	-0.177638	3.81259e-18	1.56703		0.0432724	0.522078	0.980229	-0.145756	4.48245e-11	2.27382
C1H11orf97	0.957332	0.588979	0.834976	0.726649	1	-0.0747704	1	-0.0306498		1	-0.677232	1	-0.574996	1	-0.631349
C1H12orf29	0.111299	0.192125	0.733969	-0.0927123	0.771414	0.212121	0.751754	0.11335		0.0848362	0.238983	0.979006	-0.083362	1	0.141997
C1H12orf4	0.251302	0.135171	0.0706153	0.249435	1	-0.110194	0.15458	-0.264853		0.535441	-0.121219	1	-0.0447135	0.816487	-0.276029
C1H12orf40	0.785	3.09523	1	-2.342	1	-5.12548e-15	1	-0.0271729		1	2.36301	0.979006	-3.08899	1	2.19524
C1H12orf45	9.1656e-08	-0.486437	1.10397e-11	-0.718151	0.212108	0.470688	0.517326	-0.145233		0.00853733	0.261825	1	-0.00730432	0.662686	-0.357689
C1H12orf5	1	-0.0232994	0.035545	-0.478393	1	-0.0914832	0.296314	-0.254051		0.442949	0.200545	0.439502	-0.293919	1	0.0374127
C1H12orf50	0.735955	1.06386	1	0.34287	1	0.375096	1	-1.40602		1	0.619862	1	-0.130655	1	-1.14851
C1H12orf57	1.434e-21	-1.00582	3.67889e-21	-1.03623	4.17139e-05	1.40099	1.81581e-10	0.975596		1.4332e-09	0.535468	0.00661097	0.467475	1	0.10178
C1H12orf66	0.481855	-0.104468	0.385467	-0.142916	1	0.0484897	0.216099	-0.225907		0.388109	0.144953	1	0.0702385	1	-0.129281
C1H12orf73	4.91695e-06	-0.472171	2.54387e-07	-0.585696	0.000784958	0.94839	6.11647e-10	0.888008		0.609138	0.105912	1	-0.0450785	1	0.0421311
C1H12orf75	0.00201767	0.551796	0.946752	0.0956481	0.803041	-0.334629	1	0.0782724		0.885859	0.161099	0.312263	-0.331489	0.680912	0.57025
C1H21orf140	1	0	1	0	1	-5.12548e-15	1	0		1	0	1	-5.12548e-15	1	0
C1H21orf33	4.82772e-05	-0.429607	0.00211739	-0.356454	0.0608625	0.552103	6.97374e-06	0.580828		1	-0.00336769	1	0.0331713	1	0.0265235
C1H21orf59	2.0568e-08	-0.640462	9.34848e-06	-0.666935	0.231689	0.433141	0.000157296	0.559166		0.071259	0.259451	0.610207	0.197528	0.498596	0.386599
C1H21orf62	0.255389	4.01348	1	-0.0379572	1	-5.12548e-15	1	0.819439		1	2.36302	0.863687	-1.60589	1	3.02812
C1H21orf91	0.214503	-0.227736	0.625972	-0.135696	1	-0.00872007	0.694252	0.170215		0.907734	-0.109927	1	-0.0533667	1	0.0682523
C1H22orf23	0.943676	-0.216145	0.696415	0.340961	0.671639	0.538369	0.0232725	1.08218		1	-0.171855	0.881678	0.349419	1	0.368861
C1H2orf40	6.11901e-05	-2.07114	0.011363	-1.78667	1	-0.262037	0.989348	-0.364317		0.55099	-0.559949	1	-0.316401	0.887605	-0.660938
C1H2orf49	0.0903662	0.18545	0.326337	0.145976	1	-0.0455691	1	-0.0216351		1	0.00876903	1	-0.0670504	1	0.0361522
C1H3orf17	0.00135746	-0.348513	0.000125577	-0.473148	1	-0.0652455	0.00934885	-0.424668		0.525571	0.131291	1	-0.0312007	0.938578	-0.227249
C1H3orf30	0.786003	0.77952	0.0521703	4.8321	1	-1.02723	0.906094	3.15624		0.691498	-3.65604	1	0.393808	1	0.554404
C1H3orf38	0.0070922	0.31092	0.146225	0.208375	1	-0.0421559	0.0594385	-0.349455		0.718258	0.111335	1	-0.0293703	1	-0.194742
C1H3orf52	0.785	3.09523	1	-2.34202	1	2.49319	1	-2.33641		1	2.36301	0.979006	-3.089	1	-2.46305
C1H7orf49	0.376123	-0.35601	8.94161e-05	-1.28547	0.000656783	1.57458	1.16039e-07	1.47076		0.195262	0.523443	0.645346	-0.442535	0.824618	0.417282
C1H7orf55	1.32206e-17	-1.08701	8.63873e-14	-0.896916	0.173032	0.631582	0.634797	0.155866		0.789874	0.0926448	0.395582	0.245523	0.77683	-0.389661
C1H7orf60	2.18509e-09	0.82234	6.49301e-10	0.948492	0.92801	-0.240077	1	0.0531932		1	-0.00236484	0.986507	0.0871249	1	0.297081
C1HXorf22	1	2.26026	1	0	1	-5.12548e-15	1	0		1	0	1	-2.25505	1	0
C1HXorf23	3.74415e-08	0.487056	0.0127574	0.345541	0.296868	-0.383798	0.00226361	-0.46761		0.341983	0.145006	1	-0.0323115	1	0.0646372
C1HXorf30	1	-0.135827	1	0	1	-2.17191	0.906094	3.15624		1	-2.28264	1	-2.25502	1	3.02812
C1HXorf36	0.224381	1.71199	0.784565	0.899409	1	0.360829	0.572614	-3.71637		1	0.61986	1	-0.217134	1	-3.33124
C1QA	1	0	1	0	1	-5.12548e-15	1	0		1	0	1	-5.12548e-15	1	0
C1QB	1	0	1	0	1	-5.12548e-15	1	0		1	0	1	-5.12548e-15	1	0
C1QBP	0	-0.63803	0	-0.652486	0.273319	0.43514	0.041491	-0.29989		0.0283257	0.181689	0.469803	0.130815	0.268378	-0.558541
C1QC	1	0	1	0	1	-5.12548e-15	1	0		1	0	1	-5.12548e-15	1	0
C1QL1	1	-0.685892	0.450451	-1.38071	0.300668	1.86229	0.0827163	1.64849		0.691498	1.43171	1	0.698584	0.645092	1.20008
C1QL4	1	0	1	2.30284	1	2.50388	1	0		1	0	1	2.39973	1	-2.47307
C1QTNF1	1	0.0231105	0.999165	0.187138	1	0.0919335	0.645231	0.488223		1	0.225554	0.989379	0.349722	0.904449	0.618296
C1QTNF2	1	2.26025	1	0	1	-5.12548e-15	1	0		1	0	1	-2.255	1	0
C1QTNF3	1.99608e-85	-3.11564	4.54689e-72	-3.38765	0.0422831	-0.808565	1.14672e-27	1.4641		0.573576	-0.153275	0.564875	-0.462198	8.37551e-13	2.12712
C1QTNF4	0	-1.51204	0	-2.3563	0.808879	-0.183267	0.000138365	0.462177		5.69265e-09	0.474904	0.00965688	-0.406564	3.8804e-05	1.12004
C1QTNF5	1	0	1	0	1	-5.12548e-15	1	0		1	0	1	-5.12548e-15	1	0
C1QTNF6	1	0	1	0	1	-5.12548e-15	1	0		1	0	1	-5.12548e-15	1	0
C1QTNF7	1	-2.39319	1	0	1	-2.17191	1	0		1	-2.28265	1	-5.12548e-15	1	0
C1QTNF8	1	0	1	0	1	-5.12548e-15	1	0		1	0	1	-5.12548e-15	1	0
C1R	0.330477	0.582849	0.00553747	1.01133	1	-0.295043	0.573817	-0.591894		0.442857	0.65657	0.0136956	1.04911	1	0.354863
C1S	0.018118	1.16532	0.000153662	1.2367	0.105556	-1.93564	0.0735838	-1.19151		0.208612	0.868384	0.0351819	0.901613	0.544956	1.61307
C20H17orf58	0.0316984	0.769019	0.000388681	1.3823	0.243206	-1.12077	0.238869	0.735505		0.654421	-0.501416	1	0.0745971	0.150429	1.35594
C20H17orf62	0.211154	-0.162694	0.0317028	-0.272344	0.853991	-0.179789	1	0.051979		0.020747	0.255345	0.878414	0.107155	0.24964	0.489689
C20H17orf67	1	-0.688121	0.784347	0.900194	1	0.378107	1	-0.0298114		1	0.0908392	0.747419	1.64849	1	-0.317482
C20H17orf70	1.43151e-12	-0.797043	0.278482	-0.188375	0.647845	0.244826	1.26455e-05	0.597308		0.618669	-0.11413	0.0241886	0.454995	0.858416	0.239016
C20H17orf75	0.0049138	0.282171	0.860474	0.0680819	1	0.0286428	0.0181652	0.376676		1	-0.0214101	0.130309	-0.272947	0.67052	0.327329
C20H17orf80	0.00423885	-0.405224	0.000724544	-0.513712	0.733818	0.261667	0.534883	0.193682		1	0.0412476	0.979006	-0.104456	1	-0.0293745
C20H17orf89	0.0488424	-0.340375	0.00458428	-0.454184	0.0298708	0.765082	0.822582	0.136291		0.15866	0.248131	1	0.097407	0.692451	-0.383206
C21H17orf64	1	0	1	0	1	-5.12548e-15	1	0		1	0	1	-5.12548e-15	1	0
C21H17orf85	0.397996	0.11568	0.65598	-0.0841266	1	-0.046811	0.430522	-0.161632		0.0355243	0.250164	1	0.0133193	1	0.136419
C21H17orf97	0.587077	-1.32255	0.778005	-1.28008	0.970802	0.717467	0.9034	0.776958		1	-0.368411	1	-0.358376	1	-0.299868
C22H20orf195	1	0	1	-2.34201	1	-5.12548e-15	1	-0.0271756		1	2.36302	1	-5.12548e-15	1	2.19524
C22H20orf24	3.49118e-12	-0.541511	8.86214e-10	-0.523103	0.610652	0.234327	0.48728	-0.134343		0.112474	0.149642	0.508946	0.131094	0.899505	-0.218396
C23H1orf158	0.972633	0.203047	0.63432	0.402385	0.966842	-0.576963	1	0.0410163		1	0.0241892	1	0.186709	1	0.641482
C23H1orf159	1	0.117107	0.690248	0.381333	0.852178	0.528092	0.934473	0.299207		1	0.160957	0.869904	0.388737	1	-0.0651924
C23H1orf167	1	0.372183	0.0065903	5.33505	0.816698	1.8074	0.214591	4.37673		1	-3.127	0.292299	1.83723	1	-0.542321
C23H1orf174	0.925602	0.08618	1	0.0434589	1	-0.0725872	0.372636	0.295559		1	0.0842062	1	0.00478072	0.632811	0.457614
C23H1orf50	0.0509656	-0.330882	0.0506159	-0.350562	0.1268	0.655748	0.232532	0.294174		1	0.0806972	1	0.0232578	0.939826	-0.284209
C23H1orf86	1	-0.0788285	0.00274391	-0.748388	1	-0.0441791	0.509251	0.280199		1	-0.107166	0.00527378	-0.813794	1	0.218813
C24H2orf42	0.0382096	-0.339541	0.837795	-0.0970787	0.743629	0.254367	0.760496	0.163721		1	0.0708094	0.367206	0.276711	1	-0.0171682
C24H8orf4	0.0288365	1.34193	1	0.487429	0.743629	-1.26193	0.906094	-3.1846		0.220969	-2.09613	0.000294763	-2.98989	0.863399	-3.89521
C25H1orf216	1	0.237455	0.103597	1.49441	1	0.389306	1	-0.332944		1	-0.158856	0.548619	1.0661	0.989473	-0.881037
C26H11orf1	1	0	1	0	1	-5.12548e-15	1	0		1	0	1	-5.12548e-15	1	0
C26H11orf52	0.0113358	-0.4252	0.0363194	-0.406453	0.0547742	0.705419	2.7245e-24	1.61792		0.121679	-0.330213	0.228955	-0.34843	0.20068	0.58155
C26H11orf57	0.000746747	-0.38595	0.0429062	-0.28169	0.824265	0.195364	0.906094	-0.0906777		1	-0.0483951	1	0.0186981	0.683433	-0.333479
C26H11orf63	1	-0.999793	1	0.809612	0.966842	-3.00668	0.543098	2.04341		1	-0.767115	1	1.00911	0.455289	4.23988
C26H11orf88	1	0	1	0	1	-5.12548e-15	1	2.30848		1	0	1	-5.12548e-15	1	2.19577
C28H1orf116	0.011464	1.16855	0.0657976	1.1976	8.60197e-14	3.30026	0.0338095	1.48153		0.692645	-0.735852	0.305982	-0.742841	7.67777e-08	-2.55319
C28H1orf186	1	0	1	0	1	-5.12548e-15	1	0		1	0	1	-5.12548e-15	1	0
C28H1orf74	1	0.0741073	0.322222	0.25157	0.234666	0.592457	1	0.125594		0.551842	0.261404	0.163769	0.402422	1	-0.206939
C28H6orf106	0.151201	0.159292	0.000789257	0.427371	1	0.0675443	0.719959	-0.115149		1	0.0287851	0.164196	0.261097	1	-0.153633
C28H6orf132	1.04901e-08	-1.3761	9.23894e-10	-1.58749	0.550353	0.442694	0.494974	-0.322871		0.812192	0.18581	1	-0.063651	0.600674	-0.582597
C28H6orf89	1	0.0244448	0.334897	0.132232	1	0.0147328	0.242149	-0.212413		0.746019	-0.092445	1	-0.0216095	0.697784	-0.315531
C29H17orf104	1	0	1	0	1	-5.12548e-15	1	0		1	0	1	-5.12548e-15	1	0
C2CD2	8.80752e-16	0.829218	4.38251e-08	0.802382	0.173907	-0.600273	0.0836491	-0.423052		0.334726	-0.190704	0.25044	-0.254153	1	-0.00698181
C2CD2L	0.710699	-0.0836005	0.00146302	-0.469016	1	-0.122624	0.205739	-0.262953		0.838565	-0.0928432	0.00895626	-0.513459	0.970337	-0.228677
C2CD3	0.0887585	0.548981	0.00823891	0.736325	0.658636	-0.55476	0.852608	0.246623		1	-0.029456	1	0.119655	0.554941	0.773848
C2CD4C	1	0	1	0	1	-5.12548e-15	1	0		1	0	1	-5.12548e-15	1	0
C2CD5	1	0.0162647	0.431881	-0.165281	0.853255	-0.174675	1	-0.0244997		0.588514	-0.106511	0.141412	-0.325502	1	0.0463116
C2H1orf101	0.904267	0.368901	0.0917979	1.13721	1	-0.474872	1	-0.0311429		1	-0.274022	0.953621	0.458478	1	0.171098
C2H1orf115	1	0.295881	1	0.0787501	1	-0.3401	1	-0.0308151		1	0.22447	1	-0.030363	1	0.523363
C2H1orf131	0.000345277	-0.533394	2.48079e-13	-1.18279	0.544542	0.32179	0.672608	-0.173452		0.0604898	0.324647	0.20713	-0.36357	1	-0.170864
C2H1orf198	3.8113e-45	1.02804	1.06301e-69	1.49199	0.245377	0.378074	5.85049e-05	0.530892		0	-0.785241	0.00101795	-0.358041	0.0565996	-0.631282
C2H2orf43	0.0205504	0.301839	0.111556	0.240452	1	0.108211	1	0.0145892		1	0.0815919	1	-0.01698	1	-0.0115826
C2H2orf50	1	0	1	2.30284	1	-5.12548e-15	1	0		1	0	1	2.39973	1	0
C2H2orf70	1	0	1	0	1	-5.12548e-15	1	0		1	0	1	-5.12548e-15	1	0
C2H2orf71	0.00842705	2.0851	0.0935651	2.14459	0.454873	-3.91088	1	-0.0288101		1	-0.827455	0.629541	-0.797522	1	3.02812
C2H6orf120	0.450739	0.162313	0.883439	0.0779333	0.874772	-0.229207	1	-0.0123765		0.474277	0.197181	1	0.0753041	0.645764	0.416183
C2H6orf163	1	-0.993811	1	-2.33896	1	-0.508222	1	-0.02523		1	-0.765119	1	-2.25503	1	-0.267758
C2H6orf165	0.922698	0.338438	1	-0.348011	1	0.180777	1	-0.0309609		0.305622	-1.34562	0.0413718	-2.07508	0.465537	-1.55259
C2H6orf203	0.564731	0.0834721	1	-0.0165843	0.336009	0.38761	0.253924	0.207866		0.667474	0.0944384	1	-0.0425468	1	-0.0875109
C2H6orf211	2.62435e-08	0.78651	3.60463e-07	0.665275	1	-0.149563	0.43363	-0.225754		0.0815224	0.310342	0.686062	0.153166	1	0.239676
C2H6orf57	0.222848	-0.248536	2.55737e-05	-0.733963	0.0405087	0.818405	0.000352625	0.815343		0.00886811	0.523407	1	0.000582607	0.458507	0.515062
C2HXorf21	1	0	1	0	1	-5.12548e-15	1	0		1	0	1	-5.12548e-15	1	0
C3	1	2.24982	1	0.811679	0.671639	3.90509	0.600739	2.04272		1	2.36134	1	1.01249	1	0.366438
C30H19orf10	0	-0.862231	0	-0.663821	0.0582678	0.541293	0.158203	0.223513		1.3923e-06	0.325564	4.63511e-06	0.486973	1	0.00600373
C30H19orf35	1	0	1	0	1	-5.12548e-15	1	0		1	0	1	-5.12548e-15	1	0
C30H19orf44	1.31828e-06	-0.555208	6.15138e-05	-0.521377	0.522893	0.297987	0.994728	-0.0843636		0.00592666	0.340854	0.105565	0.338636	1	-0.0440702
C30H19orf45	1	0.104818	0.254471	0.73878	1	0.285786	0.530346	0.696875		1	0.194846	0.423598	0.793032	1	0.607178
C30H19orf60	8.78543e-11	-0.724923	1.65443e-06	-0.603004	0.00911398	0.802752	0.379057	0.197196		0.237095	0.185506	0.237969	0.268874	0.497567	-0.425036
C30H19orf70	1.50884e-38	-1.18751	2.04491e-15	-0.829808	0.153175	0.582016	1	0.0153785		1	0.0537723	0.0179776	0.374329	0.412638	-0.518837
C30H19orf71	0.785	3.10515	1	2.30284	1	2.50387	1	0		1	0	1	-0.695889	1	-2.47306
C3AR1	1	0	1	2.30284	1	-5.12548e-15	1	0		1	0	1	2.39973	1	0
C3H18orf21	0.485948	-0.114991	0.229133	-0.186958	0.862878	0.183132	0.0582397	-0.326237		0.349893	0.145693	1	0.0361471	0.611596	-0.363855
C3H18orf42	1	0.0686092	0.0372762	-0.583864	0.940447	0.25928	0.364536	0.355837		0.0956694	0.546185	1	-0.144364	0.389685	0.641022
C3H18orf63	1	0	1	0	1	-5.12548e-15	1	0		1	0	1	-5.12548e-15	1	0
C3H18orf8	0.148252	-0.208402	0.959625	0.0618538	0.396115	0.38821	0.111384	0.276131		0.978501	0.0729429	0.223731	0.305087	1	-0.0400505
C3H5orf22	0.000861982	0.380668	1	0.0280373	0.144222	-0.546082	0.0189325	-0.470508		1	0.0777421	0.160368	-0.311818	1	0.154937
C3H5orf49	0.450569	3.62196	0.50536	-1.51638	0.0353895	5.42497	0.879357	0.682104		0.188262	4.69198	1	-0.35824	1	-0.187604
C3H6orf52	1	-0.0260402	1	0.0408795	0.423801	0.322667	1	-0.0519096		0.666157	0.0906424	0.745055	0.121332	0.777859	-0.28301
C3H6orf62	0.325864	-0.0926792	0.623922	-0.0646142	0.671639	0.214791	1	-0.0304873		0.000151123	0.249663	0.0409718	0.241159	1	0.00486068
C3H7orf57	1	2.26024	0.469727	3.67538	1	2.50385	1	0		1	0	1	1.53429	1	-2.47305
C3H7orf72	1	2.24983	1	0	1	-5.12548e-15	1	0		1	0	1	-2.24385	1	0
C3H8orf22	0.000106357	2.15085	0.000612641	2.18152	1	-0.275323	1	-0.0315218		1	-0.30629	0.979006	-0.308495	1	-0.0645882
C3H8orf37	0.262738	0.44744	0.883569	0.162558	0.182461	-1.0614	0.0813352	-0.817982		0.622498	0.368777	1	0.0491949	0.880352	0.611137
C3H8orf46	1	0	1	0	1	-5.12548e-15	1	0		1	0	1	-5.12548e-15	1	0
C3H8orf76	0.000565348	-0.346044	9.58038e-08	-0.69781	0.33743	0.363035	0.0625502	0.320312		0.000388732	0.336349	1	-0.0534168	0.77018	0.291836
C4H20orf194	6.02556e-29	0.988841	3.88923e-18	1.42449	0.938496	-0.147737	0.0104237	0.347869		0.272509	-0.149395	0.440159	0.249746	0.548609	0.348209
C4H4orf17	0.419215	0.74734	1	0.25917	0.441086	-1.94686	1	-0.948982		0.471774	-1.31052	0.0536252	-1.83582	1	-0.302486
C4H4orf19	1	0	1	0	1	2.50384	1	0		1	0	1	-5.12548e-15	1	-2.47306
C4H4orf27	0	-0.799472	5.19034e-08	-0.536637	0.274941	0.448553	1	-0.0441952		1	-0.043684	0.406633	0.181698	0.306411	-0.540434
C4H4orf29	0.000855487	-0.299913	1.86041e-05	-0.514078	0.693516	-0.216514	0.0119799	-0.382625		1	0.00335044	0.213713	-0.247935	1	-0.160917
C4H4orf33	0.791302	-0.0939074	0.35985	-0.24321	1	-0.0687836	0.0770257	0.382641		1	-0.0522406	0.637164	-0.242668	0.670677	0.403169
C4H4orf46	0.882133	-0.0702531	0.962398	-0.0604388	0.505321	0.331021	0.931359	0.107459		0.544954	0.166914	0.761233	0.139996	1	-0.0530032
C4H4orf47	0.260651	0.220253	0.562928	0.153571	0.347757	-0.4983	0.0962336	-0.461346		1	0.0168839	1	-0.0876297	1	0.0534522
C4H4orf48	0.0618529	-0.971625	0.562501	-0.469494	1	-0.073796	1.38748e-06	1.71663		1	0.0970595	0.697516	0.560746	0.000658307	1.88462
C4H4orf50	1	0	1	0	1	-5.12548e-15	1	0		1	0	1	-5.12548e-15	1	0
C5	0.141485	4.30752	1	-0.735071	1	2.50382	0.532032	-2.09987		0.296573	4.44023	1	-0.510435	1	-0.276694
C5H11orf16	0.00446064	0.969045	0.00500979	1.18547	0.796181	-0.611774	1	0.205408		0.464055	-0.646132	0.44046	-0.466405	1	0.170506
C5H11orf24	0.0322601	-0.208658	0.00881741	-0.261544	0.398324	-0.318071	0.0249264	-0.306469		0.0842161	0.180551	0.853507	0.0902389	0.988065	0.192636
C5H11orf31	0	-1.44663	0	-1.34016	0.0235811	0.777092	0.759827	0.0917325		1	-0.0358487	1	0.0328637	0.101639	-0.72698
C5H11orf49	0.0870604	-0.667859	0.999165	0.189632	0.39088	-0.724069	1	0.168281		0.731037	-0.394065	0.657685	0.428537	0.919084	0.503402
C5H11orf58	0.0900397	-0.146773	0.0239305	-0.222623	1	0.0423065	0.572614	-0.130773		0.135799	0.141877	1	0.0293612	1	-0.0347233
C5H11orf74	1	0.292896	0.579797	-0.710411	1	0.707875	0.490994	0.657716		0.133499	1.72692	0.832084	0.691828	0.271915	1.7115
C5H11orf94	0.0898229	-0.78762	0.370701	0.642406	0.417416	-0.76678	1	0.131802		0.0278297	-1.31449	1	0.0803259	1	-0.413237
C5H14orf105	1	0	1	0	1	-5.12548e-15	1	0		1	0	1	-5.12548e-15	1	0
C5H14orf132	0.0994377	1.46142	0.111233	2.14788	0.462484	-4.21088	0.906094	-3.1846		0.970138	-1.13092	1	-0.477223	1	0
C5H14orf159	0.0245004	0.685781	0.00537603	0.82003	0.00113638	-2.33729	0.167242	-0.770887		1	0.148931	0.741618	0.246149	0.131557	1.71315
C5H14orf166	0.18361	-0.115964	0.0516693	0.175934	0.0564849	0.657988	1	-0.0221682		0.126949	0.132569	0.000194392	0.387755	0.306355	-0.553343
C5H14orf169	0.00676824	-0.44708	0.0259038	-0.334803	0.630867	0.301018	0.897042	0.111109		1	0.0619207	0.860455	0.138155	1	-0.127487
C5H14orf180	1	0	1	0	1	-5.12548e-15	1	0		1	0	1	-5.12548e-15	1	0
C5H14orf2	0.17423	-0.155248	0.154407	-0.206929	0.000998674	0.977428	0.000991397	0.625581		0.26624	0.171389	0.969617	0.0832796	1	-0.185278
C5H14orf37	0.408289	-0.71036	0.0501685	-1.25003	0.622153	-0.834614	0.0434548	-1.49446		0.511665	0.650649	1	0.0729984	1	-0.00729775
C5H14orf39	0.785	3.10514	1	0	1	2.5038	1	2.30926		1	0	0.979006	-3.10135	1	-0.27712
C5H14orf79	0.140646	0.753355	1	0.112523	1	0.253393	0.953573	0.334325		1	-0.203205	0.205214	-0.881389	1	-0.11955
C5H15orf52	0.302331	0.597521	1	0.181521	0.950463	0.404083	0.314839	0.595651		0.203679	0.828619	0.900251	0.368452	0.322655	1.02009
C5H15orf57	0.785	-0.0787322	1	0.00606297	0.308269	0.430855	0.128865	0.300357		0.398542	0.173971	0.407027	0.223717	1	0.0431414
C5H15orf62	0.0214951	1.93637	0.00203899	2.59502	1	-0.0108761	0.113645	1.99429		1	-0.293846	1	0.335206	0.572519	1.70631
C6	1	0	1	0	1	-5.12548e-15	1	0		1	0	1	-5.12548e-15	1	0
C6H1orf35	2.28925e-06	-0.517674	4.27936e-06	-0.499775	0.29358	0.368436	0.463692	0.159172		0.932545	-0.0670828	0.962846	-0.0868378	0.763785	-0.277011
C6H7orf25	1	0.00635165	1	0.0477234	0.0117803	0.790754	0.0440006	0.387643		0.228673	0.224183	0.423903	0.227221	1	-0.180123
C6H7orf31	1	0	1	0	1	-5.12548e-15	1	0		1	0	1	-5.12548e-15	1	0
C6H9orf152	0.785	3.10511	0.780127	3.14735	1	-5.12548e-15	0.906094	3.15623		1	0	1	0.159556	1	3.02812
C7	0.383306	-0.745882	1	0.309644	1	-0.182189	1	-0.497504		0.306162	-1.23555	1	-0.219476	0.478833	-1.54228
C7H21orf58	1	0	1	-0.0370324	1	-5.12548e-15	1	0.819441		1	2.36302	1	2.40159	1	3.02812
C7H2orf47	3.16959e-06	-0.421592	0.000322671	-0.349597	0.987091	0.149959	0.000334831	-0.476721		0.100522	0.177736	0.205808	0.21267	0.478404	-0.452933
C7H2orf66	1	0.11028	0.940377	-0.170376	1	0.226505	0.19356	0.701365		1	0.0585578	0.957954	-0.260587	0.881257	0.533471
C7H2orf69	0.0134542	0.452968	0.0225172	-0.392953	1	-0.0580541	0.43487	-0.247022		0.00630804	0.462727	0.139488	-0.418056	0.979505	0.276521
C7H2orf76	0.341552	-0.203486	0.121947	-0.349947	0.170945	0.677418	0.0132555	0.481794		0.272928	0.254142	1	0.0714748	1	0.0557454
C7H2orf88	0.229866	-0.618364	0.0707652	-0.701872	1	-0.0980477	0.46294	0.414719		0.205993	0.645811	0.621642	0.525662	0.113578	1.16096
C8A	1	0	1	0	1	-5.12548e-15	1	0		1	0	1	-5.12548e-15	1	0
C8B	1	2.26027	1	0	1	-5.12548e-15	1	0		1	0	1	-2.25502	1	0
C8G	2.21524e-10	-1.31376	0.000169926	-0.854238	0.49699	-0.460137	0.495974	-0.344415		0.970685	-0.1282	0.741618	0.292384	1	-0.0126896
C8H10orf11	0.025479	0.439381	0.000150285	0.794626	0.99314	0.194502	0.265099	0.354202		0.953224	-0.146427	0.848612	0.171198	1	0.0151128
C8H10orf12	1.37401e-08	-0.6028	0.00267485	-0.405254	0.000109992	-1.15005	1	0.0482555		0.00102886	-0.372446	0.445095	-0.210985	0.0449581	0.827931
C8H10orf128	1	0	1	0	1	-5.12548e-15	1	0		1	0	1	-5.12548e-15	1	0
C8H10orf2	0	-0.731377	2.98424e-06	-0.457844	1	0.0849848	1.8886e-12	-0.812397		1	0.00505124	0.123158	0.241584	0.00258575	-0.892861
C8H10orf32	0.142018	-0.268868	0.434856	0.191277	1	0.0753163	0.000499304	0.728625		0.0373219	-0.440462	1	-0.0169114	1	0.212194
C8H10orf54	1.83356e-15	-2.26574	6.00177e-23	-2.73725	1	0.0174147	0.00478229	0.757022		0.675306	0.215088	1	-0.285534	0.0500152	0.950994
C8H10orf71	0.000317659	-1.30199	7.67231e-05	-1.99084	0.16007	0.888221	2.65647e-15	2.22876		0.548168	-0.43267	0.163061	-1.16092	0.150429	0.917844
C8H10orf76	1	-0.0215601	1	0.0395028	1	0.0272553	0.287445	-0.194861		0.830728	0.074392	0.851152	0.0999369	1	-0.144676
C8H10orf88	0.0524041	-0.203798	0.00127027	-0.397816	0.424172	0.322497	1	-0.0160634		1	0.0325095	0.357689	-0.199725	0.698201	-0.306958
C8H10orf90	1	2.26025	1	0	1	-5.12548e-15	1	0		1	0	1	-2.25501	1	0
C9H8orf48	5.41788e-06	0.872976	1.62242e-09	1.21857	0.423075	-0.527607	0.656461	0.268483		1	-0.0647473	0.503608	0.244506	0.367126	0.729041
C9HXorf56	1.33844e-06	-0.491769	0.000564159	-0.445542	0.329559	0.356655	0.0522811	0.302989		0.846798	-0.0791478	1	-0.0698848	1	-0.131308
C9HXorf57	8.12422e-27	1.03203	1.67243e-24	1.11291	0.91873	-0.225544	0.014855	0.482536		0.147391	-0.236242	0.271883	-0.192193	0.578708	0.481093
C9HXorf65	1	0	1	0	1	-5.12548e-15	1	0		1	0	1	-5.12548e-15	1	0
CA10	1	0	1	0	1	-5.12548e-15	1	0		1	0	1	-5.12548e-15	1	0
CA12	0.287411	-1.67351	0.00878348	-1.74852	1	0.0523113	0.0326977	1.10311		0.0199268	1.80288	0.39766	1.68793	0.000401312	2.84903
CA14	1	-0.352902	0.156583	-2.07934	0.592024	-1.49458	0.854911	-0.844604		1	0.259773	0.579961	-1.51389	1	0.909111
CA4	1	0	1	0	1	-5.12548e-15	1	0		1	0	1	-5.12548e-15	1	0
CA5A	5.72694e-18	1.48598	1.59485e-26	2.33799	0.234095	-0.825534	1	-0.100647		0.00754174	-0.844822	1	-0.0286977	1	-0.117774
CA6	0.114644	-1.69526	1	-0.0445975	1	-0.167366	0.419248	0.778188		1	0.209971	0.214018	1.82605	0.500488	1.15514
CA7	0.974387	-0.305851	1	0.207405	0.418039	-1.93713	1	0.620256		0.635934	-1.00433	1	-0.528022	0.793531	1.54664
CA8	0.102889	-1.60877	0.0057585	-1.60915	0.389832	1.2255	8.88424e-72	3.96841		0.0393366	1.31939	0.525955	1.27932	6.09958e-19	4.03146
CAAP1	0.000193806	-0.396185	2.05824e-06	-0.50747	0.145921	0.553766	0.0606957	-0.375385		0.161164	0.182584	1	0.033927	0.0993703	-0.752
CAB39L	1	-0.548063	0.778005	1.19238	1	-0.536027	1	0.502766		1	-0.827757	1	0.868261	1	0.212839
CABIN1	4.63933e-23	1.43574	1.23847e-31	1.7186	0.315119	-0.642247	0.99512	-0.166268		0.103273	-0.381425	0.813773	-0.134672	1	0.10491
CABLES1	0.0767483	-0.235147	0.811161	-0.0873982	1	0.0250821	1	0.0136427		0.728475	-0.114505	1	-0.0020423	1	-0.125698
CABLES2	0.000227843	1.2236	1	0.0500592	1	0.26645	1	-0.00203173		0.451608	0.567119	0.170977	-0.64299	1	0.299823
CABP1	0.468322	-3.78736	1	-0.57246	1	-1.02697	0.572614	-3.71637		1	0.090265	0.979006	3.2572	1	-2.47304
CABP2	0.0252777	-1.20842	0.773903	-0.403205	0.487472	0.687975	0.119428	0.85121		1	-0.100099	0.704403	0.668864	1	0.0627365
CABP4	0.732307	1.06174	1	-0.0396576	1	-0.508215	0.878494	1.19527		1	0.0866581	0.952512	-1.04759	0.824618	1.77704
CABP7	1	0.70691	0.780127	-3.18695	1	1.19084	0.906094	-3.17989		1	0.928764	0.979006	-3.10135	1	-3.33124
CABYR	0.0393096	1.00705	0.231814	0.716693	1	-0.173659	1	-0.307135		1	0.0156524	0.926466	-0.311578	1	-0.116937
CACFD1	0.674001	0.715538	0.154571	-1.03062	1	-0.259184	7.70919e-06	1.78066		0.0508268	1.65221	1	-0.128928	3.28315e-07	3.68657
CACHD1	0.898622	-0.0541801	0.687152	-0.09007	0.0122157	-0.776607	0.0072267	-0.439806		0.937421	-0.073935	0.686062	-0.14634	0.887605	0.265352
CACNA1B	1	-2.39504	1	0	1	1.19083	1	2.30925		1	-2.28413	1	-5.12548e-15	1	-1.13599
CACNA1D	0.000512583	3.07558	0.452721	1.29567	1	-0.502828	0.572614	-3.71637		1	0.619861	0.3298	-1.17986	1	-2.47306
CACNA1E	3.5262e-26	-1.56614	4.97934e-11	-1.22701	4.30562e-05	-1.33362	8.84108e-09	-1.30827		0.000590611	-0.524668	0.748253	-0.221775	0.630908	-0.494355
CACNA1G	1	2.26022	0.778005	-3.19051	1	-5.12548e-15	1	0.500723		1	3.21453	1	-2.25503	0.831288	3.55371
CACNA1I	1	2.26019	1	2.30284	1	-5.12548e-15	1	0		1	0	1	0.147345	1	0
CACNA1S	0.000504314	-1.57297	0.0158783	-1.26576	1	0.118556	5.37579e-10	1.88795		1	-0.163643	1	0.103329	0.00451357	1.60298
CACNA2D2	0.000221679	-0.356796	0.0014949	-0.395963	0.176996	-0.571033	0.0764844	0.278642		0.132841	-0.190342	0.171516	-0.266634	0.154021	0.667189
CACNA2D3	1	-0.162933	1	-0.443933	0.454998	-4.21405	0.157421	-2.75026		1	0.746293	1	0.42846	1	2.19524
CACNB2	0.0763547	1.23744	0.000684418	3.74639	1	-0.54778	1	-0.0247447		0.0961781	-2.94843	0.862557	-0.469659	0.76509	-2.41876
CACNB4	0.255389	4.01346	0.40483	2.03039	1	-5.12548e-15	1	-0.0252273		1	2.36135	1	0.481461	1	2.19577
CACNG1	0.252414	-4.17286	1	0	0.316003	1.65504	1.4816e-22	8.61698		0.465775	-4.04269	1	-5.12548e-15	1.13443e-06	2.94271
CACNG2	1	-0.169261	1	-0.430994	0.880814	-1.12514	1	-0.948986		0.724448	-1.02668	0.658442	-1.32949	1	-0.836193
CACNG3	0.00104161	-0.328039	1	0.0338991	0.488377	0.27514	1	-0.00318057		0.00900429	0.212047	3.2139e-05	0.53746	1	-0.0656526
CACNG4	1	-0.685352	1	0.808892	0.129812	2.17741	6.75243e-07	4.70314		1	-1.29342	1	0.164466	0.352791	1.22955
CACNG5	1.37334e-13	-0.810973	1.75602e-10	-0.778141	0.0271562	-0.67236	5.33611e-11	-1.08194		0.687456	-0.108675	0.870279	-0.112928	0.35432	-0.515069
CACTIN	5.61797e-05	-0.33649	0.223194	-0.167172	0.528605	0.264806	0.82009	0.0952604		1	0.025138	0.430783	0.157969	1	-0.142544
CACUL1	3.73391e-05	-0.363696	0.156705	-0.207736	1	0.0971178	1	-0.0172469		0.767526	-0.0827818	1	0.0345872	0.970518	-0.195655
CACYBP	0.504858	-0.0880479	0.537209	-0.0960727	0.493292	0.292341	0.247462	-0.211153		0.425964	0.120396	0.962944	0.0756143	0.522589	-0.383005
CAD	4.2541e-36	-1.32013	1.92135e-08	-0.751178	0.93519	-0.154816	5.9068e-13	0.956135		0.00528933	-0.318663	0.479366	0.213992	0.0108754	0.79644
CADM1	1	0.0464213	0.445491	-3.72146	1	0.38675	0.000133326	3.13949		1	-0.850646	0.119589	-4.76936	0.105872	1.89905
CADPS	1	0.0852764	0.782873	0.900547	1	-0.84836	0.132571	1.99616		1	-0.599595	1	0.1815	0.277123	2.24081
CADPS2	1	-0.634105	1	2.30285	0.00028203	2.73672	4.34044e-05	6.70085		0.115487	-4.8112	0.653611	-1.90008	0.706491	-0.821795
CALB1	0.0373728	1.65873	0.624165	-1.80531	1	0.59867	0.355692	-4.10303		1	-0.4628	0.000679608	-3.97851	0.142173	-5.02402
CALB2	1	0	1	0	1	-5.12548e-15	1	0		1	0	1	-5.12548e-15	1	0
CALCA	1	-0.159767	1	-2.33896	1	-1.03133	1	-0.0252224		1	-1.29378	0.687167	-3.61829	1	-0.26772
CALCOCO2	0.16694	0.133237	1	0.00566097	0.28226	0.379902	0.0549915	0.270941		0.594766	0.0896524	0.968846	-0.0744061	1	-0.0203476
CALCRL	0.00203384	0.799922	0.0404451	0.826609	0.1313	-1.0928	1	-0.195399		0.115487	-0.773312	0.0295863	-0.783914	1	0.122317
CALD1	1.46794e-13	0.618561	3.96289e-06	0.451753	0.131191	-0.640966	0.0546968	-0.408341		0.00678111	-0.247684	0.00025718	-0.451398	1	-0.00209893
CALHM1	1	0	1	0	1	-5.12548e-15	1	0		1	0	1	-5.12548e-15	1	0
CALHM2	1.21733e-12	-0.835084	5.06254e-07	-0.705201	0.967915	-0.149043	0.621708	0.152948		0.630267	-0.127345	1	-0.0351164	1	0.175685
CALHM3	1	2.24984	1	0	1	-5.12548e-15	0.572614	3.68531		1	0	1	-2.24388	0.831288	3.55371
CALM1	1	0.0107541	0.0234271	-0.19984	0.505748	-0.268495	0.00104663	-0.378477		0.248401	0.130826	0.545357	-0.116479	1	0.0218129
CALM2	0.00136825	-0.252095	1.06057e-09	-0.477824	0.797926	0.189024	1	-0.0423707		0.0645685	0.166488	0.669888	-0.0956351	1	-0.0669811
CALML4	9.24767e-14	-0.838943	5.7824e-13	-0.805696	2.24832e-06	1.30909	9.18499e-11	0.895601		9.86717e-07	0.463275	0.00979379	0.458625	1	0.0460246
CALN1	0.65023	1.59769	1	0.809151	1	1.19083	1	-0.025214		1	0.0775179	1	-0.729239	1	-1.13565
CALR	2.0469e-08	-1.24977	7.11813e-08	-0.476415	0.0684059	0.539404	0.149146	0.194438		0.750258	0.0512445	7.05e-16	0.788202	0.739889	-0.295518
CALR3	1	-0.16115	0.900044	-0.802261	1	0.761308	1	0.478319		0.893821	1.23978	1	0.563967	1	0.949869
CAMK1	0.242409	-0.30763	1	0.0264134	0.00229723	1.04874	1.48279e-05	0.980406		0.242146	-0.341167	1	-0.0480222	0.66317	-0.408171
CAMK1D	0.0117207	1.97802	0.127685	1.33447	0.383265	1.4947	0.212536	1.3466		1	0.34559	1	-0.329968	1	0.192689
CAMK1G	1	-0.0307409	0.00801222	-0.727346	1	-0.135243	0.0391102	-0.71325		0.00314539	0.862761	1	0.12886	1	0.285465
CAMK2A	1.1707e-41	-2.20169	5.65586e-91	-3.69785	0.0760266	-0.531128	6.56699e-30	1.24878		1	0.00682806	2.39003e-13	-1.52701	4.01732e-13	1.78843
CAMK2B	0.440992	-0.310175	0.00233141	-0.97311	0.780445	-0.427567	1	-0.0496854		1	0.170038	0.399712	-0.529532	0.826502	0.549992
CAMK2D	0.123794	0.147201	0.178652	0.178028	0.782713	0.196613	1.43275e-14	0.857494		0.86043	0.0645902	1	0.0585208	0.0205189	0.730285
CAMK2G	2.73729e-13	1.04918	7.55689e-10	1.01358	1	-0.0217595	0.181641	0.405557		0.951687	-0.126996	0.538121	-0.198781	1	0.308629
CAMK4	1	-0.0141063	0.807297	0.113566	0.130465	0.752479	0.703967	0.213002		4.82236e-07	1.11999	2.17157e-07	1.21158	0.469994	0.579277
CAMKK1	0.404983	1.9173	0.0364692	-2.17529	0.11171	3.48174	0.526374	0.674422		0.0153181	3.59847	1	-0.512218	0.899363	0.744434
CAMKK2	1	0.0129769	0.000129456	0.440713	1	-0.0393451	0.304107	0.243672		0.569862	-0.119461	0.127886	0.271899	1	0.172592
CAMKMT	0.0381393	0.537317	0.762557	-0.171466	1	-0.0635501	0.0180835	-0.836846		0.112969	0.557951	0.927439	-0.187428	1	-0.211408
CAMKV	0.780261	0.583357	6.1627e-05	4.04642	1	-0.0741054	0.363509	2.29214		0.320315	-2.44913	0.375213	0.984392	1	-0.0774061
CAMLG	1	-0.000998311	0.121577	0.305932	1	-0.15745	0.018607	0.52445		0.431734	-0.223002	1	0.0494097	0.57927	0.463167
CAMSAP1	0.0131857	0.254784	0.0446356	0.24575	0.950095	-0.168605	1	0.0115627		0.535735	-0.117158	0.497901	-0.162094	1	0.0700496
CAMSAP2	1.70258e-32	1.93304	3.48601e-71	1.91276	0.0200588	-1.06142	1	-0.0514649		0.334778	-0.276003	0.182602	-0.333108	0.454853	0.739331
CAMTA1	0.775605	-0.0747155	1	0.00506318	0.798548	-0.198531	1	-0.0336555		1	-0.0292848	1	0.0122121	1	0.135359
CAND1	7.43631e-05	0.288612	0.0101031	0.239496	1	-0.0461508	0.359552	-0.156415		0.822875	0.0570736	1	-0.0287987	1	-0.0511567
CANT1	6.9235e-26	-0.997544	8.03639e-10	-0.728861	0.0241718	0.670758	0.723421	0.120535		0.117854	-0.190931	1	0.0406723	0.0392595	-0.744903
CANX	1	0.0156533	0.000102987	0.352113	0.887487	0.162901	0.53577	0.147305		0.951838	-0.041781	0.0632747	0.257858	1	-0.0498956
CAP1	0.0201239	-0.159631	0.0298262	-0.181815	0.893577	0.153531	0.68115	0.0949154		1	-0.000563366	0.948195	-0.0592357	1	-0.059547
CAP2	0.562792	-0.252685	2.72982e-08	-1.1382	0.614076	0.397344	9.63302e-81	2.40844		1.64152e-15	1.60711	0.0420221	0.684524	1.02732e-47	3.61673
CAPG	1.11865e-06	-0.586875	0.286131	0.155076	3.71284e-06	1.11098	1.35632e-08	0.783383		0.800798	-0.0730854	0.000193089	0.631959	0.468811	-0.402122
CAPN10	0.00942903	-0.302399	6.64514e-06	-0.601648	1	0.00738189	1	-0.0349985		1	0.0383299	0.17524	-0.297294	1	-0.00270436
CAPN11	0.0487628	-0.139515	1	0.0124102	1	0.0264859	0.0123963	0.292529		0.00291006	-0.189342	0.970257	-0.0738148	1	0.0820866
CAPN13	1	-0.169667	1	0.343371	1	0.394654	0.302006	1.62545		0.834754	-1.06452	1	-0.587856	1	0.165689
CAPN14	1	0.0100211	1	-0.0456551	0.00271732	-2.61229	0.00269949	-1.83471		1	-0.00870627	1	-0.100456	1	0.7676
CAPN15	0.000531724	-0.429982	0.0227526	-0.4018	0.334748	-0.467559	0.281366	0.327344		0.802286	-0.127317	0.83566	-0.134207	0.227033	0.677267
CAPN2	6.14863e-09	0.386123	6.43104e-05	0.320301	1	0.00741025	0.983187	0.0564454		0.647903	0.0659557	1	-0.0364383	1	0.115989
CAPN3	0.136001	-0.694141	8.31112e-08	-2.32432	0.5446	0.567579	0.0325721	0.757764		0.263008	0.572683	0.173689	-1.09513	0.355487	0.763279
CAPN5	0.785	-3.25187	0.445491	3.67931	0.966842	-3.00669	0.906094	3.15547		1	-3.12951	0.686062	3.79073	1	3.02875
CAPN6	1.06373e-47	4.22319	1.31944e-15	2.48396	0.965018	-0.705467	0.0239206	-1.92903		0.236287	1.14443	0.0186094	-0.627899	1	-0.0774252
CAPN7	0.00148467	0.411024	0.795358	0.109482	0.982768	0.162105	0.241117	0.273266		0.72163	0.129126	0.618036	-0.209241	0.975752	0.243774
CAPN8	0.00421183	1.24147	1	0.0627636	1	0.38454	1	-0.0634353		6.23408e-10	2.31012	0.00674201	1.09244	0.00358403	1.85834
CAPN9	0.870322	-0.123668	0.0700512	0.865386	0.774768	-0.33895	0.0403793	-1.64481		6.83212e-09	-1.87946	0.0132672	-0.924929	1.66365e-05	-3.17812
CAPNS2	0.883664	0.0633722	0.620023	-0.137172	0.65749	-0.281286	4.17874e-05	-0.89022		0.647903	-0.151924	0.0540029	-0.390666	0.132418	-0.761367
CAPRIN1	1.90396e-05	-0.301774	0.000191164	-0.335774	1	0.0909551	0.575055	-0.10868		1	0.0250827	1	-0.0454743	1	-0.171527
CAPS2	0.025292	0.817149	0.937968	0.218409	0.128733	-1.37788	1	-0.153708		1	0.255645	0.684306	-0.377244	0.201858	1.48127
CAPSL	0.0796894	4.55557	1	-0.0442081	0.454873	4.29317	0.240504	-2.56463		0.115233	4.90626	1	0.39991	1	-2.06254
CAPZA1	0.119105	-0.130517	0.00180824	-0.265951	0.857053	0.16019	1	0.00826604		0.725262	0.064536	0.611801	-0.107614	1	-0.0856304
CAPZA2	0.0369684	-0.246687	0.000160564	-0.396388	0.842521	0.17821	0.253268	0.196872		1	0.0524895	0.642303	-0.133896	1	0.0755493
CAPZA3	1	0	1	0	1	-5.12548e-15	1	0		1	0	1	-5.12548e-15	1	0
CAPZB	0.574975	-0.0676949	0.00619945	-0.232798	1	0.0770361	0.264388	-0.190173		0.00184757	0.247488	1	0.0459168	1	-0.020613
CARD10	0.997099	-1.07648	1	0.808895	0.992706	0.704172	1	-0.0271738		0.870684	-1.67907	1	0.168242	0.664422	-2.38466
CARF	3.08211e-07	0.836916	0.000244328	0.611539	0.880047	-0.252428	1	0.0976825		1	0.0795763	0.635293	-0.182553	0.683233	0.433424
CARHSP1	3.42973e-33	-1.13412	1.48394e-49	-1.63419	1	-0.0219269	1	0.0394222		0.00134409	0.291686	0.296634	-0.246177	0.545511	0.353823
CARKD	0.004442	-0.289081	0.0628038	-0.234052	1	0.0434095	0.296425	0.195598		0.88014	-0.071608	1	-0.0541579	1	0.0798077
CARNS1	0.817783	-0.267705	0.00966234	-1.04005	1	0.0464583	0.000399129	1.15053		0.071259	0.893995	1	0.0844921	0.000251402	2.00198
CARS	0.393671	0.0862166	0.0988245	0.16353	0.191022	0.400507	0.356431	0.153675		1	0.0176221	0.979006	0.0581844	0.859256	-0.226855
CARS2	0.00242337	-0.41926	1.83277e-09	-0.939774	0.494312	-0.329318	0.0150553	-0.521417		0.348982	0.184469	0.157585	-0.374215	1	-0.00711625
CARTPT	9.80653e-06	-3.3354	6.71129e-12	-5.34304	1	-0.299911	1	-0.0647341		0.11668	0.850253	1	-1.22846	0.489989	1.09146
CASC1	0.442093	0.236774	0.643401	-0.216228	0.729872	0.317028	0.642132	0.243959		1	-0.0411708	0.212771	-0.536908	1	-0.113323
CASC3	0.00289314	-0.271003	0.0177627	0.282841	1	-0.0410708	0.347854	-0.166018		0.0402345	-0.197523	0.0479988	0.319379	0.620048	-0.319934
CASC4	0	-0.570319	0	-0.740358	1	0.0383738	0.906094	-0.0679636		0.198008	0.121251	0.768102	-0.085597	1	0.0141526
CASC5	3.89895e-05	0.379543	0.0912931	0.191818	0.484482	-0.302148	0.196618	-0.224901		0.811723	-0.079394	0.0252781	-0.304091	1	0.00257955
CASK	4.21618e-08	0.522604	2.42204e-07	0.517172	1	-0.101996	0.339924	-0.191981		0.916373	-0.0669774	0.744878	-0.109425	1	-0.152735
CASKIN2	0.0022959	0.606621	0.00110339	0.664676	0.79992	-0.446103	0.944316	0.157457		1	0.0754053	1	0.0966175	0.681469	0.688372
CASP10	1	0.0362925	0.846795	-0.0708644	0.0439695	-0.684474	0.000678239	-0.664878		1	-0.0362891	0.429198	-0.181295	1	-0.0114061
CASP2	0.374883	-0.120927	0.228793	-0.184254	0.654691	-0.249856	0.667819	-0.133194		0.317207	-0.159374	0.191299	-0.260088	1	-0.0393063
CASP3	0.285846	0.162234	0.892311	0.0697623	0.299432	-0.44674	0.359552	-0.254104		0.780139	0.116411	1	-0.0150175	0.841793	0.310839
CASP6	0.752911	-0.0939777	0.398753	-0.17805	0.521471	-0.362288	0.699976	-0.155505		0.806498	0.117031	1	-0.0041335	0.845849	0.323646
CASP7	0.0770359	-0.269616	8.16772e-05	-0.591582	0.995988	0.147459	0.987869	-0.0866243		0.730751	0.123658	0.461142	-0.235773	1	-0.107047
CASP8AP2	2.44983e-12	0.885295	0.010157	0.441499	0.0734425	-0.71245	0.292865	-0.299953		0.883964	-0.111913	0.00106731	-0.592811	0.911463	0.305123
CASP9	2.82524e-15	-0.879246	3.1021e-11	-1.05249	0.0947115	0.586984	0.794855	0.126257		1	-0.0476591	0.377638	-0.255501	0.341923	-0.510146
CASQ2	1.69954e-62	-2.83972	2.81703e-58	-4.31695	3.31358e-18	2.07432	1.33045e-136	2.69554		0.261811	-0.253037	0.000839002	-1.77159	0.508153	0.370007
CASR	1	-2.39318	1	0	1	-2.17191	1	2.30848		1	-2.28265	1	-5.12548e-15	1	2.19577
CAST	3.29151e-30	0.75353	3.3324e-14	0.621525	1	0.102017	0.0102784	0.320299		0.230403	0.116844	1	-0.0516628	0.57927	0.335832
CAT	3.80674e-24	1.1758	1.0185e-44	1.54253	0.0415513	0.744909	0.0857111	0.389427		0.507613	0.206383	4.67828e-05	0.537143	1	-0.149458
CATIP	0.00202286	1.36986	0.000303277	1.40396	0.0182381	1.63349	0.131742	0.897509		0.647903	0.589337	0.250317	0.588113	1	-0.145725
CAV1	1.26959e-08	-0.36408	0	-0.686197	0.0246429	-0.592356	6.63017e-07	-0.5403		1	-0.0227776	0.000202596	-0.381592	1	0.0330383
CAV2	0.225902	0.114948	0.490002	-0.0970711	1	-0.0386426	0.632996	-0.119149		0.918385	-0.0568579	0.0142448	-0.305823	1	-0.1368
CAV3	0.103212	-1.41984	0.0124845	-1.78552	9.06801e-05	2.32343	6.36094e-69	4.3924		0.647903	0.588125	1	0.18184	2.86705e-12	2.65013
CBFA2T2	6.71708e-05	-0.593047	0.00269417	-0.495503	0.203995	-0.539948	0.631385	-0.187935		0.819743	-0.118733	1	-0.0593726	1	0.235816
CBFB	0.0599319	-0.192917	6.68289e-07	-0.485341	1	0.0101806	0.101597	-0.249341		0.220427	0.152387	0.355272	-0.176925	1	-0.10597
CBL	1.95787e-14	0.632331	1.14016e-10	0.628505	0.699928	-0.245905	0.158421	-0.241892		0.421625	-0.124992	0.341662	-0.165648	1	-0.114662
CBLB	0.0388902	0.287833	0.0655022	0.312694	0.235042	-0.596259	0.728517	-0.171832		0.647903	-0.14716	0.717108	-0.158785	1	0.282642
CBLL1	0.0356517	0.222801	4.99609e-06	0.511353	0.620529	-0.27327	1	0.0604957		0.101325	-0.219651	1	0.0311251	1	0.118436
CBLN1	1.11891e-06	-1.45082	2.53989e-05	-2.38841	1	0.120119	1	-0.170219		0.0570458	-0.771246	0.00861345	-1.75534	0.1496	-1.06591
CBLN2	0.145891	4.32152	0.922185	1.33967	1	-5.12548e-15	1	-0.0252118		1	2.36135	1	-0.520015	1	2.19577
CBLN4	1	0	1	0	1	-5.12548e-15	1	0		1	0	1	-5.12548e-15	1	0
CBR1	1.30816e-15	0.722211	1.30123e-13	0.682381	0.204477	0.425801	0.00438583	0.374067		7.31146e-17	0.716703	1.65643e-09	0.639736	0.0386108	0.667203
CBR4	0.00785602	0.362026	0.00545708	0.436495	0.523795	-0.376823	0.600932	-0.196733		0.274425	0.255984	0.173636	0.291816	0.670083	0.43283
CBX1	0.00101773	-0.353402	2.94528e-06	-0.57496	1	0.145065	0.0571602	0.328531		0.965801	-0.0684973	0.0781924	-0.326693	1	0.124884
CBX2	0.933604	1.23976	0.732959	1.17949	1	0.328295	1	-0.878137		1	0.932283	1	0.864682	1	-0.277107
CBX3	7.15188e-06	-0.328896	8.60339e-09	-0.641593	1	-0.0239311	0.825239	0.0848348		0.032222	0.174019	0.437053	-0.175273	0.745854	0.282397
CBX4	0.957855	0.069174	0.0103169	0.493134	1	-0.151816	0.141497	-0.43637		0.926336	-0.121692	0.443958	0.264055	0.776888	-0.403867
CBX7	1	0.257681	0.889795	0.336298	0.362585	1.03131	0.497981	0.715941		1	-0.00826212	1	0.0375624	1	-0.323183
CBY1	3.47088e-06	0.357004	2.34131e-06	0.538268	0.0719604	0.620716	7.35494e-07	-0.659578		7.63921e-07	-0.367093	0.229968	-0.222656	1.34577e-07	-1.65264
CC2D1B	1.71512e-23	0.821327	2.46311e-08	0.52467	1	-0.0220992	0.216039	-0.20578		0.0225328	0.234094	0.74897	-0.0993405	1	0.0535465
CC2D2A	0.810029	-0.0925122	0.514405	0.179545	1	-0.163447	1	0.0129828		0.0618514	-0.397487	0.855124	-0.161423	1	-0.220326
CCAR1	0.450767	0.0778293	0.0275567	-0.228409	0.803674	-0.178031	3.28517e-07	-0.625138		0.910312	0.0554109	0.0206216	-0.287827	0.439522	-0.390462
CCBL1	0.558085	0.126917	0.614869	0.126854	0.862774	0.214198	0.441648	0.229529		0.872382	0.109333	1	0.0712639	1	0.126165
CCBL2	1.07021e-05	0.492415	0.0156707	0.447793	0.790908	-0.227383	0.0128363	0.444824		0.928142	-0.0906713	0.711063	-0.171686	0.225161	0.583041
CCDC101	0	-0.783719	2.28511e-05	-0.430017	0.966842	-0.131964	0.00101011	-0.504817		0.811948	-0.0676813	0.137554	0.24814	0.393775	-0.442766
CCDC102A	1.51814e-08	-0.677344	2.73444e-07	-0.62613	0.964661	-0.154629	0.0348136	-0.353983		1	-0.0230865	1	-0.00957965	0.984448	-0.223017
CCDC102B	0.785	3.10507	0.778005	3.14973	1	-5.12548e-15	1	0		1	0	1	0.164459	1	0
CCDC103	1	0.0193186	0.358925	-0.876857	0.0572506	2.30002	0.359552	0.745047		0.238233	1.42775	1	0.495499	1	-0.143974
CCDC107	0.156066	-0.15433	0.00673554	-0.307228	0.308906	0.422614	1	-0.0479779		0.750411	0.0824161	0.798607	-0.107023	0.602796	-0.391208
CCDC108	1	0	1	0	1	-5.12548e-15	1	0		1	0	1	-5.12548e-15	1	0
CCDC109B	0.258612	0.223772	1.88602e-06	0.770452	0.840877	-0.24724	0.80436	-0.167443		1	-0.0173137	0.0131695	0.492476	1	0.062982
CCDC110	0.785	0.209201	0.955577	0.177667	0.429502	-0.759402	1	0.0387548		1	-0.214112	0.900941	-0.281678	0.841793	0.583153
CCDC112	0.0183718	3.13619	0.476495	1.0785	1	1.18352	0.281115	1.4967		0.870684	1.85092	1	-0.218415	0.320151	2.13614
CCDC113	0.341557	0.325884	1	0.0852774	0.672166	-0.453627	0.878949	-0.207565		1	0.0631098	0.832938	-0.212353	1	0.305782
CCDC117	0.0012995	-0.357021	0.0187112	-0.30383	0.966842	0.141443	0.355692	0.188127		1	-0.00932414	1	0.00645244	1	0.0403808
CCDC12	4.30577e-13	-0.745209	6.09879e-19	-1.03564	0.300745	0.399618	1	-0.0583522		0.296167	0.152052	0.553461	-0.175743	0.769367	-0.307557
CCDC122	1	2.24986	1	0	1	-5.12548e-15	1	0		1	0	1	-2.24391	1	0
CCDC124	0	-0.952591	4.30728e-10	-0.588594	0.0691727	0.518868	8.68133e-05	0.476762		0.534467	-0.0912547	0.144341	0.235616	1	-0.133454
CCDC125	1.05603e-09	0.70255	8.62305e-09	0.808088	0.00679951	-0.92067	3.54127e-09	-1.27384		1	0.0792189	0.686916	0.148134	1	-0.275496
CCDC126	1	-0.0156356	0.0661628	-0.24394	0.594634	-0.269421	0.0213616	-0.381358		1	-0.00655666	0.131656	-0.272056	1	-0.119998
CCDC127	3.47413e-08	0.741297	0.000387218	0.522918	1	-0.114483	0.0395917	0.426655		0.575812	0.181637	1	-0.0737956	0.120585	0.726963
CCDC129	1	0	1	0	1	-5.12548e-15	1	0		1	0	1	-5.12548e-15	1	0
CCDC13	0.0361391	0.973553	0.0804097	0.944814	0.339444	-1.22655	0.906094	-0.492833		1	-0.188886	0.969652	-0.254195	1	0.547162
CCDC134	2.59693e-13	-0.691744	2.23104e-07	-0.55459	0.894707	-0.174062	0.0203097	-0.36695		0.976308	0.0551503	0.593384	0.154264	1	-0.140555
CCDC137	3.29764e-07	-0.610303	6.89122e-08	-0.711108	0.673009	0.268213	0.0213616	-0.457866		1	0.0564563	1	-0.0822804	0.15834	-0.672458
CCDC138	1	-0.165336	1	-2.33897	1	-0.855535	1	-2.3325		0.647903	-1.98444	0.30038	-4.30705	1	-3.31995
CCDC14	0.425043	0.174453	1	-0.0262649	0.597531	-0.343925	0.935337	-0.136708		1	0.0492808	0.714093	-0.191352	1	0.255381
CCDC141	0.0737079	4.56317	0.993756	-0.95953	0.058406	5.38639	4.64093e-07	3.41146		0.462055	4.13465	0.746089	-1.29932	0.0394095	2.00991
CCDC142	2.75994e-07	-2.20159	0.000779366	-1.27622	1	0.0138518	0.283269	-0.555164		1	0.0262663	0.372314	0.913219	0.94322	-0.551875
CCDC148	0.785	3.10502	1	0	1	-5.12548e-15	0.0781882	4.84182		1	0	0.979006	-3.10134	0.315382	4.70447
CCDC149	8.75199e-21	1.29275	1.66812e-18	1.3245	0.143615	-0.695981	1	0.0584994		1	-0.0577977	1	-0.0627245	0.299193	0.697764
CCDC15	0	-0.734291	0	-0.879168	0.560777	0.312333	0.0106592	-0.349567		1	0.0318191	0.437447	-0.150093	0.174045	-0.635135
CCDC153	1	0	1	-2.33898	1	-5.12548e-15	0.00130211	3.9176		1	2.36136	1	-5.12548e-15	0.00500093	6.10825
CCDC157	0.262089	-0.585087	0.82782	-0.315772	0.630642	0.554164	0.745704	0.346251		1	0.0970037	0.980491	0.326555	1	-0.114718
CCDC166	1	0	1	0	1	-5.12548e-15	0.906094	3.15547		1	0	1	-5.12548e-15	1	3.02875
CCDC167	0.0313638	-0.249847	0.371727	-0.128951	1	-0.0726081	1	0.0296736		0.868633	0.0795954	0.476342	0.163869	1	0.18473
CCDC169	0.359831	0.223056	0.578317	-0.200271	0.114564	0.710484	3.59686e-10	1.25803		1	0.0500545	0.214275	-0.411545	0.339693	0.596235
CCDC17	1	-2.39504	1	0	1	-2.17448	0.598086	3.68683		1	-2.28412	1	-5.12548e-15	0.858416	3.55243
CCDC170	0.104455	0.620114	0.24341	0.522694	0.82631	0.457665	0.137932	0.706329		1	0.275627	1	0.141508	0.824748	0.525847
CCDC171	6.89166e-15	1.12124	5.44854e-08	0.905701	0.671639	-0.319964	0.548022	-0.267145		0.879453	-0.131438	0.105226	-0.382976	1	-0.0753879
CCDC172	1	0	1	0	1	-5.12548e-15	1	0		1	0	1	-5.12548e-15	1	0
CCDC173	0.15352	0.327797	0.240254	-0.33674	1	0.127376	1	0.0953682		0.42251	0.295233	0.295837	-0.410637	1	0.265259
CCDC174	0.883106	-0.0554454	1	0.0255989	1	0.106686	1	-0.0704205		1	0.0599403	0.867493	0.105298	1	-0.116939
CCDC176	0.0318233	1.62766	0.000512763	1.74121	0.74529	-1.31813	1	0.0818945		0.856142	0.852223	0.13825	0.932831	0.228043	2.24682
CCDC177	0.569494	-0.216739	0.866572	0.13278	0.0593386	0.915521	1	0.0445925		0.31155	-0.377482	1	-0.068263	0.0184735	-1.24318
CCDC18	0.00606644	0.33886	0.873426	-0.14567	0.218218	-0.498119	0.0464914	-0.465597		0.0249904	-0.355987	0.00622754	-0.879214	0.863724	-0.321718
CCDC181	0.761671	0.314153	0.0278915	1.46706	0.342351	-1.15296	1.48258e-05	2.34652		0.103318	-1.31501	1	-0.197397	0.00692605	2.1819
CCDC183	1	-0.471984	0.694637	0.773084	0.692557	-1.73454	1	0.434619		1	0.0906693	0.714614	1.3029	0.635735	2.23972
CCDC186	1.3597e-06	0.614124	1.16214e-09	0.724823	0.517739	-0.326612	1	0.0599249		1	-0.0639828	1	0.00946448	0.745854	0.323734
CCDC25	3.25739e-06	-0.410578	2.38736e-07	-0.537898	0.41675	0.328805	1	0.031698		0.0919762	0.200391	1	0.0363256	1	-0.0983689
CCDC27	0.368326	-0.338676	0.929801	-0.111273	0.884038	0.281472	0.268936	0.394913		0.838036	0.204621	0.476126	0.395874	0.977	0.319568
CCDC28A	0.121118	0.194139	0.147524	0.20063	0.211635	0.437624	0.845937	0.0999222		0.455451	0.14772	0.755982	0.118531	1	-0.18727
CCDC28B	5.42488e-11	-1.32688	1.23874e-08	-1.06096	1	-0.069689	0.257187	0.320506		1	0.0851347	0.484431	0.314787	0.625528	0.470128
CCDC3	1	0	1	0	1	-5.12548e-15	1	0		1	0	1	-5.12548e-15	1	0
CCDC30	0.00660785	-0.591974	0.111639	-0.332933	0.221757	0.517173	0.00576955	0.576408		0.575295	-0.190007	1	0.0303786	1	-0.126083
CCDC33	1	0	1	0	1	-5.12548e-15	1	0		1	0	1	-5.12548e-15	1	0
CCDC34	0.0555967	-0.316278	0.0355698	-0.339638	0.852907	0.21279	0.675993	0.152036		0.750411	0.125576	1	0.0669508	1	0.0669919
CCDC36	1	0	1	0	1	-5.12548e-15	1	0		1	0	1	-5.12548e-15	1	0
CCDC37	0.785	3.08566	1	-2.34201	1	2.50378	1	-0.027173		1	2.36302	0.979006	-3.07877	1	-0.27709
CCDC39	0.0295224	0.641008	0.0426444	0.645507	0.333473	-0.769676	1	0.185021		1	-0.00258747	1	-0.034479	0.323164	0.953862
CCDC40	0.00225182	-0.76976	0.551952	-0.183308	0.475703	0.442481	0.00505905	0.637693		0.044659	0.499175	0.000266253	1.04998	0.210048	0.694611
CCDC42	1	0	1	0	1	2.49313	1	0		1	0	1	-5.12548e-15	1	-2.46305
CCDC42B	0.0791769	-0.95913	0.399634	-0.714368	1	-0.244745	0.487717	0.546727		0.948663	-0.357897	1	-0.15248	1	0.432756
CCDC43	0	-0.700364	1.15123e-10	-0.692363	0.625311	0.23993	1	0.0178124		0.758582	0.0797244	1	0.0514356	1	-0.141313
CCDC47	0.000114469	-0.284373	2.46448e-06	-0.420482	1	-0.0717599	1.50821e-08	-0.656768		0.040678	0.180502	1	0.00758588	0.411254	-0.40535
CCDC50	5.57145e-28	1.02082	4.73078e-55	1.44416	0.6061	-0.388502	0.7024	0.142376		1.63079e-09	-0.581498	0.260842	-0.195008	1	-0.0357881
CCDC51	0.177395	-0.171019	0.867859	-0.0615279	0.8777	0.195512	0.239824	-0.24126		0.967287	0.0669386	0.677268	0.140062	0.660993	-0.371666
CCDC57	1	-0.0734689	0.452927	0.766422	0.698725	-1.0459	1	-0.596233		0.912935	-0.527422	1	0.275822	1	-0.0796167
CCDC58	0.000234278	-0.440765	1.95576e-06	-0.601213	0.168334	0.491242	0.325536	0.251092		0.215794	0.191232	1	-0.00761862	1	-0.0513914
CCDC59	0.0145094	-0.263294	0.00294201	-0.394727	0.966842	0.153516	0.00653591	-0.437367		0.929273	0.0739305	0.948187	-0.0935586	0.323337	-0.517768
CCDC6	0.0156921	0.197771	0.0925827	0.193568	0.354267	-0.34126	0.28886	-0.178627		0.885859	0.0601797	1	0.0186244	0.885499	0.226562
CCDC60	1	2.26017	1	0	1	-5.12548e-15	1	2.30848		1	0	1	-2.25501	1	2.19577
CCDC61	1.35142e-16	-0.844045	2.99009e-15	-0.871899	1	-0.0425312	0.0514466	-0.38147		1	0.052186	1	-0.0123502	0.858416	-0.291951
CCDC63	1	0	1	2.30466	1	-5.12548e-15	1	0		1	0	1	2.40158	1	0
CCDC64	5.84189e-05	-0.530896	2.35821e-06	-0.618015	0.0754652	0.657633	0.881476	0.142126		0.0106554	0.36166	0.361131	0.237846	1	-0.156684
CCDC65	0.0912542	-2.87708	1	-0.573368	1	-0.00716481	0.728791	1.12591		0.6656	-1.25029	1	1.00992	1	-0.11412
CCDC66	0.00323345	0.454696	0.0125457	0.47191	0.238872	-0.558038	0.45174	0.234421		1	0.030153	1	0.0102892	0.0907785	0.822498
CCDC67	1	2.26015	1	2.30284	1	-5.12548e-15	1	0		1	0	1	0.147372	1	0
CCDC68	1	0.223325	1	-0.886951	0.671639	-3.52806	0.906094	-3.1846		1	-0.441405	0.862557	-1.59858	1	0
CCDC69	0.459035	-2.23853	0.0134678	-2.70644	0.303423	1.69725	0.0106626	1.53321		0.318823	1.53546	1	1.00911	0.216458	1.35638
CCDC71	0.368142	0.120138	0.28465	0.145847	0.744663	-0.234241	1	0.0562241		0.929965	-0.0623509	0.990764	-0.073251	0.926866	0.233867
CCDC71L	0.905015	0.18653	1	-0.0159658	0.396471	0.648278	0.336228	0.529664		1	0.128358	1	-0.11189	1	0.0109636
CCDC73	0.981198	0.237376	1	-0.0469009	0.489166	0.767055	0.170997	0.768635		0.416783	0.699929	0.879014	0.380077	0.636084	0.703229
CCDC77	0.00457406	-0.45746	0.0281171	-0.40887	1	0.107925	0.370723	0.311122		1	-0.0602256	1	-0.0490754	1	0.142973
CCDC78	0.370656	1.54209	0.254102	2.28163	1	-0.508215	1	-0.0275641		1	-0.764649	1	-0.0433577	1	-0.267728
CCDC79	0.531053	0.402545	0.0567153	0.981134	0.730739	0.474219	0.617179	0.520455		0.4085	-0.733727	1	-0.188842	0.744966	-0.685839
CCDC80	8.86749e-27	0.936692	1.40315e-66	1.31731	3.00964e-13	-1.69045	0	-1.48035		0.000383338	-0.35261	1	-0.00872765	1	-0.137085
CCDC81	1	0	0.778005	3.14973	1	-5.12548e-15	1	2.30848		1	0	0.979006	3.2572	1	2.19577
CCDC82	0.328276	0.249806	0.189593	0.331879	0.498166	0.421373	1.63018e-05	0.977092		1	0.0762215	1	0.120186	0.305979	0.63254
CCDC83	0.188737	1.03921	0.13149	0.901445	1	0.358331	1	0.127999		0.863399	0.709933	0.670752	0.534069	1	0.460062
CCDC84	0.000471078	-0.806284	4.01178e-10	-1.34293	1	-0.0747897	0.0161772	-0.61373		0.870684	0.140162	0.400523	-0.436029	0.812438	-0.396557
CCDC85A	1	2.24986	0.46963	3.6754	1	-5.12548e-15	1	0		1	0	1	1.54341	1	0
CCDC85C	0.402439	0.934245	4.94225e-07	6.63565	0.85069	-1.71844	1	2.30848		0.296088	-4.34637	0.108285	1.35053	1	-0.267729
CCDC86	0	-0.802079	7.47953e-12	-0.629432	0.0410984	0.726804	0.76615	-0.115744		0.574983	0.0882638	0.219087	0.223986	0.100986	-0.760618
CCDC88A	8.45785e-53	1.83433	9.28592e-43	2.11577	0.0152017	-1.06418	0.0279635	-0.594541		0.0484506	-0.378527	0.572138	-0.13349	1	0.10032
CCDC88C	0.224072	-0.149412	9.35986e-09	-0.799163	0.951084	0.166697	1.38945e-18	1.12533		0.194991	0.210896	0.00436865	-0.476454	4.92476e-05	1.17526
CCDC89	0.428324	0.352638	0.040374	0.637351	0.504889	-0.640985	0.0564691	-0.958566		1	0.173807	0.409454	0.423379	1	-0.141182
CCDC90B	0.000296383	-0.342694	4.6139e-10	-0.884963	1	-0.11444	0.133031	-0.242813		0.713088	0.0869414	0.0102699	-0.491856	1	-0.041836
CCDC91	1	-0.171295	0.419004	0.679684	1	0.180764	0.147742	1.12267		0.665505	-0.699265	1	0.114871	1	0.238922
CCDC92	0.69735	-0.277585	0.467995	-0.34768	1	0.0556935	0.656426	-0.335104		1	0.123865	1	0.0169156	1	-0.258992
CCDC93	0.0544273	0.179569	0.0629988	0.216565	1	-0.00646842	1.54794e-05	-0.535489		0.587499	0.0961629	0.818469	0.0965153	0.338575	-0.430163
CCDC94	3.78391e-08	-0.578418	1.78913e-05	-0.490791	0.7006	0.27563	0.0462437	-0.333479		0.683094	0.0937607	0.699644	0.14298	0.407053	-0.520889
CCDC96	1	-0.8569	0.697892	0.772126	1	0.0779501	1	0.433737		1	0.0934574	0.515007	1.68874	1	0.445643
CCDC97	1.55778e-07	-0.686546	0.762473	-0.104841	1	0.100734	0.979195	-0.0882418		0.198899	-0.206984	0.239906	0.334475	0.573869	-0.393332
CCK	8.83479e-41	-1.96146	3.86939e-21	-1.66072	0.0822304	-0.65689	6.82481e-17	-1.88058		0.0419553	-0.366445	1	-0.10299	0.000172492	-1.58831
CCKAR	1	2.26013	1	0	1	-5.12548e-15	1	0		1	0	1	-2.25499	1	0
CCKBR	0.252411	-4.17286	0.930779	-1.41443	1	-0.0124898	1	-0.553572		1	-0.298144	1	2.39974	1	-0.835992
CCL1	1	-2.39505	1	0	1	-2.17448	1	0		1	-2.28411	1	-5.12548e-15	1	0
CCL13	1	0	1	0	1	-5.12548e-15	1	0		1	0	1	-5.12548e-15	1	0
CCL17	1	2.24991	1	0	1	-5.12548e-15	1	0		1	0	1	-2.24394	1	0
CCL19	1	-2.39504	1	0	1	-2.17448	1	0		1	-2.28411	1	-5.12548e-15	1	0
CCL20	1	-0.0332099	0.313416	0.682083	1	0.531191	1	-0.234999		0.936843	0.669694	0.109887	1.35013	1	-0.0959198
CCL21	1	0	1	0	1	-5.12548e-15	1	0		1	0	1	-5.12548e-15	1	0
CCL24	0.233218	-0.188789	8.74358e-06	-0.68195	5.49085e-13	-2.21503	1.98012e-54	-3.57606		0.248411	-0.222728	1.67098e-05	-0.754253	0.0100273	-1.58458
CCL26	0.0122772	0.904819	0.166185	1.00801	0.00307769	-2.96614	0.0674451	-3.06183		0.0177749	-1.6008	0.000745666	-1.53452	1	-1.66947
CCL5	1	0	1	0	1	-5.12548e-15	1	0		1	0	1	-5.12548e-15	1	0
CCM2	0.161069	0.124928	0.0563197	0.206171	0.849389	-0.176089	0.633391	-0.113642		0.782596	-0.0655038	1	-0.0210413	1	0.00207541
CCM2L	1.17953e-19	-1.77686	4.32159e-06	-0.941372	0.56946	0.334973	0.000149809	0.763992		0.506326	-0.208297	0.139548	0.587388	1	0.225415
CCNA1	1	2.2601	0.780127	3.14735	1	-5.12548e-15	1	0		1	0	1	1.00329	1	0
CCNA2	0.0231872	-0.172082	0.000294576	-0.324788	0.625013	-0.228126	9.07732e-08	-0.624323		1	-0.0354818	0.0713564	-0.225134	0.324249	-0.430779
CCNB2	0.00548329	-0.224311	2.03061e-06	-0.382109	1	0.0594913	0.535928	-0.123467		0.993049	-0.0452101	0.0421804	-0.239651	0.865339	-0.226727
CCNB3	0	-0.818962	0	-0.811022	0.679309	0.213327	0.302742	-0.183279		0.507872	-0.086583	0.6247	-0.11537	0.250718	-0.483404
CCND1	2.40042e-08	-0.411718	3.94878e-06	-0.47165	0.437128	-0.294496	1.81316e-05	-0.552205		2.03313e-05	-0.34559	0.000198263	-0.44269	0.0849389	-0.600554
CCND2	0.000195623	0.731871	9.39104e-07	1.06585	1	-0.0570893	1	-0.147004		0.55738	-0.295703	1	0.00193774	0.938578	-0.380084
CCND3	0	-0.847997	1.6706e-21	-1.12731	0.999738	-0.119575	0.111443	-0.243361		0.612504	0.0947361	0.367965	-0.221376	1	-0.0260166
CCNDBP1	5.05541e-06	-0.383358	0.127413	-0.176769	0.15924	0.472908	1	-0.0475211		0.824058	0.0683963	0.118862	0.238273	0.37016	-0.453442
CCNE2	1	0.00265754	1	0.0344158	0.377048	-0.501438	0.783686	-0.224308		0.582714	-0.259192	0.505046	-0.26303	1	0.0236078
CCNF	5.12144e-10	-0.537407	1.2395e-08	-0.64847	1	0.0869972	1	0.0362769		0.052979	-0.206103	0.029864	-0.35402	0.807079	-0.254935
CCNG1	0.531648	-0.0648665	1	0.0130189	0.672858	-0.218995	0.000432152	-0.421368		0.175998	0.126038	0.237205	0.167111	1	-0.0774173
CCNG2	0.491745	0.103439	0.696169	0.0871087	0.784594	0.205453	1.87814e-23	1.21703		0.980888	-0.0644182	0.796183	-0.11654	0.00124407	0.946555
CCNH	0.311949	-0.1089	0.00903638	-0.293693	1	0.0929389	0.274501	0.179916		0.000784908	0.285426	1	0.0643488	0.467899	0.374239
CCNI	0.00261092	-0.231662	0.313408	0.12442	1	0.0695867	0.000262106	0.419911		0.461757	-0.0923766	0.130852	0.227328	0.81053	0.263945
CCNJ	1	-0.0503698	0.317032	-0.355492	0.0733355	-1.00392	0.564202	-0.327741		1	0.038268	0.587981	-0.307279	0.500036	0.715883
CCNJL	1	0	1	0	1	-5.12548e-15	1	0		1	0	1	-5.12548e-15	1	0
CCNK	0.87912	0.0484334	0.000555543	0.377382	1	-0.0523158	0.380977	0.173595		0.0258313	-0.256605	1	0.0347813	1	-0.0265657
CCNL1	0.439749	0.0827569	0.160536	-0.334024	0.205449	-0.395342	0.00212482	-0.436322		0.445296	0.0984411	0.291699	-0.355659	1	0.0577097
CCNL2	2.45394e-15	-0.593266	8.18214e-11	-0.959888	0.756598	-0.197891	0.672608	-0.112344		0.866965	0.0597288	0.123222	-0.344789	1	0.148341
CCNO	0.00769541	0.726586	1.61848e-08	1.91319	1	0.0486463	0.881787	-0.442571		0.00639851	-1.2391	1	-0.0896899	0.0169205	-1.72844
CCNT1	0.191231	-0.171186	0.285548	0.163972	0.0538548	-0.769989	0.000507625	-0.556057		0.53479	-0.131685	0.536587	0.165969	1	0.0890287
CCNT2	0.00468232	0.293409	0.764667	0.104643	0.050486	-0.715085	0.000612679	-0.526494		0.885635	-0.0774796	0.223277	-0.302572	1	0.116628
CCNYL1	1	0.0166678	1	0.027844	0.556436	-0.248553	0.013795	-0.300438		1	-0.0350887	0.945908	-0.0605599	1	-0.0845785
CCP110	0.149399	0.24633	0.858945	0.0931833	1	0.0272901	1	-0.0169938		1	0.078946	0.985449	-0.110423	1	0.0374556
CCPG1	0.0686758	-0.147766	0.208869	-0.143319	0.609939	0.238571	3.49613e-05	0.480695		1	0.0403261	1	0.00798744	0.746419	0.282731
CCR10	1	-0.996464	1	-0.888299	0.966842	-3.00372	1	-0.878135		1	0.0884358	1	0.155345	1	2.19524
CCR4	2.10992e-09	1.52993	1.76226e-12	1.91744	0.307831	-0.911316	0.144348	-0.985226		0.642394	-0.418026	1	-0.0670197	1	-0.492746
CCR5	1	0.538518	0.778005	3.14973	1	-1.03109	1	2.30848		0.713088	-3.65162	0.957954	-1.05474	1	-0.267743
CCR6	1	2.24994	1	0	1	-5.12548e-15	1	0		1	0	1	-2.24396	1	0
CCR7	0.252411	-4.17286	0.0860019	-4.67116	1	0.381272	5.78546e-05	2.61702		1	0.651629	1	-5.12548e-15	0.00280616	2.87753
CCR8	1	0	1	0	1	-5.12548e-15	1	0		1	0	1	-5.12548e-15	1	0
CCR9	1	0	1	0	1	-5.12548e-15	1	0		1	0	1	-5.12548e-15	1	0
CCRN4L	1	-0.00479617	0.390615	0.167147	1	-0.0802083	1	-0.0222749		1	-0.0396271	0.979006	0.0947448	1	0.0239186
CCSAP	0.216986	0.395048	0.756665	0.178633	1	-0.174019	0.254643	0.506997		0.82119	0.241494	1	-0.0116075	0.284698	0.926193
CCSER1	4.97911e-05	1.65423	0.409545	0.591139	0.102717	1.29733	1	0.0537901		1	0.0110326	0.0343608	-1.08777	0.365784	-1.22655
CCT2	1.37817e-05	-0.354254	1.22241e-08	-0.437352	0.315217	0.365864	0.027908	-0.267007		0.423416	0.107553	1	-0.0122848	0.208862	-0.526538
CCT3	0	-0.659042	0.000145559	-0.398992	0.152082	0.462318	3.83309e-05	-0.480269		0.85651	-0.052495	0.367206	0.171155	0.00104498	-0.997388
CCT4	1.18845e-11	-0.471611	1.01275e-10	-0.498085	0.488515	0.295155	0.00904293	-0.310452		0.34005	0.100466	1	0.0374692	0.250323	-0.507032
CCT5	0.0554854	-0.139221	0.118222	-0.142883	0.269714	0.371734	5.68947e-05	-0.447065		0.0802033	0.141169	0.612699	0.10104	0.0435838	-0.678208
CCT6A	2.37007e-07	-0.361183	6.24872e-06	-0.35218	0.257309	0.391697	0.00393672	-0.334505		0.444364	0.0879442	0.944896	0.0604975	0.0789109	-0.639777
CCT7	5.03878e-13	-0.516999	2.20151e-05	-0.402403	0.454232	0.289124	0.356431	-0.147943		1	-0.0325296	1	0.0455379	0.259544	-0.469219
CCT8	4.88304e-05	-0.313639	1.74447e-08	-0.480254	0.254083	0.435362	0.707611	-0.0907049		0.851848	0.0571705	0.394199	-0.146131	0.38159	-0.472327
CCZ1	0.705201	0.0592039	0.699356	0.0688827	0.734868	0.202696	0.881476	0.0766853		0.630191	0.0867537	0.985795	0.0598633	1	-0.038154
CD109	2.92189e-39	1.0801	2.03762e-22	0.861915	0.00350871	-0.773325	2.80618e-06	-0.582101		0.414627	0.129437	0.566199	-0.125635	0.633517	0.323124
CD151	0.362971	0.0907196	0.0180411	0.239527	0.760332	-0.204786	0.0309139	0.275973		0.0405581	-0.185998	0.916034	-0.0739921	0.703443	0.299963
CD163	0.785	3.0856	1	2.30284	0.966842	3.36459	1	0		1	0	1	-0.682525	1	-3.33124
CD164	0.000241055	-0.269246	6.68218e-07	-0.418366	1	0.0130984	1	-0.0365878		0.057503	0.166316	1	-0.0195028	1	0.114685
CD164L2	0.785	-3.25186	1	0	0.966842	-3.00668	1	2.30848		1	-3.1295	1	-5.12548e-15	1	2.19577
CD180	0.160495	0.910944	0.313378	-0.697364	1	-0.242876	0.000724523	-2.55825		0.0877309	1.18283	0.804055	-0.462111	0.81894	-1.12708
CD2	1	0	1	0	1	-5.12548e-15	1	0		1	0	1	-5.12548e-15	1	0
CD200R1	0.000888987	3.00664	0.000364762	3.82699	0.966842	-3.00055	1	-2.33642		1	-0.76267	1	0.0372009	1	0
CD24	9.39347e-09	-0.638855	1.45482e-20	-1.04407	0.153778	-0.479973	1.20536e-12	-0.919508		0.0213465	0.278414	0.585027	-0.16371	1	-0.158697
CD247	7.18499e-07	-1.23592	2.4656e-06	-1.26932	1	0.028442	1	0.0779464		1	-0.0559762	1	-0.127102	1	-0.00762706
CD274	0.590752	1.17671	0.507358	1.43114	1	0.76632	0.662389	1.44278		1	-0.441235	1	-0.214804	1	0.232933
CD276	2.40073e-09	-0.49013	0.000177075	-0.371625	0.311133	0.345252	0.961573	0.0652938		1	0.027207	0.727403	0.109287	0.81395	-0.252868
CD28	1	0	1	0	1	2.50377	1	2.30848		1	0	1	-5.12548e-15	1	-0.276699
CD320	6.78284e-12	-1.0042	5.05311e-10	-0.911835	1	-0.112849	0.0655749	0.349174		0.186153	0.241504	0.32618	0.296752	0.100487	0.704055
CD34	1	2.24998	1	0	1	-5.12548e-15	1	0		1	0	1	-2.24398	1	0
CD36	2.82187e-16	1.72188	1.75144e-50	1.52196	0.948886	-0.139647	0	-1.79786		3.5598e-21	0.730911	6.92102e-08	0.494369	0.000827754	-0.923799
CD38	9.1083e-06	1.20449	2.63348e-06	1.11875	0.066503	-1.38517	0.906094	-0.209768		0.506961	0.423142	0.495853	0.299873	0.0426718	1.59315
CD3E	0.119186	1.47609	1.43218e-05	6.31805	0.853376	-1.41065	1	2.30925		0.465775	-4.04269	0.573676	0.795904	1	-0.277072
CD4	1	2.24999	1	2.30284	1	-5.12548e-15	1	0		1	0	1	0.153896	1	0
CD40	8.72638e-19	-1.07316	5.55957e-07	-0.716586	0.59614	0.273316	0.0113883	0.480143		0.0620933	-0.27257	1	0.0454991	1	-0.0644678
CD40LG	1	0	1	-2.33898	1	-5.12548e-15	1	-2.33251		1	2.36135	1	-5.12548e-15	1	0
CD44	7.43939e-14	-1.50877	0	-1.84868	0.205449	0.388775	1	0.0236406		0.187709	0.108804	0.0387152	-0.267776	0.804768	-0.253109
CD46	0	-0.817912	4.54406e-12	-0.69391	0.277913	0.369182	2.12415e-05	0.520902		0.418458	0.13012	0.22054	0.217097	0.71613	0.283757
CD47	0.00220294	0.226879	6.67723e-06	0.387603	0.33743	-0.341144	0.000277664	-0.418003		1	0.0203241	0.382483	0.144297	1	-0.052341
CD5	1	2.26007	1	-0.0400705	0.966842	3.36459	1	0.500723		1	3.21453	1	1.00595	1	0.222408
CD55	0.583707	0.316357	1	0.0324182	0.765442	0.414069	0.521964	-0.59257		1	-0.0841159	0.686062	-0.408136	0.302763	-1.08983
CD59	9.36734e-15	-0.582791	1.3209e-06	-0.436059	0.00843409	0.666621	3.00338e-18	1.0107		0.260123	0.126072	0.0844657	0.235464	0.26253	0.469766
CD6	1	-2.39504	1	-2.33899	1	-2.17447	1	-2.3325		1	0.0775231	1	-5.12548e-15	1	0
CD63	2.08406e-13	-0.477528	0.635401	-0.0809471	0.03322	0.640532	0.668383	0.109215		1	-0.00947845	0.00628545	0.350739	0.232047	-0.544556
CD7	1	0	1	0	1	-5.12548e-15	1	0		1	0	1	-5.12548e-15	1	0
CD74	2.6566e-20	-2.2244	6.28178e-22	-2.91749	0.120953	-0.835739	1	0.116395		0.783235	-0.175584	0.215283	-0.907466	0.40727	0.774836
CD79A	1	0.122385	0.695048	-0.526014	1	0.308439	0.54536	0.564909		0.482149	0.780193	1	0.0961719	0.56828	1.04104
CD79B	0.785	-3.2479	1	0	1	-0.498317	0.359552	4.07248		1	-3.12407	1	-5.12548e-15	1	1.46514
CD80	0.136567	4.31163	0.739871	1.17726	1	-5.12548e-15	1	-0.878709		1	3.21728	1	0.180296	1	2.19577
CD81	3.73251e-10	-0.454298	9.6323e-11	-0.535326	0.100768	0.48728	1	-0.0143514		0.119015	0.134873	1	0.0168856	0.561102	-0.369075
CD82	0.000161574	-0.620666	0.6462	-0.159774	0.0249375	-0.883848	0.00320312	-0.820232		0.165407	-0.333684	1	0.0904645	1	-0.265937
CD83	1	0	1	0	1	-5.12548e-15	1	2.30849		1	0	1	-5.12548e-15	1	2.19577
CD84	0.204993	1.49783	0.614829	0.71158	1	-0.162311	0.480398	-1.72096		0.83967	1.2518	1	0.437936	1	-0.302486
CD86	1	0	1	0	1	-5.12548e-15	1	0		1	0	1	-5.12548e-15	1	0
CD8B	0.629612	-1.91662	1	-0.734427	1	-0.00604437	0.214591	-4.40754		1	0.397958	1	1.54066	0.831288	-3.87141
CD9	1	2.26004	1	2.30285	1	-5.12548e-15	1	0		1	0	1	0.147361	1	0
CD93	0.722155	0.460559	0.0443796	1.23014	1	0.390257	1	0.0875252		1	-0.432791	0.980491	0.301709	0.967128	-0.729877
CD96	1	0	1	0	1	-5.12548e-15	1	0		1	0	1	-5.12548e-15	1	0
CD99	0.666353	0.053898	0.000161511	-0.340996	1	0.116216	0.699968	-0.110337		0.277988	0.106808	0.00539121	-0.324627	1	-0.123539
CD99L2	2.43334e-13	0.996935	1.96958e-11	1.02446	0.133699	-0.767014	0.954202	-0.126984		0.535735	-0.202228	0.463036	-0.210651	0.798563	0.443211
CDADC1	1	0.0147933	0.829501	0.098699	0.978916	-0.177587	0.407301	0.259673		0.876579	0.124628	0.738017	0.170722	0.387503	0.560117
CDAN1	0.00728511	0.351404	1	-0.0196977	0.769399	-0.26384	1	0.0174277		1	0.0664146	0.172299	-0.340726	0.758099	0.354689
CDC123	0.00205412	0.308424	0.306103	0.144199	1	0.117557	0.135745	0.241237		0.443752	0.134781	1	-0.066158	0.817116	0.259199
CDC14B	4.65051e-07	1.13776	0.00113482	0.806678	0.0288611	-1.39052	0.202038	-0.614069		0.828704	0.253629	1	-0.114855	0.362175	1.03258
CDC16	1.81188e-06	-0.41927	1.20529e-05	-0.608885	0.966842	-0.136306	0.00072995	-0.444458		0.948716	0.0578	0.644114	-0.169166	0.858416	-0.25073
CDC20	3.33741e-05	-0.364127	0.00045704	-0.372033	0.102717	0.500816	0.57977	0.124025		0.604923	0.0771984	1	0.033163	0.73357	-0.301728
CDC20B	4.67287e-14	1.28625	7.48537e-10	1.43813	0.0146354	-1.18606	0.027888	-1.02502		0.0109081	-0.773948	0.0018508	-0.659915	0.737656	-0.612006
CDC23	0.085621	-0.159095	2.42079e-06	-0.46521	0.984266	-0.12241	0.273368	-0.185938		0.995881	0.0496469	0.032098	-0.293069	1	-0.0118501
CDC25A	1.03685e-14	-0.709159	3.67843e-11	-0.700641	0.952212	0.141981	0.00120175	-0.437926		0.958405	-0.0598339	0.926697	-0.0881726	0.0600198	-0.637507
CDC25B	0	-1.47855	0	-1.41816	0.000223912	0.998202	0.0193445	0.374157		1	-0.00669556	1	0.0180693	0.1448	-0.635785
CDC26	1.34393e-05	-0.73667	0.000355452	-0.731693	0.0161192	0.974637	0.0973992	0.55361		1	0.107044	1	0.0755821	0.96097	-0.316671
CDC27	3.60594e-10	0.526881	8.33813e-07	0.510559	0.648018	-0.313119	0.541237	-0.145562		0.356499	-0.139264	0.24656	-0.192679	1	0.0363636
CDC34	0.0182735	-0.357401	0.492202	-0.160969	0.184299	0.49743	0.00052522	0.606348		1	-0.017412	0.870349	0.142211	1	0.0939308
CDC37	0	-1.01038	7.86667e-15	-0.804056	0.157741	0.544788	0.13619	-0.236349		1	0.0115446	0.48652	0.180121	0.0649507	-0.774154
CDC37L1	0.217787	0.195596	1	0.0327564	0.966842	0.173894	0.204439	-0.327329		0.960801	0.0972657	0.956128	-0.102604	0.657944	-0.406285
CDC40	0.00923841	0.328037	0.00446862	0.446655	0.489434	-0.349467	0.250294	0.281217		0.293213	-0.219577	0.76477	-0.13824	0.608461	0.414781
CDC42	0.00915741	-0.177404	0.0290871	-0.180042	1	0.0458331	0.368419	0.141395		1	-0.0179428	0.96476	-0.0571276	1	0.0797148
CDC42BPB	1.22437e-49	0.970367	2.74211e-35	0.968034	0.556947	-0.271101	0.00262282	-0.384584		0.308787	-0.110973	0.339012	-0.150269	0.932932	-0.217967
CDC42EP1	8.57031e-08	0.417125	2.0562e-13	0.712147	0.0162024	0.652905	0.226945	-0.193929		0.375826	0.116291	0.00229286	0.374699	0.0199193	-0.725772
CDC42EP2	0.130825	0.287688	2.89083e-05	0.789566	0.690886	-0.456667	0.243467	-0.373998		0.37081	-0.28329	0.712079	0.181839	1	-0.191185
CDC42EP3	6.38204e-12	-0.638777	3.89574e-12	-0.805936	0.292289	-0.371033	1	0.0335582		1	-0.0214468	0.267522	-0.225572	0.469994	0.384326
CDC42EP4	6.95688e-09	-0.486663	5.0169e-07	-0.497851	0.950415	0.141916	0.437314	-0.16033		1	-2.87806e-05	1	-0.0479603	0.699316	-0.302127
CDC42SE1	0	-0.866583	4.0097e-12	-0.702687	0.0127148	0.665465	0.094665	0.234316		1	0.0355925	0.550659	0.162697	0.452381	-0.396692
CDC42SE2	0.389705	0.106734	0.132427	0.175253	0.884807	-0.16247	0.00192912	-0.420654		0.585243	-0.106515	0.937094	-0.0749447	0.533575	-0.363218
CDC45	0.137377	-0.164716	1.54463e-05	-0.46666	0.510205	-0.279616	0.49821	-0.134838		1	-0.0220143	0.0112464	-0.360586	1	0.125063
CDC6	0	-1.36012	1.74333e-22	-1.20827	0.170049	0.418482	0.0838596	0.25943		0.0225564	-0.219261	1	-0.105039	0.454853	-0.377742
CDCA2	1.66212e-05	0.621405	0.00318266	0.499277	0.966842	-0.203421	0.313409	-0.364759		1	0.0135677	0.812865	-0.145052	1	-0.142704
CDCA3	0	-0.622624	1.61217e-09	-0.553414	0.96569	0.133075	0.229187	-0.212213		0.313511	-0.119067	0.817017	-0.0872323	0.29045	-0.465521
CDCA4	0.000103337	-0.293846	1.04347e-05	-0.458181	0.614411	-0.23712	0.000275537	-0.427778		0.724448	0.0661966	0.587408	-0.135142	1	-0.124258
CDCA7	0	-0.788389	0	-0.961732	1	0.0198172	0.286325	-0.176203		1	0.0344317	0.347883	-0.175753	1	-0.160155
CDCA7L	0.643375	-0.0587043	0.0125203	-0.226677	0.0777179	-0.497397	1.52235e-06	-0.562106		0.905906	-0.0515205	0.0310414	-0.256031	1	-0.115931
CDCA8	0	-1.17079	0	-1.37707	0.0497999	0.572734	0.363482	0.179115		0.382083	-0.101569	0.00817025	-0.345319	0.281573	-0.498264
CDCP1	1.38054e-06	-0.409995	7.56206e-18	-0.865892	8.29819e-08	-1.38407	8.50571e-15	-0.948566		0.328566	-0.129188	3.30474e-07	-0.622068	0.779213	0.310997
CDCP2	1	0	1	0.811699	1	-5.12548e-15	1	-0.0252106		1	2.36134	0.979006	3.25921	1	2.19577
CDH1	0.92786	1.22997	1	-0.886951	1	0.328302	0.906094	-3.1846		1	0.931017	1	-1.21757	1	-2.47309
CDH11	0.785	3.09523	1	0	0.966842	3.35356	0.906094	3.15547		1	0	0.979006	-3.089	1	-0.294322
CDH13	1.8237e-11	0.685446	1.04704e-12	0.62629	1	-0.144871	0.0289239	0.3119		1	0.0182667	0.883691	-0.0776687	0.496276	0.487164
CDH17	0.000157832	-0.977031	2.49143e-06	-1.21543	8.06569e-06	1.54811	1.56165e-07	1.14323		1	0.0652495	0.976675	-0.211305	0.783789	-0.338845
CDH18	1	2.26001	1	0	0.299432	4.66366	1	0		1	0	1	-2.25497	0.439305	-4.61782
CDH2	2.92267e-08	-0.541404	0.117058	-0.232239	1	-0.0256351	1.15263e-11	0.825941		1.74182e-15	-0.677222	0.0320092	-0.4033	1	0.179986
CDH20	1	0	1	0	1	-5.12548e-15	1	0		1	0	1	-5.12548e-15	1	0
CDH22	1	0.37369	0.73054	-1.26437	0.966842	1.56503	1.331e-06	3.10818		0.966567	1.31293	1	-0.360291	0.00308143	2.82386
CDH23	3.04444e-11	-1.05735	1.00524e-12	-1.2271	0.102921	-0.652563	2.8598e-15	1.19491		1	0.0555723	0.979006	-0.149062	1.99577e-10	1.90643
CDH5	1	2.25001	1	2.30285	1	-5.12548e-15	1	0		1	0	1	0.153893	1	0
CDH6	0.160308	-0.234173	9.38182e-07	-2.07708	0.0445158	-0.808001	0.411921	-0.462726		2.17657e-55	-2.35204	5.05733e-55	-4.23264	2.18553e-05	-2.00147
CDHR1	1	0	1	0	1	-5.12548e-15	1	0		1	0	1	-5.12548e-15	1	0
CDHR2	0.207419	-0.615148	1	-0.0461397	0.670955	-0.626272	0.921386	-0.428248		0.81897	-0.347586	1	0.18417	1	-0.155036
CDHR3	0.411662	-2.22046	0.0199484	3.12943	1	0.0901815	1	-0.0271753		0.655941	-1.98247	0.0444172	3.33795	1	-2.07141
CDHR4	0.631365	-1.91547	1	-0.57176	0.853187	-1.41456	0.411662	1.47838		1	-0.295143	1	1.00684	0.365784	2.58992
CDHR5	1	2.25997	1	0	1	-5.12548e-15	1	0		1	0	1	-2.25494	1	0
CDIP1	2.89241e-07	-0.621491	7.35257e-14	-0.874384	0.504889	0.285287	0.00379703	0.438407		0.0123092	0.263086	1	-0.0276024	0.411249	0.415936
CDK1	0	-0.774062	0	-0.994973	0.79851	0.200591	0.0621419	-0.239319		0.599635	-0.0911713	0.00397009	-0.348822	0.225168	-0.533419
CDK10	1.1545e-14	-1.08638	3.00872e-06	-0.865543	0.637183	0.313587	1	0.0824717		0.212369	-0.229479	1	-0.0493354	0.560155	-0.461927
CDK12	0.00486243	0.267708	1.01266e-09	0.625771	0.747374	-0.273114	0.388522	-0.208449		0.01359	-0.267921	1	0.0534501	1	-0.193498
CDK13	1	-0.0156002	1	-0.0120057	1	-0.0984736	0.406303	-0.155336		1	0.0114017	1	-0.0219607	1	-0.0417667
CDK14	7.05851e-07	1.97494	0.000521199	1.3673	1	-0.267081	1	0.258936		1	0.163548	0.451159	-0.481571	0.950343	0.687261
CDK15	0.0531801	2.73298	0.955938	0.401028	1	1.19083	0.344778	-1.9062		0.222117	2.80997	0.983793	0.46629	1	-0.303013
CDK17	0.00574651	0.249385	0.0148713	0.245967	0.85069	-0.170376	0.0204672	-0.31745		0.555347	-0.101768	0.481012	-0.141874	0.827377	-0.247241
CDK18	1	0.319894	0.773339	-0.679121	0.963718	0.659016	0.0505612	1.39214		1	-0.0258662	0.547738	-1.06066	0.957482	0.701935
CDK19	5.94265e-11	0.906876	8.59787e-13	0.996289	0.68726	0.290207	0.00143987	0.569396		1	-0.0526127	1	0.000297227	0.98391	0.229281
CDK2	0	-1.43726	0	-1.24171	0.169614	0.477482	0.391856	0.171395		0.98023	-0.0488083	0.717266	0.109757	0.644617	-0.358586
CDK2AP1	0.192721	-0.126539	0.0204019	-0.242704	0.0593386	0.522466	0.000469488	0.425508		0.150556	0.161766	1	0.00856161	1	0.0664323
CDK3	0.153443	2.3807	0.477452	1.07766	1	1.20391	0.360035	-4.10493		0.870684	1.85236	0.957314	0.536902	1	-3.34596
CDK5	3.37681e-05	-0.844813	9.05625e-05	-0.671431	1	-0.0872776	1	0.0677895		1	-0.0169801	1	0.116877	1	0.138711
CDK5R1	0.803544	-0.270466	0.900715	0.225322	0.85069	-0.51025	0.94918	0.328553		1	-0.221179	1	0.237298	1	0.634608
CDK5R2	1	0	1	0	1	-5.12548e-15	1	0		1	0	1	-5.12548e-15	1	0
CDK5RAP1	5.13788e-05	-0.466525	1	0.0114129	0.65176	0.257147	1	0.000439559		0.290723	-0.181668	0.241387	0.25837	0.434297	-0.438085
CDK5RAP2	9.40811e-23	0.880404	3.23153e-07	0.663071	0.359916	-0.393231	0.0996923	-0.334977		0.559332	0.128652	0.715645	-0.126177	1	0.190935
CDK5RAP3	1.28669e-19	-0.965862	3.7967e-08	-0.558859	0.261783	0.484381	0.793251	0.105532		1	0.00911614	0.0281611	0.378704	0.706491	-0.375259
CDK6	0.00111308	0.444624	1	-0.0203123	0.122192	0.544593	0.000117339	0.603811		0.00581085	0.367725	0.844362	-0.132696	0.446802	0.425749
CDK8	0.0460305	-0.228987	0.0770356	-0.252687	0.123147	-0.523547	0.000254498	-0.599853		0.76361	-0.0969172	0.632878	-0.157396	1	-0.171033
CDK9	0.000940054	-0.364832	0.526686	-0.126452	1	-0.0357169	0.00216277	-0.52823		1	-0.0364922	0.639936	0.165032	0.29996	-0.5275
CDKAL1	1.88962e-05	-0.674218	9.19546e-06	-0.669191	0.51473	0.388538	1	0.0698389		0.122293	0.28946	0.461142	0.257576	1	-0.0309357
CDKL1	0.000365646	0.579359	3.38432e-08	0.933954	0.47309	-0.40553	0.581996	-0.260974		0.090346	-0.423458	0.979006	-0.10589	0.989968	-0.276824
CDKL2	4.17405e-10	-1.97118	5.97581e-09	-1.86031	8.62175e-05	1.5799	1.98215e-09	1.49523		0.871431	0.207476	1	0.281278	1	0.131396
CDKL5	1	-0.0624132	0.565726	-0.223792	0.549271	-0.389175	1	0.108034		1	-0.0235972	0.612413	-0.222296	0.617316	0.472434
CDKN1A	1.27714e-27	-1.03789	1.42214e-11	-0.688578	0.290139	0.417108	0.000939	0.468826		0.000102788	0.345889	1.72849e-06	0.659241	0.572098	0.394383
CDKN1B	0	-0.876701	0	-0.894762	0.244904	0.380419	0.0138049	0.343228		1	-0.0153177	0.975086	-0.0699422	1	-0.0515894
CDKN2AIP	0.0345653	-0.181369	0.372927	-0.112807	0.980298	-0.121868	1	-0.0524849		0.625132	-0.0835426	1	-0.0516103	1	-0.0112407
CDKN2C	0.000850809	-0.545146	0.0052291	-0.537699	0.627583	0.314817	5.68958e-07	0.899275		1	-0.0435297	1	-0.0740449	0.315382	0.545353
CDKN3	6.5398e-06	-0.513396	0.000104883	-0.49781	0.00856185	0.720489	0.00149783	0.476813		1	-0.048184	1	-0.0700793	0.727996	-0.288287
CDO1	1	0.137522	1	-0.0432614	1	0.874306	1	-0.596668		0.725262	1.21515	0.783613	1.00205	1	-0.292363
CDON	0.159679	-0.145357	0.0403514	0.206886	0.000150494	-1.09044	8.11293e-14	-0.965496		2.63963e-09	-0.513502	0.179522	-0.197855	0.609702	-0.380142
CDPF1	0.134875	0.166843	0.750234	0.073298	1	-0.0352894	0.281788	-0.199632		0.073254	0.213291	0.953621	0.0817428	1	0.0494362
CDR2	0.0373826	0.182078	0.192498	0.147146	0.426416	-0.307915	9.87118e-07	-0.596658		0.493947	0.103958	1	0.0321378	1	-0.18261
CDR2L	1	-0.0446205	0.50888	0.605897	1	0.219701	0.21599	1.01003		0.768627	-0.697685	1	-0.082702	1	0.0985963
CDRT1	1	0	1	0	1	-5.12548e-15	1	0		1	0	1	-5.12548e-15	1	0
CDS1	0.0225167	0.697522	0.100979	0.673046	0.0729266	-1.27481	0.495926	-0.570634		1	0.0697863	1	0.00943917	0.786712	0.769326
CDS2	0.00356435	-0.248092	0.00435646	0.314646	0.496571	0.271972	0.272505	0.179206		0.320365	-0.12044	0.00320047	0.406439	0.914191	-0.210649
CDT1	5.89098e-38	-1.43094	1.94505e-31	-1.5952	1	-0.121783	1	0.0363931		0.0965669	-0.218276	0.0717294	-0.421109	1	-0.0576304
CDV3	0.120971	-0.131234	1	0.0153831	0.991726	0.116041	0.479646	-0.13744		0.870684	-0.0498952	0.9885	0.0600145	0.676397	-0.299946
CDX1	0.136621	-4.4781	0.130248	-4.68755	1	-0.842685	0.465795	-2.37109		1	0.351948	1	-5.12548e-15	1	-1.14787
CDYL	2.34655e-08	0.785505	1.80644e-08	0.914752	0.539349	-0.4534	1	0.0240791		1	-0.107505	1	-0.01592	0.864151	0.375435
CDYL2	5.83268e-10	0.585037	8.55785e-05	0.463232	1	-0.0947589	0.0520938	-0.328613		0.577029	0.120576	1	-0.0381567	1	-0.112588
CEBPB	0.0376818	0.188663	0.00765912	0.262237	1	-0.0685269	4.13605e-06	-0.56739		0.877796	-0.0587887	1	-0.0216061	0.150955	-0.556784
CEBPG	0.223616	0.129556	0.0183626	0.233288	1	-0.0790596	1	0.0243689		0.0264093	0.220156	0.0304839	0.286505	0.610615	0.325184
CEBPZ	1	0.00587095	0.710895	-0.0622008	1	0.028754	0.198088	-0.192627		1	-0.0353419	0.415167	-0.140151	0.81053	-0.252403
CECR1	0.566733	0.150895	0.161569	0.278146	0.554344	-0.412231	0.856567	-0.13613		0.157299	0.318494	0.10183	0.409436	0.457257	0.591738
CECR5	0.754575	0.0782105	0.145611	-0.223417	1	0.0133019	0.721646	0.127782		0.034629	0.307059	1	-0.0320833	0.501165	0.425039
CECR6	0.785	-3.25186	0.778005	3.14973	0.743629	1.59324	0.214591	4.37693		1	-3.12954	0.979006	3.2572	1	-0.321919
CEL	1	-2.39319	1	0	1	-2.17192	1	0		1	-2.28265	1	-5.12548e-15	1	0
CELA1	1	0	1	0	1	-5.12548e-15	1	0		1	0	1	-5.12548e-15	1	0
CELF1	3.48933e-25	2.54837	5.67092e-22	2.65918	0.226992	-1.17096	0.130684	-1.06487		1	-0.196983	1	-0.12036	1	-0.0929142
CELF2	0.00177021	0.700373	3.61653e-05	0.871975	0.800077	-0.409874	0.372451	0.456144		0.406062	-0.351449	0.704403	-0.217645	0.855086	0.523523
CELF4	1	0	1	0	1	-5.12548e-15	1	0		1	0	1	-5.12548e-15	1	0
CELF5	1	-0.135842	1	2.30284	1	1.72737	0.04929	5.02786		1	-2.28265	1	0.147372	1	1.02631
CELF6	0.0708223	0.42557	0.118786	0.380711	1	-0.00193367	0.532022	0.294978		0.540725	0.282246	0.765822	0.20178	0.532792	0.581508
CELSR1	0.0261398	-0.231717	0.180027	0.152398	1	0.0576714	0.496551	0.143628		8.79617e-07	-0.395709	1	-0.0488364	0.69235	-0.305703
CELSR3	0.868641	0.0686397	0.395487	-0.154321	0.0236391	-0.766284	0.000148408	-0.661872		0.537153	0.147032	0.908901	-0.111328	0.984448	0.254309
CEMIP	0.50986	0.678962	0.124775	1.3333	0.618702	0.843135	3.4139e-08	3.16237		0.824225	-0.751859	1	-0.132913	0.0549976	1.56825
CEND1	1	0.775813	1	0.260403	0.671639	-3.52691	1	-0.948983		1	0.479516	1	-0.0664211	1	3.02875
CENPA	1.75696e-05	-1.03078	0.00256416	-0.793365	0.0228514	1.018	0.628756	0.256527		1	-0.0487184	1	0.152567	0.209927	-0.813187
CENPC	1	-0.0331872	1	-0.0524842	0.476816	-0.345581	0.228981	-0.259401		0.532329	-0.151927	0.461709	-0.208544	1	-0.0607397
CENPE	1.01782e-07	0.426216	0.245262	0.167143	1	-0.0979241	4.04305e-05	-0.50327		0.692741	-0.0720085	0.0206611	-0.367938	0.248547	-0.47361
CENPF	0.000126977	0.372608	0.942959	-0.0585056	0.40463	0.319756	0.244079	0.213764		1	-0.021535	0.00346064	-0.488741	1	-0.124821
CENPH	0	-0.798242	0	-0.86964	0.0183946	0.645186	1	-0.0182177		1	0.00833795	0.743709	-0.0999091	0.0618273	-0.656645
CENPI	0.596781	0.132919	1	0.0237947	0.322851	-0.529075	0.254975	-0.296731		1	-0.0328643	0.732097	-0.178269	1	0.206357
CENPK	0.000122479	-0.457995	2.708e-06	-0.691519	0.705193	-0.268992	0.224995	0.233324		1	-0.02128	0.245107	-0.291802	0.442241	0.479359
CENPL	0.739695	0.108184	0.793654	-0.11604	0.707097	-0.295645	1	0.0313554		1	0.0865655	0.749094	-0.17418	0.689417	0.416523
CENPM	1.32381e-06	-0.376011	0.0483406	-0.195817	1	-0.0978394	0.742289	-0.0942775		0.0672442	0.173685	0.00886271	0.31668	1	0.180427
CENPN	0.873922	-0.0461579	0.174185	-0.201125	1	-0.042933	1	-0.0353786		0.55384	-0.103513	0.106718	-0.29563	1	-0.0927087
CENPO	0.107053	-0.270134	1	-0.0261197	1	-0.070193	0.0428244	0.529785		0.00165943	-0.536243	0.265383	-0.327531	1	0.0710542
CENPP	0.267891	-0.219859	0.000964049	-0.51779	1	-0.0343824	1	0.0792981		1	0.0319641	0.218889	-0.302733	1	0.14443
CENPQ	3.44367e-05	-0.388752	1.65889e-07	-0.64725	1	0.0419224	0.0343502	-0.325307		1	0.0220795	0.166356	-0.272965	0.608479	-0.343697
CENPT	1	-0.00249163	0.253713	0.158724	0.902151	-0.162225	0.301044	-0.207386		0.705233	-0.097955	1	0.0266871	1	-0.139603
CENPU	0.0919473	-0.200524	0.0138398	-0.372539	0.966309	0.1587	0.166249	-0.260461		1	0.00486347	0.501564	-0.204739	0.538978	-0.41604
CENPW	0.0650522	-0.402432	0.000656068	-0.613149	0.135293	0.651738	0.305153	0.274748		0.863521	0.153031	1	-0.0950744	1	-0.222611
CEP104	0.425469	-0.119828	0.0532439	-0.26136	1	0.126046	0.621901	0.137922		1	0.00218738	0.47793	-0.177503	1	0.0159822
CEP120	7.71103e-34	1.18504	1.06298e-18	1.28193	0.0331611	-0.852426	0.25657	-0.410242		0.00399472	-0.399824	0.0617875	-0.339102	1	0.0497537
CEP128	7.00938e-07	0.898933	0.0278476	0.524225	0.392486	-0.568807	0.0909317	-0.604129		0.971127	-0.15769	0.0308942	-0.567514	1	-0.189915
CEP131	8.08065e-14	-0.618948	7.92071e-07	-0.552154	1	0.0197621	0.0146027	-0.340158		0.994312	-0.053626	1	-0.0235138	0.434297	-0.414167
CEP135	3.49264e-06	0.402781	1	0.0360049	0.114411	-0.496625	0.00124965	-0.484257		0.952138	-0.0643387	0.00901172	-0.46684	1	-0.0487371
CEP152	0.00984697	0.317974	0.510911	-0.161665	0.658636	-0.37377	0.225361	-0.291771		1	-0.0238347	0.0065645	-0.540888	1	0.0678382
CEP162	1	0.0273305	0.455858	-0.231167	0.970472	0.172751	0.100357	0.370404		0.929966	0.10881	0.84592	-0.1894	0.841197	0.308919
CEP164	0.0169287	0.421426	0.0171431	0.448585	0.242174	-0.600455	0.393388	-0.314728		0.486957	-0.244021	0.431112	-0.253816	1	0.0400743
CEP170	4.85307e-15	0.673605	2.608e-11	0.707667	0.315158	-0.694377	1	-0.076226		0.0484506	-0.246226	0.090362	-0.249204	0.945647	0.388172
CEP170B	3.32857e-15	0.61036	3.1427e-08	0.53003	0.0187255	-0.685606	1	-0.0502972		1	-0.0411511	0.351455	-0.15855	0.119803	0.599005
CEP19	0.0167582	0.39728	1	-0.0342345	0.351887	0.458693	0.0194441	0.540479		0.081129	0.386571	1	-0.0834619	0.534722	0.466551
CEP192	3.08297e-16	1.37983	2.75211e-14	1.47711	0.0385762	-0.958614	1	-0.122758		0.0491538	-0.562421	0.0250304	-0.501817	1	0.274115
CEP250	1	-0.00624877	0.00843074	-0.45453	1	0.0741432	0.0956822	-0.27075		0.845988	0.0773043	0.082518	-0.406065	0.805657	-0.265236
CEP290	2.11967e-07	0.707595	0.120899	0.437001	0.859719	-0.22585	0.682588	0.190496		0.903987	-0.12066	0.210495	-0.427902	0.917081	0.296421
CEP350	6.66326e-29	1.23473	4.90178e-47	1.59132	0.383859	-0.546346	1	0.0814752		0.00516269	-0.500158	0.400593	-0.179993	1	0.137225
CEP41	0.000530881	-0.471836	0.000251299	-0.593292	0.966842	0.18433	0.356431	-0.244057		1	-0.0442743	0.625024	-0.202077	0.578708	-0.473785
CEP44	0.918089	-0.0541632	0.314958	0.186208	0.7993	-0.233804	0.392365	-0.222802		0.260847	-0.208426	1	-0.00439127	1	-0.198294
CEP55	0.50936	-0.0928488	0.0004837	-0.427175	0.465663	0.307177	1	0.057018		0.34963	0.139196	0.257328	-0.231381	1	-0.11057
CEP57	0.00190131	-0.37482	0.0231395	-0.312554	1	0.0479385	0.796639	0.115773		0.636503	-0.126719	0.918626	-0.101429	1	-0.058458
CEP57L1	0.652985	-0.191104	1	0.0265071	0.26923	0.617473	0.000277922	0.959826		1	0.0684942	0.805571	0.249628	0.783538	0.408808
CEP68	1	-0.0460655	0.000106105	0.682451	0.637333	0.31135	0.0992134	0.429752		0.42251	-0.23299	0.0466585	0.458988	1	-0.110148
CEP70	0.611794	-0.124766	0.648622	0.131245	0.966842	-0.173918	0.247019	-0.322904		1	0.0469317	0.324856	0.264488	1	-0.102144
CEP76	1	-0.048572	0.0474717	-0.540701	0.0404126	-0.706278	0.00177605	-0.576961		1	-0.0563013	0.113748	-0.589224	1	0.0755442
CEP78	0.418805	-0.12766	0.474339	-0.214809	0.234871	-0.443464	0.0445423	-0.344531		1	0.0314201	1	-0.0913545	1	0.131543
CEP83	7.2932e-05	-0.508668	0.00192655	-0.671864	1	0.032367	1	-0.053582		0.591844	-0.153033	0.325246	-0.356701	0.972658	-0.23927
CEP85	2.12538e-05	-0.575633	1.39717e-05	-0.647096	0.779232	0.21437	0.0613168	0.348487		1	0.0549709	1	-0.0517915	1	0.191536
CEP89	1	0.0491634	0.0912345	-0.318376	0.927303	-0.199911	0.494999	0.214731		1	-0.0652607	0.0467603	-0.469231	0.787508	0.350589
CEP95	1	-0.0481215	0.312883	-0.207588	0.209571	0.503368	0.0362078	0.439256		0.0403467	0.367758	0.68234	0.173214	0.812438	0.303172
CEP97	0.835157	0.103276	0.0521004	0.391915	0.331958	-0.502213	0.419206	-0.31256		1	-0.013271	0.465502	0.23797	1	0.178662
CEPT1	7.77936e-09	-0.535248	2.01264e-06	-0.584234	1	-0.0571983	0.52439	-0.150945		1	-0.0514754	0.692419	-0.138121	1	-0.144762
CER1	1	0	1	2.30284	1	-5.12548e-15	1	0		1	0	1	2.39974	1	0
CERCAM	0	-0.78344	0	-0.95343	2.1377e-07	1.20594	5.86393e-10	0.712531		1	-0.00149089	0.281872	-0.208214	0.250362	-0.496494
CERK	5.83928e-08	0.8889	8.11705e-08	1.00868	0.0229753	-1.1232	0.407365	-0.36973		0.432241	-0.298931	0.54215	-0.21636	0.833428	0.459268
CERKL	1	-0.141466	1	0	1	-2.17193	0.598019	3.68683		1	-2.28266	1	-2.244	0.858416	3.55243
CERS1	1	0.0917071	0.0204769	1.4594	1	0.193425	0.149146	1.29372		0.930506	-0.622225	0.511911	0.709979	1	0.514077
CERS2	0.0204907	-0.213897	0.372986	0.146741	1	0.10276	0.760186	-0.111732		0.0328126	-0.233623	0.923707	0.0906082	0.365784	-0.441211
CERS3	0.681695	-0.269914	0.973511	-0.152316	0.324642	-0.860027	0.636968	-0.468151		1	-0.0323412	1	0.048272	1	0.362209
CERS5	1.61912e-12	-0.563072	3.86979e-06	-0.451513	0.516611	0.267372	0.447828	0.152576		0.606068	0.0852519	0.432616	0.159774	1	-0.0292599
CERS6	0.444993	0.91214	1	0.422526	0.947738	-1.10003	0.541237	-2.0965		1	-0.158855	0.981855	-0.68269	1	-1.13565
CETN2	0.0665429	-0.205705	0.000161511	-0.444961	0.497727	0.332806	0.327841	0.185402		0.1531	0.188717	0.950021	-0.0881106	1	0.0382644
CETN3	0.344589	0.122079	1	-0.0350894	0.175371	0.497017	0.263465	0.22004		0.523226	0.120844	1	-0.0734662	1	-0.159033
CETP	1	2.25002	1	-0.0370324	1	-5.12548e-15	1	0.818448		1	2.36301	1	0.155315	1	3.02934
CFAP20	1.52812e-08	-0.520837	6.27195e-07	-0.474187	0.83147	0.189165	1	0.0427306		0.480334	0.11319	0.647856	0.123046	1	-0.0344106
CFAP221	1	0	1	0	1	2.49316	1	0		1	0	1	-5.12548e-15	1	-2.46307
CFAP36	1.98125e-09	-0.480235	8.68864e-07	-0.468992	0.235303	0.381672	1	0.0196288		5.32869e-05	0.323057	0.0306588	0.297217	1	-0.0385118
CFAP44	1	0.224665	1	-0.209823	0.980298	1.07511	1	-0.197726		0.512018	1.60245	0.87778	1.1377	1	0.321488
CFAP45	1	-0.163863	0.994831	-0.960033	0.85069	-1.41524	0.355692	-4.10303		1	0.0926721	1	-0.745339	1	-2.46296
CFAP52	1	0	1	0	1	-5.12548e-15	1	0		1	0	1	-5.12548e-15	1	0
CFAP54	1.22199e-07	0.435937	0.0342878	0.221991	0.750286	-0.198268	0.772169	-0.0944095		1	-0.0454921	0.0245089	-0.296214	1	0.0612736
CFAP57	0.226045	1.71151	0.0227251	5.02281	0.966842	-3.00667	0.572614	3.68531		1	-3.12957	1	0.184864	0.831288	3.55371
CFAP58	0.997014	0.454988	0.420914	0.838865	0.899351	-1.13198	1	-0.0339218		1	-0.0698887	1	0.27873	1	1.02631
CFAP61	0.739619	1.05758	1	-0.042771	1	0.900536	1	-0.0306499		1	1.00727	1	-0.12133	1	0.065689
CFAP69	1	0	1	0.809609	0.966842	3.36459	1	-2.33252		1	2.36135	0.979006	3.2572	1	-3.33124
CFAP74	0.314175	0.710046	0.504984	-0.697482	0.870914	-0.797232	0.908961	-0.465995		0.770134	0.531067	0.424277	-0.913603	0.920289	0.863397
CFAP97	1	0.0021447	1	-0.0253726	0.184187	0.485357	0.0326422	0.336995		0.0502482	0.272844	0.387616	0.208363	1	0.124927
CFAP99	1	-0.0252686	0.58459	0.397789	0.204587	0.83491	0.0070436	1.3057		0.39474	-0.68418	0.943999	-0.300026	1	-0.211854
CFD	1	2.25003	1	-0.0418661	1	2.50377	1	-0.878137		1	3.21731	1	1.01251	1	-0.277102
CFDP1	3.51692e-21	-0.993451	3.15955e-06	-0.612027	0.0749909	0.575061	1	-0.0318254		1	0.0399412	0.0739581	0.383416	0.18926	-0.56742
CFH	1	0.701419	1	0	1	-2.17193	1	0		1	-2.28267	0.979006	-3.089	1	0
CFI	0.785	0.224607	0.725434	0.270973	0.816963	0.431477	0.274593	0.587499		0.783909	0.325413	0.810145	0.334592	0.846371	0.483994
CFL2	0.573397	0.0598841	1	0.0281896	1	0.103211	0.619082	0.107282		0.991816	0.0398024	1	-0.0286139	1	0.0456867
CFLAR	3.04916e-12	0.668442	7.57176e-05	0.473584	1	-0.13415	0.71411	0.119447		1	0.00918244	0.237364	-0.222428	0.831288	0.266697
CFTR	1	-2.39319	1	0	1	-2.17193	1	0		1	-2.28267	1	-5.12548e-15	1	0
CGA	1	-0.153621	0.445491	3.67931	1	0.362268	0.601746	3.68391		1	-3.12407	1	0.701761	1	0.222648
CGGBP1	7.66139e-06	0.420567	0.321831	0.145171	0.392503	-0.344868	0.421546	-0.177741		1	0.035613	0.0829905	-0.276851	1	0.203941
CGN	0.0297168	-0.684965	4.14094e-06	-1.23578	0.240534	-0.719924	0.493113	-0.326321		0.442499	0.320107	0.906181	-0.271805	0.485547	0.714511
CGNL1	1.03787e-07	0.655241	0.0886847	0.358217	0.111544	-0.6265	0.072209	-0.418603		1	0.0107256	0.271442	-0.32213	1	0.220042
CGREF1	1	0.144928	0.00299503	2.58679	0.580536	1.24427	1	-0.0328995		0.896941	-0.860982	0.100385	1.54682	0.253604	-2.12933
CGRRF1	0.082903	-0.259294	0.000168982	-0.5697	0.94681	0.184759	0.759312	0.128017		0.0382353	0.327389	1	-0.0194024	0.895802	0.267952
CH25H	0.92786	1.22729	1	2.30285	1	-2.17447	0.598004	3.68683		1	-2.28411	1	-1.2148	0.858416	3.55243
CHAC1	0.00113103	0.784446	2.13505e-106	3.18656	0.0832286	0.844882	0.00684723	0.827367		1	-0.044326	1.21764e-76	2.32035	1	-0.0610168
CHAD	4.1972e-10	-1.3006	4.27828e-19	-2.56088	2.53849e-05	-1.68397	0.00829	-0.796766		1	-0.104325	0.000404511	-1.39995	0.344992	0.785113
CHADL	0.863197	0.323195	1	-0.0451581	1	-0.0420269	0.0817635	-1.58137		1	0.239105	1	-0.16435	0.598503	-1.29889
CHAF1A	0.0028556	-0.249542	0.002313	-0.321877	1	-0.00514327	0.00395892	-0.390284		0.813802	0.0737691	1	-0.035486	0.65872	-0.311468
CHAF1B	0.00343466	-0.283916	7.70882e-13	-0.685919	0.443631	-0.305871	2.58651e-05	-0.528259		3.97766e-05	0.363313	0.979006	-0.0751492	1	0.143213
CHAMP1	0.65945	-0.0670816	0.289775	0.13146	0.752195	-0.196986	0.624724	-0.116709		1	-0.00752958	0.433676	0.153795	1	0.0745095
CHAT	1	0	1	0	1	-5.12548e-15	1	0		1	0	1	-5.12548e-15	1	0
CHCHD1	0.000149393	-0.497639	0.00234525	-0.383419	0.130709	0.630706	1	-0.0353118		0.426583	0.162904	0.302657	0.240386	0.447432	-0.507961
CHCHD2	9.64042e-11	-0.568474	1.96176e-07	-0.427084	0.0476164	0.675689	0.680745	0.112842		0.0052234	0.19969	0.023165	0.305069	0.681093	-0.36899
CHCHD3	0.450767	-0.0827979	1	0.0032069	0.927563	-0.145008	4.68462e-05	-0.488948		1	0.0226905	0.92946	0.0721326	0.627169	-0.319003
CHCHD4	0.311572	0.124229	0.287675	-0.138198	1	-0.0914625	0.000255338	-0.54474		0.941886	0.0662317	0.136983	-0.233097	0.530058	-0.388457
CHCHD6	1.67845e-06	-0.494628	2.16746e-05	-0.473221	0.185274	0.458658	0.105574	0.251309		0.236841	0.167475	0.590891	0.152516	1	-0.0403076
CHCHD7	0.218896	0.156202	0.736383	-0.0902704	0.550421	0.33084	1	0.0362269		1.95751e-05	0.426385	0.705479	0.143979	1	0.127899
CHD1L	0.579687	-0.105647	0.0120781	-0.354212	0.870786	-0.19493	1	-0.0689801		1	0.0712139	0.430025	-0.213877	1	0.197906
CHD2	5.61432e-17	0.838454	3.76946e-11	0.697053	0.55662	-0.313994	0.554452	0.165823		1	-0.0496474	0.242825	-0.228557	0.503047	0.437963
CHD4	0.0530011	0.159116	0.0581712	0.173055	0.297233	-0.351739	8.28787e-05	-0.462238		0.317975	-0.104305	0.501096	-0.126934	0.926012	-0.210055
CHD5	0.0125916	0.355867	0.00233121	0.449044	0.403407	-0.417043	0.791405	-0.144939		0.179536	-0.274018	0.419779	-0.217709	1	-7.24694e-06
CHD7	3.05169e-05	0.405499	0.918551	-0.0642045	0.461101	-0.349008	0.661644	-0.124732		1	-0.0531511	0.000493735	-0.558975	1	0.176767
CHD9	6.95006e-58	2.81265	2.92412e-56	2.88693	0.23621	-1.07325	0.919984	-0.253775		0.301568	-0.513602	0.0636906	-0.47659	1	0.309658
CHDC2	1	0	1	0	1	-5.12548e-15	1	0		1	0	1	-5.12548e-15	1	0
CHDH	8.94472e-06	0.797317	4.58047e-07	0.906027	0.744685	-0.328281	0.160193	-0.458823		0.0495378	0.543469	0.00176188	0.615219	0.807079	0.410833
CHEK1	5.23248e-28	-0.99552	9.60189e-09	-0.606744	0.25148	-0.434468	3.08054e-07	-0.691209		0.111616	-0.177224	0.4853	0.173854	0.489484	-0.436369
CHEK2	4.00961e-08	-0.741505	2.65225e-09	-1.38286	1	-0.0149083	0.395515	-0.267342		1	0.0403662	0.0598856	-0.640963	1	-0.211389
CHERP	1	-8.79453e-05	0.000442386	0.383501	0.572685	-0.364868	1	-0.00163379		1	-0.0408521	0.0431458	0.305872	0.823173	0.331914
CHFR	2.57585e-37	1.28513	5.03087e-24	1.17914	1	0.096814	1	0.00495107		1	0.0377834	0.771329	-0.104817	1	-0.0462123
CHGA	0.92786	-1.52727	1	-0.0354166	1	-0.162314	0.762835	1.73823		1	-1.29378	1	0.14914	1	0.605866
CHGB	0.239007	0.423579	0.0478455	0.693266	1	-0.147176	0.249085	0.589784		0.783235	-0.329745	1	-0.0961998	0.976501	0.411933
CHIC1	1	0.0443976	0.0170874	-0.360915	0.976805	-0.151979	0.0141105	-0.446624		0.0383554	0.317081	0.8399	-0.126222	1	0.0246313
CHIC2	0.00209031	0.562197	0.000103793	0.726004	0.795742	0.326743	1	0.0216642		1	0.0275078	0.863053	0.153832	1	-0.278708
CHID1	0.32145	-0.14104	0.445491	0.131772	0.66812	-0.266908	0.0174555	-0.466852		0.0855956	0.230657	0.0035869	0.467199	1	0.0292068
CHKA	6.32497e-06	-0.306184	5.65927e-08	-0.723963	0.642278	0.227905	1.00031e-06	-0.543973		1	-9.13539e-05	0.00816832	-0.454644	0.0105485	-0.768368
CHL1	0.638649	-0.171791	0.000250421	-1.32107	0.0022468	-1.30187	1	0.0263633		0.000606925	-0.909853	4.96458e-12	-2.10082	0.984775	0.417934
CHM	5.22707e-07	0.623001	1.38446e-11	0.816252	1	0.0820358	0.0045496	0.548263		0.320035	-0.205822	1	-0.0488873	0.89048	0.266491
CHMP1A	0.298829	-0.118004	0.0314953	0.254956	0.303331	0.380008	0.0592567	0.289383		0.590153	-0.10393	0.162045	0.232462	1	-0.195389
CHMP1B	0.997099	0.0292056	0.0523839	0.199575	0.0367938	0.580198	0.000369221	0.43779		0.495784	0.096018	0.101814	0.229577	1	-0.0471933
CHMP2A	0.00164062	-0.421629	0.329088	0.202073	0.258958	0.436378	5.86043e-05	0.752619		0.00570127	-0.443933	0.786474	0.14431	1	-0.123466
CHMP2B	8.30706e-07	0.454475	0.00152018	0.364623	0.752955	-0.216337	0.574865	-0.139026		0.402439	0.14078	1	0.0133709	0.963129	0.218393
CHMP3	0.00560785	-0.23858	0.0794685	-0.176572	0.0022468	0.933752	0.000720959	0.424366		0.171904	0.142175	0.32431	0.167373	0.658019	-0.37172
CHMP4B	0.0791011	-0.154748	0.571489	-0.0752704	0.284207	0.377689	0.906094	0.0836587		0.391788	0.0991077	0.420655	0.141823	1	-0.197797
CHMP4C	0.000235309	1.98471	1.0853e-07	2.08724	0.583127	1.01533	0.555498	0.657699		0.671049	0.909529	0.0228201	0.978629	1	0.556811
CHMP5	0.00299722	-0.287484	0.00975767	-0.369377	0.0119863	0.751034	1.49306e-06	0.561143		0.49944	0.114022	1	-0.00427597	1	-0.0778974
CHMP6	0.0420592	-0.174437	0.257082	0.133544	1	0.0944358	1	-0.0260479		0.0430476	0.185167	7.68726e-05	0.45666	1	0.0657614
CHMP7	0.000466274	-0.289405	0.358485	-0.131572	0.653799	0.234513	1	0.0295271		1	0.0170296	0.60874	0.138031	1	-0.188547
CHN2	4.76818e-87	1.10223	1.12195e-31	0.972358	0.00536258	-0.697947	2.81396e-06	-0.537441		1	-0.000624447	0.221868	-0.167344	1	0.16075
CHODL	1	0.694632	1	-2.33899	1	-2.17446	1	-2.33253		1	0.0775198	0.979006	-3.07874	1	0
CHORDC1	0.000122028	0.332826	2.96243e-05	0.422356	1	-0.0289765	1	-0.0129291		0.0599734	-0.203381	0.462589	-0.150322	1	-0.186036
CHP1	0.0081346	0.210633	0.908297	0.0406624	0.280167	0.35522	3.96251e-07	0.558697		0.000569449	0.266421	0.979006	0.0597279	0.23457	0.472914
CHPF	3.16537e-09	-0.60186	0.464857	-0.120612	0.145403	-0.494929	0.0317779	-0.315044		0.647903	-0.108086	0.0403127	0.335718	1	0.0764973
CHPF2	0	-0.577622	4.40001e-07	-0.483442	0.571699	0.270564	1	-0.0390113		0.552964	0.0814936	0.504446	0.138737	0.922297	-0.231111
CHRAC1	1.09772e-12	-0.994266	1.40939e-16	-1.3116	0.467008	0.371643	0.13594	0.298833		0.840664	0.105567	0.55002	-0.248094	1	0.0326044
CHRD	0.939332	0.0628323	0.383713	0.186522	0.313363	-0.495426	0.184705	-0.329772		0.63454	0.152279	0.443072	0.239484	0.8751	0.321367
CHRDL1	0.0153618	-0.559317	1	-0.019495	0.0499301	0.797349	1.97231e-20	2.40512		2.63211e-07	-1.37689	0.015992	-0.873844	1	0.232386
CHRDL2	0.283852	-0.585863	1	-0.196143	0.00193958	-2.84792	0.111487	-1.51596		0.212254	-0.894009	0.695923	-0.54202	1	0.438672
CHRFAM7A	0.678995	0.715865	0.427475	0.767669	0.142829	-4.86572	0.232253	-2.07066		1	0.260322	1	0.277669	1	3.02875
CHRM2	1	0	1	0	1	-5.12548e-15	1	0		1	0	1	-5.12548e-15	1	0
CHRM3	1.031e-07	3.08743	3.42153e-09	7.03268	1	0.0758959	1	0		0.305622	-4.34503	0.690322	-0.405357	0.625819	-4.25154
CHRM4	1	0.226484	1	0.490446	1	-0.170318	0.0465971	2.52843		1	-0.442342	1	-0.213466	0.228043	2.24708
CHRM5	0.000403299	1.17764	0.0944166	0.888003	0.465225	-0.927874	1	-0.03384		0.961797	0.318068	1	-0.0133931	0.40492	1.21194
[truncated: 19,013 more rows]
[truncated: 1 more columns]
