# Supplementary material for: Response of turkey muscle satellite cells to thermal challenge. I. transcriptome effects in proliferating cells
Source: BMC Genomics. 2017 May 6;18:352. doi: 10.1186/s12864-017-3740-4 (PMC5420122; doi:10.1186/s12864-017-3740-4)
Supplement: Supplementary file 6 — 50 genes showing the greatest differential expression in each pairwise comparison of treatment groups. Genes highlighted red are up-regulated in the comparison whereas genes highlighted in green are down-regulated. (XLSX 34 kb) [file 12864_2017_3740_MOESM6_ESM.xlsx]

## Sheet: Proliferation
Table S5. 50 genes showing the greatest differential expression in each pairwise comparison of treatment groups. Genes highlighted red are up-regulated in the comparison whereas genes highlighted in green are down-regulated.
	Temperature comparisons by line
	Feature ID	Description	Tagwise dispersions - FDR p-value correction	Log2FC
RBC2 33° vs 38°	SLC34A2	solute carrier family 34 (type II sodium/phosphate cotransporter), member 2	3.41522e-08	6.8354
	KCNQ3	potassium voltage-gated channel, KQT-like subfamily, member 3	8.83705e-07	6.67659
	WDR72	WD repeat domain 72	1.8369e-06	6.51862
	GPR146	G protein-coupled receptor 146	9.78141e-05	6.29845
	WNT3A	wingless-type MMTV integration site family, member 3A	0.000276753	5.94152
	LOC104912631	dedicator of cytokinesis protein 9-like	0.000255716	5.93904
	LOC100550328	brefeldin A-inhibited guanine nucleotide-exchange protein 3-like	0.000364486	5.93061
	LOC104914877	integrin alpha-1-like	0.00086026	5.76575
	LOC104912429	protein Hook homolog 1-like	0.000938322	5.74844
	RYR2	ryanodine receptor 2 (cardiac)	0.00133868	5.73812
	MLKL	mixed lineage kinase domain-like	0.00207535	5.53867
	LOC100543562	uncharacterized LOC100543562	0.00332291	5.53022
	LOC104917100	receptor-type tyrosine-protein phosphatase kappa-like	0.00494828	5.51473
	LOC104913514	uncharacterized LOC104913514	0.00649086	5.40558
	LOC104912955	uncharacterized LOC104912955	0.00649087	5.40557
	LOC104914068	uncharacterized LOC104914068	0.00714179	5.28295
	LOC104909534	potassium voltage-gated channel subfamily D member 2	0.00628914	5.27743
	TBX20	T-box 20	0.0062876	5.27742
	LOC104910965	uncharacterized LOC104910965	0.0113083	5.2747
	LOC104909891	uncharacterized LOC104909891	0.0113097	5.2747
	LOC104913021	epithelial splicing regulatory protein 2-like	0.0117195	5.27285
	LOC104910785	protein furry homolog-like	2.21827e-31	5.20207
	LOC104909468	uncharacterized LOC104909468	0.0123554	5.132
	LOC100545106	rho guanine nucleotide exchange factor 38-like	0.0114337	5.1284
	LOC104915183	uncharacterized LOC104915183	0.0114319	5.1284
	SLC6A5	solute carrier family 6 (neurotransmitter transporter), member 5	0.0112614	5.12726
	LOC100543777	sodium channel protein type 5 subunit alpha-like	0.0112614	5.12726
	FRAS1	Fraser extracellular matrix complex subunit 1	0.0112633	5.12726
	LOC104917593	uncharacterized LOC104917593	0.0214166	5.12598
	LOC104912423	inaD-like protein	0.0231282	5.12151
	LOC100541147	actin, alpha skeletal muscle B-like	0.0250243	4.97311
	LOC104910119	uncharacterized LOC104910119	0.0218642	4.9649
	LOC104911897	uncharacterized LOC104911897	0.0210454	4.96288
	MAPK10	mitogen-activated protein kinase 10	0.0210454	4.96288
	LOC104916545	uncharacterized LOC104916545	0.0410944	4.95903
	LOC104910359	phosphatidylinositol 3,4,5-trisphosphate-dependent Rac exchanger 2 protein-like	0.0411047	4.95901
	ADGB	androglobin	0.0411122	4.959
	LOC104912567	uncharacterized LOC104912567	1.37048e-06	4.90054
	LOC104914470	lymphoid-restricted membrane protein-like	0.039324	-4.94464
	OMG	oligodendrocyte myelin glycoprotein	0.0230362	-5.13029
	LOC104910046	uncharacterized LOC104910046	0.0213528	-5.13126
	CRYBA4	crystallin, beta A4	0.0210493	-5.13153
	LOC104909690	uncharacterized LOC104909690	0.021495	-5.13185
	GOLGA7B	golgin A7 family, member B	0.0117087	-5.29636
	FAM167B	family with sequence similarity 167, member B	0.011288	-5.29677
	LOC104916375	gonadotropin-releasing hormone II receptor-like	0.0113243	-5.29699
	IYD	iodotyrosine deiodinase	0.000253545	-5.92115
	NPFFR1	neuropeptide FF receptor 1	0.00178051	-5.93223
	KCNT1	potassium channel, subfamily T, member 1	4.13344e-05	-6.27574
	LOC104914090	neurofilament heavy polypeptide-like	2.06242e-05	-6.27823
F 33° vs 38°	IGSF9B	immunoglobulin superfamily, member 9B	1.2441e-36	9.11919
	GNAZ	guanine nucleotide binding protein (G protein), alpha z polypeptide	3.74524e-26	8.6253
	MKX	mohawk homeobox	1.51103e-15	7.98072
	LOC104913290	uncharacterized LOC104913290	2.55552e-12	7.68163
	CHRM3	cholinergic receptor, muscarinic 3	3.42153e-09	7.03268
	MEF2C	myocyte enhancer factor 2C	2.07921e-08	6.89635
	RYR2	ryanodine receptor 2 (cardiac)	9.13799e-08	6.79812
	LOC104910692	teneurin-3-like	7.41405e-08	6.79753
	LOC104909758	brefeldin A-inhibited guanine nucleotide-exchange protein 3-like	1.42589e-07	6.74577
	KCNQ3	potassium voltage-gated channel, KQT-like subfamily, member 3	3.81238e-07	6.74374
	CCDC85C	coiled-coil domain containing 85C	4.94225e-07	6.63565
	ELF3	E74-like factor 3 (ets domain transcription factor, epithelial-specific )	9.3142e-07	6.57744
	LOC100541557	amyloid beta A4 precursor protein-binding family B member 1-interacting protein	1.05676e-06	6.57703
	LOC104912040	uncharacterized LOC104912040	2.18218e-06	6.51606
	SLC34A2	solute carrier family 34 (type II sodium/phosphate cotransporter), member 2	6.32047e-06	6.38705
	CD3E	CD3e molecule, epsilon (CD3-TCR complex)	1.43218e-05	6.31805
	LOC104917100	receptor-type tyrosine-protein phosphatase kappa-like	2.22417e-05	6.24447
	MFSD2B	major facilitator superfamily domain containing 2B	4.22378e-05	6.16723
	LOC104910816	uncharacterized LOC104910816	4.22378e-05	6.16723
	PLXNA4	plexin A4	6.26471e-23	6.16458
	AGBL3	ATP/GTP binding protein-like 3	0.000105114	6.08728
	OPN4	opsin 4	9.71605e-05	6.08524
	LOC104915320	uncharacterized LOC104915320	0.00013498	6.08403
	LANCL3	LanC lantibiotic synthetase component C-like 3 (bacterial)	0.000168773	5.99936
	LOC104915648	probable JmjC domain-containing histone demethylation protein 2C	0.000211922	5.99844
	LOC104911803	kalirin-like	0.000281547	5.90829
	LOC100550137	glycerol-3-phosphate dehydrogenase [NAD(+)], cytoplasmic-like	6.35987e-62	5.81698
	FGF14	fibroblast growth factor 14	0.00062128	5.8115
	SYT1	synaptotagmin I	0.000544372	5.81031
	WNT9A	wingless-type MMTV integration site family, member 9A	0.00127647	5.70724
	LOC100540945	6-methylsalicylic acid synthase-like	0.00127622	5.70724
	LOC100545365	toll-like receptor 2 type-1	0.00184529	5.59247
	LOC104914881	uncharacterized LOC104914881	0.00188365	5.59217
	FRAS1	Fraser extracellular matrix complex subunit 1	0.00188389	5.59217
	LOC104911391	lovastatin diketide synthase LovF-like	0.00347034	5.46979
	KCNJ11	potassium inwardly-rectifying channel, subfamily J, member 11	0.00347031	5.46979
	MYCT1	myc target 1	0.0034576	5.46951
	LOC104911424	uncharacterized LOC104911424	0.00362981	5.46909
	HPGDS	hematopoietic prostaglandin D synthase	0.0042503	5.46796
	LOC104910766	myotubularin-related protein 7-like	0.00425095	5.46795
	FRMD5	FERM domain containing 5	6.13673e-68	-5.39313
	NOS3	nitric oxide synthase 3 (endothelial cell)	0.0117722	-5.49669
	TNNI2	troponin I type 2 (skeletal, fast)	1.21716e-84	-5.50862
	FAM180B	family with sequence similarity 180, member B	0.00201129	-5.63602
	LOC104914733	maestro heat-like repeat-containing protein family member 1	0.00117396	-5.74854
	LOC104911548	C-C chemokine receptor type 8-like	0.000625965	-5.85742
	NT5C1A	5'-nucleotidase, cytosolic IA	5.05828e-05	-6.214
	LOC104913567	uncharacterized LOC104913567	1.77058e-84	-6.44549
	LOC100541022	keratin, type I cytoskeletal 19-like	5.11401e-07	-6.68077
	KCNIP1	Kv channel interacting protein 1	1.37747e-41	-9.33902
RBC2 43° vs 38°	LOC100540064	V-type proton ATPase subunit d 2	2.59097e-09	7.67136
	EN1	engrailed homeobox 1	0.00136368	6.14514
	STX11	syntaxin 11	0.00872427	5.92166
	LOC104909808	uncharacterized LOC104909808	0.0145007	5.70012
	IGSF9B	immunoglobulin superfamily, member 9B	8.5623e-09	5.5727
	LOC104912666	uncharacterized LOC104912666	0.0238718	5.56184
	TGM2	transglutaminase 2	3.68979e-75	5.44928
	LOC104916987	proto-oncogene c-Fos-like	0.0353895	5.42497
	C3H5orf49	chromosome 3 open reading frame, human C5orf49	0.0353895	5.42497
	KRT18	keratin 18	0.0357732	5.41595
	ADRA1B	adrenoceptor alpha 1B	1.32807e-06	4.95106
	GCGR	glucagon receptor	4.97194e-07	4.38786
	LOC104914987	microtubule-associated protein 1B-like	5.16831e-20	4.16407
	FAM180A	family with sequence similarity 180, member A	5.89531e-95	4.1607
	LOC100539753	carbonic anhydrase 2	4.68148e-30	4.14593
	LOC104910222	myelin basic protein-like	2.54257e-51	3.97978
	LOC100550818	potassium channel subfamily K member 9-like	4.22798e-30	3.88736
	SLC9A2	solute carrier family 9, subfamily A (NHE2, cation proton antiporter 2), member 2	5.45111e-19	3.82434
	ADAMTSL1	ADAMTS-like 1	0.000432792	3.79406
	LOC104915251	multiple C2 and transmembrane domain-containing protein 1-like	3.94344e-10	3.63495
	LOC104909459	proteasome activator complex subunit 4-like	0.00797289	-3.58523
	LOC100538446	1-phosphatidylinositol 4,5-bisphosphate phosphodiesterase eta-2-like	0.0336172	-3.64224
	SLC6A4	solute carrier family 6 (neurotransmitter transporter), member 4	1.20743e-07	-3.71401
	ARSI	arylsulfatase family, member I	3.89423e-76	-3.83795
	LOC104912109	voltage-dependent calcium channel subunit alpha-2/delta-4-like	0.00841182	-3.85277
	LOC104912545	serine/threonine-protein kinase ATR-like	0.0186324	-4.13893
	SMOC2	SPARC related modular calcium binding 2	1.95262e-53	-4.72776
	LOC100544938	cytochrome P450 26B1	2.4928e-14	-5.00584
	LOC100549370	E-selectin-like	3.12573e-17	-5.29123
	LOC104911432	uncharacterized LOC104911432	0.0365073	-5.30639
	BAI2	brain-specific angiogenesis inhibitor 2	0.0372775	-5.3098
	ITK	IL2-inducible T-cell kinase	0.0433438	-5.31217
	LOC100550280	low-density lipoprotein receptor-related protein 2-like	0.0295166	-5.42574
	LOC104913945	uncharacterized LOC104913945	0.024447	-5.42819
	LOC104916662	uncharacterized LOC104916662	0.0229753	-5.43156
	LOC104917118	proline-rich protein 4-like	0.0173179	-5.54022
	ITGB6	integrin, beta 6	0.0182881	-5.54706
	LOC104909506	uncharacterized LOC104909506	0.01829	-5.54707
	LOC104917005	microfibril-associated glycoprotein 4-like	0.014615	-5.64816
	LOC104917345	ryanodine receptor 1-like	0.014615	-5.64816
	ANKRD24	ankyrin repeat domain 24	0.014615	-5.64816
	NTN1	netrin 1	0.0146189	-5.64816
	GABRG1	gamma-aminobutyric acid (GABA) A receptor, gamma 1	0.00946426	-5.64919
	ECSCR	endothelial cell surface expressed chemotaxis and apoptosis regulator	0.010803	-5.7428
	AGXT2	alanine--glyoxylate aminotransferase 2	0.00816808	-5.84146
	GFPT2	glutamine-fructose-6-phosphate transaminase 2	0.00361479	-5.92367
	MAMDC4	MAM domain containing 4	0.00391592	-5.92476
	LOC100549920	protein FAM184A-like	0.000598575	-6.22311
	F8	coagulation factor VIII, procoagulant component	1.13238e-07	-7.52299
	LOC104909321	E-selectin-like	6.40641e-12	-8.31865
F 43° vs 38°	CACNG1	calcium channel, voltage-dependent, gamma subunit 1	1.4816e-22	8.61698
	LOC100550948	interferon alpha-inducible protein 27-like protein 2B	2.45497e-19	8.49631
	IGSF9B	immunoglobulin superfamily, member 9B	6.19967e-15	8.36128
	ACE	angiotensin I converting enzyme	4.22307e-17	8.19785
	TSPAN10	tetraspanin 10	2.46115e-06	6.85572
	LOC104914083	tissue factor pathway inhibitor 2-like	8.04431e-07	6.80438
	CADPS2	Ca++-dependent secretion activator 2	4.34044e-05	6.70085
	LOC100548480	filamin-A-interacting protein 1	5.17852e-05	6.58168
	SCN4A	sodium channel, voltage-gated, type IV, alpha subunit	3.52748e-05	6.52439
	LOC100542217	cysteine string protein-like	0.00246881	5.81793
	RND2	Rho family GTPase 2	0.00166093	5.81711
	LOC104915765	uncharacterized LOC104915765	0.00278056	5.71188
	RASGEF1C	RasGEF domain family, member 1C	7.10826e-23	5.59729
	CLCN2	chloride channel, voltage-sensitive 2	0.0295031	5.47981
	WNT6	wingless-type MMTV integration site family, member 6	0.0109418	5.47685
	GJD2	gap junction protein, delta 2, 36kDa	0.0149208	5.3419
	LOC104910443	uncharacterized LOC104910443	0.0149168	5.3419
	LOC104911529	uncharacterized LOC104911529	0.0149168	5.3419
	RASAL1	RAS protein activator like 1 (GAP1 like)	0.0144754	5.34169
	SH3BGR	SH3 domain binding glutamate-rich protein	3.55929e-15	5.34073
	MKX	mohawk homeobox	0.0371549	5.33837
	FAM26E	family with sequence similarity 26, member E	0.0270031	5.19403
	FGF12	fibroblast growth factor 12	0.0269986	5.19403
	LOC100551492	nuclear factor 1 B-type	0.0252316	5.19373
	LOC104915023	nuclear factor 1 B-type	0.0252263	5.19373
	LOC104911902	catenin alpha-3-like	0.025205	5.19353
	LOC100541460	WAS/WASL-interacting protein family member 3-like	0.025205	5.19353
	APOD	apolipoprotein D	0.025205	5.19353
	MORN3	MORN repeat containing 3	0.0269155	5.19324
	LOC104913166	uncharacterized LOC104913166	0.0269155	5.19324
	MYBPH	myosin binding protein H	2.12853e-54	5.17563
	RSAD2	radical S-adenosyl methionine domain containing 2	1.08909e-09	5.14881
	ARHGAP40	Rho GTPase activating protein 40	1.01278e-23	5.14184
	KCNH6	potassium voltage-gated channel, subfamily H (eag-related), member 6	3.37037e-13	5.07088
	WSCD2	WSC domain containing 2	3.60339e-19	5.06799
	LOC104916615	protein MANBAL-like	0.0446191	-5.06186
	LOC100549370	E-selectin-like	9.6562e-08	-5.11772
	LOC104910156	cadherin-12-like	0.0274829	-5.22804
	LOC104910794	uncharacterized LOC104910794	0.0331602	-5.23229
	LOC100550020	dachshund homolog 1	0.0144754	-5.37379
	GFPT2	glutamine-fructose-6-phosphate transaminase 2	0.0103492	-5.50393
	LOC104915938	proto-oncogene Mas-like	0.00884151	-5.50643
	ITK	IL2-inducible T-cell kinase	0.00884151	-5.50643
	LOC104914453	neuron navigator 1-like	0.00847217	-5.50864
	LOC104914895	uncharacterized LOC104914895	0.00485353	-5.63104
	LOC104917338	spectrin beta chain, non-erythrocytic 1-like	0.00583592	-5.63418
	LOC104915177	uncharacterized LOC104915177	0.0082757	-5.73015
	LOC104912109	voltage-dependent calcium channel subunit alpha-2/delta-4-like	0.00162186	-5.84832
	EDN2	endothelin 2	0.00159623	-5.84929
	LOC104909321	E-selectin-like	0.000632951	-6.19551
	Line comparisons by temperature
33° F vs RBC2	LOC100550697	carboxypeptidase Z-like	0.00627798	5.70972
	GAS6	growth arrest-specific 6	0.0467603	5.30404
	LOC100550971	P2Y purinoceptor 1-like	0.00556178	3.87307
	LOC100540064	V-type proton ATPase subunit d 2	2.42167e-07	3.65716
	SLC6A17	solute carrier family 6 (neutral amino acid transporter), member 17	0.0193562	3.57483
	LOC104912965	uncharacterized LOC104912965	0.0443708	3.34008
	CDHR3	cadherin-related family member 3	0.0444172	3.33795
	LOC100540787	neural Wiskott-Aldrich syndrome protein pseudogene	0.0423301	3.33782
	RNF186	ring finger protein 186	0.0437894	3.33685
	LOC104912576	uncharacterized LOC104912576	0.00619367	3.19679
	LOC104911382	uncharacterized LOC104911382	1.72358e-05	3.10601
	ARTN	artemin	6.61229e-05	3.0191
	LOC104910864	carboxypeptidase Z	0.0335352	2.83836
	LOC104913254	uncharacterized LOC104913254	0.00700371	2.81939
	DLX6	distal-less homeobox 6	8.09506e-07	2.78615
	SMIM5	small integral membrane protein 5	0.00385673	2.749
	TCEA3	transcription elongation factor A (SII), 3	2.08967e-13	2.64706
	ITGB6	integrin, beta 6	4.78364e-05	-2.64055
	FRMD5	FERM domain containing 5	4.59586e-06	-2.68951
	LOC104911837	von Willebrand factor D and EGF domain-containing protein-like	0.0439683	-2.73672
	CRH	corticotropin releasing hormone	0.0241886	-2.76622
	DCLK1	doublecortin-like kinase 1	0.00368777	-2.77043
	LOC104914182	natriuretic peptides A	5.66418e-05	-2.78908
	CTNND2	catenin (cadherin-associated protein), delta 2	3.71823e-06	-2.80638
	LOC104910530	uncharacterized LOC104910530	0.0166496	-2.8494
	LOC104913725	myosin-7-like	1.79011e-07	-2.8683
	C24H8orf4	chromosome 24 open reading frame, human C8orf4	0.000294763	-2.98989
	PKP2	plakophilin 2	9.61029e-82	-3.07503
	NCF1	neutrophil cytosolic factor 1	2.83644e-06	-3.22852
	LOC104915428	maestro heat-like repeat-containing protein family member 2B	0.0430995	-3.239
	COL24A1	collagen, type XXIV, alpha 1	1.10027e-47	-3.24339
	TMCC3	transmembrane and coiled-coil domain family 3	4.55579e-70	-3.28281
	DLG2	discs, large homolog 2 (Drosophila)	5.13121e-41	-3.34191
	LOC104910476	brain-specific angiogenesis inhibitor 1-like	5.14942e-06	-3.48304
	LOC100540083	forkhead box protein C2-like	0.0108461	-3.53417
	LOC104910133	uncharacterized LOC104910133	5.41175e-05	-3.67644
	TOX3	TOX high mobility group box family member 3	0.00366153	-3.76561
	GABRA2	gamma-aminobutyric acid (GABA) A receptor, alpha 2	0.00277248	-3.78031
	LOC100540365	amine oxidase [flavin-containing] A-like	5.90912e-11	-3.82294
	CALB1	calbindin 1, 28kDa	0.000679608	-3.97851
	ANO1	anoctamin 1, calcium activated chloride channel	3.67754e-15	-4.2078
	CDH6	cadherin 6, type 2, K-cadherin (fetal kidney)	5.05733e-55	-4.23264
	MPP7	membrane protein, palmitoylated 7 (MAGUK p55 subfamily member 7)	0.0452364	-5.26745
	LOC104912369	collagen alpha-1(XI) chain-like	0.032575	-5.27799
	LOC104913529	uncharacterized LOC104913529	0.016453	-5.40408
	LOC100541022	keratin, type I cytoskeletal 19-like	0.0179184	-5.40774
	LOC104916167	butyrophilin subfamily 1 member A1-like	6.75183e-24	-5.50043
	KCNIP1	Kv channel interacting protein 1	0.000191071	-6.30995
	TECRL	trans-2,3-enoyl-CoA reductase-like	3.8097e-130	-6.62832
	LOC104915513	histone deacetylase 7-like	1.63489e-10	-7.41022
38° F vs RBC2	LOC104910496	amphiphysin-like	0.00888255	5.66352
	DRD1	dopamine receptor D1	1.1627e-21	3.8251
	CAMKK1	calcium/calmodulin-dependent protein kinase kinase 1, alpha	0.0153181	3.59847
	LOC104911716	uncharacterized LOC104911716	0.0404603	3.381
	LOC104909548	uncharacterized LOC104909548	0.00304385	3.26191
	MPP6	membrane protein, palmitoylated 6 (MAGUK p55 subfamily member 6)	0.0322945	2.85197
	SPON1	spondin 1, extracellular matrix protein	1.26834e-44	2.83874
	MC5R	melanocortin 5 receptor	0.0334865	2.50134
	HOXD8	homeobox D8	0.00018675	2.45836
	CDH6	cadherin 6, type 2, K-cadherin (fetal kidney)	2.17657e-55	-2.35204
	COL19A1	collagen, type XIX, alpha 1	0.00992573	-2.35669
	TMCC3	transmembrane and coiled-coil domain family 3	3.41795e-82	-2.38766
	LOC104910529	uncharacterized LOC104910529	0.0332926	-2.39488
	LOC104910476	brain-specific angiogenesis inhibitor 1-like	0.0239847	-2.3968
	LOC104917014	E3 ubiquitin-protein ligase HUWE1-like	0.00132788	-2.47757
	GATA6	GATA binding protein 6	4.22721e-07	-2.52813
	LOC104910431	regulating synaptic membrane exocytosis protein 2-like	0.0459935	-2.57071
	LOC104912956	chromodomain-helicase-DNA-binding protein 9 pseudogene	0.00186219	-2.58613
	ANO1	anoctamin 1, calcium activated chloride channel	1.67652e-16	-2.58733
	COL24A1	collagen, type XXIV, alpha 1	0.00106264	-2.63768
	LOC100540766	E3 ubiquitin-protein ligase TRIM39-like	0.000131535	-2.65178
	LOC104909502	uncharacterized LOC104909502	0.000146387	-2.6518
	LOC104916496	zinc finger protein 665-like	0.0398078	-2.6649
	LOC104915813	histone-lysine N-methyltransferase 2D-like	0.0326634	-2.66783
	LOC104915074	guanine deaminase-like	0.0318811	-2.66955
	LOC104913814	immunoglobulin superfamily member 3-like	0.000582138	-2.73568
	LOC104910426	uncharacterized LOC104910426	0.00359259	-2.74458
	AGXT2	alanine--glyoxylate aminotransferase 2	0.0237427	-2.76186
	LOC104917072	zinc finger protein 502-like	0.000191596	-2.82785
	LOC104910133	uncharacterized LOC104910133	1.45596e-06	-2.97924
	LOC104912159	plakophilin-2-like	2.52675e-14	-3.00621
	CRH	corticotropin releasing hormone	0.00501521	-3.08026
	LOC104911335	uncharacterized LOC104911335	0.0421236	-3.20477
	LOC104916463	uncharacterized LOC104916463	2.6619e-05	-3.26061
	LOC104917005	microfibril-associated glycoprotein 4-like	0.0152471	-3.42315
	PLXNA4	plexin A4	0.0199898	-3.42613
	LOC100540365	amine oxidase [flavin-containing] A-like	0.0060776	-3.61233
	LOC104916167	butyrophilin subfamily 1 member A1-like	2.70197e-20	-3.79053
	CTNND2	catenin (cadherin-associated protein), delta 2	0.000414757	-4.06585
	GABRA2	gamma-aminobutyric acid (GABA) A receptor, alpha 2	2.59599e-05	-4.3579
	LOC104916375	gonadotropin-releasing hormone II receptor-like	0.04297	-5.16252
	SUSD3	sushi domain containing 3	0.0450935	-5.16311
	ARHGAP6	Rho GTPase activating protein 6	0.0186514	-5.44674
	SYT1	synaptotagmin I	0.00878066	-5.56735
	LOC104916656	uncharacterized LOC104916656	0.00903341	-5.56763
	MEOX2	mesenchyme homeobox 2	0.00160081	-5.88311
	LOC100540083	forkhead box protein C2-like	0.000340678	-6.14277
	LOC104916312	forkhead box protein C2-like	1.59796e-05	-6.55222
	LOC104915513	histone deacetylase 7-like	6.19219e-11	-7.41954
	TECRL	trans-2,3-enoyl-CoA reductase-like	7.08365e-112	-9.40679
43° F vs RBC2	ACE	angiotensin I converting enzyme	4.2089e-10	8.05535
	LOC104914068	uncharacterized LOC104914068	2.03194e-06	7.1358
	LRRC17	leucine rich repeat containing 17	1.09461e-05	6.98035
	HCK	HCK proto-oncogene, Src family tyrosine kinase	0.00017835	6.55584
	FGF13	fibroblast growth factor 13	0.000244767	6.55543
	DNASE2B	deoxyribonuclease II beta	0.00146473	6.25186
	CCDC153	coiled-coil domain containing 153	0.00500093	6.10825
	TXLNB	taxilin beta	0.00556282	6.03277
	LIMCH1	LIM and calponin homology domains 1	0.00741723	5.86514
	ST8SIA1	ST8 alpha-N-acetyl-neuraminide alpha-2,8-sialyltransferase 1	0.00741723	5.86514
	LOC104915495	fatty acyl-CoA hydrolase precursor, medium chain-like	0.0124187	5.77331
	NTN1	netrin 1	0.0199996	5.67656
	HPCAL4	hippocalcin like 4	0.0180535	5.67626
	KMO	kynurenine 3-monooxygenase (kynurenine 3-hydroxylase)	0.0174436	5.67602
	SIDT1	SID1 transmembrane family, member 1	0.0198486	5.67549
	LOC104913945	uncharacterized LOC104913945	0.028207	5.57167
	LOC104915765	uncharacterized LOC104915765	0.0264227	5.57139
	LOC104909898	uncharacterized LOC104909898	0.0280697	5.57089
	KCNH5	potassium voltage-gated channel, subfamily H (eag-related), member 5	0.0327898	5.57052
	FNDC1	fibronectin type III domain containing 1	0.0422099	5.57
	LOC104912316	pancreatic alpha-amylase-like	0.0394095	5.45832
	LOC104912415	SH3-containing GRB2-like protein 3-interacting protein 1	0.0394095	5.45832
	LOC104917132	MARVEL domain-containing protein 3-like	0.0446281	5.45775
	OPRD1	opioid receptor, delta 1	8.08469e-06	4.84388
	KCNH6	potassium voltage-gated channel, subfamily H (eag-related), member 6	9.24715e-08	4.7818
	WSCD2	WSC domain containing 2	4.53398e-11	4.76707
	IL13RA2	interleukin 13 receptor, alpha 2	1.00781e-23	4.66524
	CMKLR1	chemokine-like receptor 1	3.60706e-55	4.61059
	LOC104917613	platelet-derived growth factor D-like	3.17703e-09	4.49807
	ZNF385B	zinc finger protein 385B	1.7578e-08	4.38376
	DHRS7C	dehydrogenase/reductase (SDR family) member 7C	0.000296372	4.34308
	XIRP1	xin actin-binding repeat containing 1	1.04904e-18	4.24142
	DCX	doublecortin	6.50143e-07	4.22297
	MYBPH	myosin binding protein H	1.22944e-16	4.19736
	LOC100542745	von Willebrand factor D and EGF domain-containing protein-like	0.00185559	4.14682
	NRN1L	neuritin 1-like	1.192e-08	4.08316
	JPH2	junctophilin 2	0.0140458	4.08134
	RASGEF1C	RasGEF domain family, member 1C	4.10428e-10	4.08019
	LOC104913556	gamma-glutamyltransferase 5-like	3.93857e-05	4.04135
	CA8	carbonic anhydrase VIII	6.09958e-19	4.03146
	LOC100547159	uncharacterized LOC100547159	0.0125511	-4.08139
	RASSF10	Ras association (RalGDS/AF-6) domain family (N-terminal) member 10	0.0170721	-4.11738
	LOC104912453	uncharacterized LOC104912453	0.0100534	-4.19331
	CHRNA2	cholinergic receptor, nicotinic, alpha 2 (neuronal)	4.00422e-18	-4.64425
	GABRA2	gamma-aminobutyric acid (GABA) A receptor, alpha 2	0.0118312	-5.89949
	LOC104916312	forkhead box protein C2-like	0.0112953	-5.90457
	LOC100550020	dachshund homolog 1	0.0112953	-5.90457
	CTNND2	catenin (cadherin-associated protein), delta 2	0.00134492	-6.28215
	LOC104915513	histone deacetylase 7-like	3.11227e-07	-7.3946
	TECRL	trans-2,3-enoyl-CoA reductase-like	2.10706e-60	-8.60993
