# Supplementary material for: Response of turkey muscle satellite cells to thermal challenge. I. transcriptome effects in proliferating cells
Source: BMC Genomics. 2017 May 6;18:352. doi: 10.1186/s12864-017-3740-4 (PMC5420122; doi:10.1186/s12864-017-3740-4)
Supplement: Supplementary file 9 — 10 most significant canonical pathways identified in IPA comparison analysis of DE genes. Included for each temperature comparison are the p-value, ratio and z-score for the RBC2 and F-line comparisons. (XLS 34 kb) [file 12864_2017_3740_MOESM9_ESM.xls]

## Sheet: Sheet1
Table S8. 10 most significant canonical pathways identified in IPA analysis of DE genes. Included for each temperature comparison are the p-value, ratio and z-score for the RBC2 and F-line comparisons.
	33R vs 38R Proliferation			33F vs 38F Proliferation
Canonical Pathway	-log(p-value)	Ratio	z-score	-log(p-value)	Ratio	z-score	Molecules
Thrombin Signaling	7.05	0.184	2.921	5.29	0.184	3.157	GATA2,GNB4,GNA13,PIK3R6,CREB1,PLCB2,PLCE1,RHOQ,PIK3R1,ROCK2,GATA6,GNAQ,ITPR1,PLCL1,RPS6KB1,PLCD1,GNAZ,ARHGEF3,GNB3,MYL4,ARHGEF10,GNB2L1,ADCY7,ATM,CAMK1D,RHOJ,MYL10,CAMK2A,PPP1R12B,PDPK1,CAMK2G,PDIA3,GNG2,PLCL2,ARHGEF9
Cardiac Hypertrophy Signaling	5.78	0.161	2.121	6.48	0.188	3	GNB4,GNA13,PIK3R6,CREB1,PLCB2,MAPK10,CACNA1S,IL6R,PLCE1,RHOQ,PIK3R1,ROCK2,MAP3K13,GNAQ,MEF2B,PLCL1,RPS6KB1,CACNA1D,MAPK9,PLCD1,GNAZ,CACNA1E,GNB3,MYL4,GNB2L1,ADCY7,ATM,RHOJ,MYL10,MEF2C,MAP3K9,PRKAR1A,HSPB1,PDIA3,GNG2,PLCL2
Protein Kinase A Signaling	5.53	0.135	1.581	6.92	0.163	1.605	DUSP8,AKAP13,GNA13,DUSP3,TNNI2,NFATC2,PLCB2,PLCE1,DUSP26,ROCK2,GNAQ,PTPN21,ITPR1,PTPN13,MYL4,PTPRM,PRKAR1A,CREB5,AKAP14,CAMK2G,PDIA3,PHKA2,CDC14B,GNB4,CREB1,PDE7B,PTPN6,PLCL1,AKAP11,MYLK2,AKAP6,PLCD1,GNB3,GNB2L1,ADCY7,PTPN3,NFATC1,MYL10,CAMK2A,UBASH3B,DUSP22,PTPRJ,NFATC3,NGFR,GRK7,PTGS2,GNG2,PLCL2,TTN,PDE1A,RYR2,CDC25B
Axonal Guidance Signaling	5.32	0.129	NaN	6.72	0.157	NaN	GNA13,PIK3R6,NFATC2,PLCB2,TUBB1,PLCE1,ROCK2,PAK3,WNT2B,GNAQ,BMP4,KLC1,UNC5B,VEGFC,GNAZ,HERC2,MYL4,EPHB6,NGEF,SEMA4B,PRKAR1A,SLIT2,EPHA1,SEMA6C,SLIT1,PDIA3,GNB4,MMP9,PAPPA,SEMA4C,PIK3R1,LNPEP,ADAMTS9,FZD3,PLCL1,WNT3A,PLCD1,SEMA6B,ADAMTS4,GNB3,ITSN1,GNB2L1,ATM,ROBO1,SEMA3B,GLI2,EPHA7,NFATC1,MYL10,NFATC3,MMP7,NGFR,ABLIM1,GNG2,PLCL2,ADAMTS7
Role of Macrophages, Fibroblasts and Endothelial Cells in Rheumatoid Arthritis	4.43	0.135	NaN	5.35	0.162	NaN	TLR5,PIK3R6,CREB1,NFATC2,SOCS3,PLCB2,DKK2,IL6R,PLCE1,PIK3R1,IL16,ROCK2,SFRP5,WNT2B,GNAQ,LRP6,FZD3,WIF1,SOST,PLCL1,VEGFC,TLR2,MAPK9,WNT3A,TRAF6,PLCD1,ADAMTS4,ATM,TRAF3,NFATC1,CAMK2A,CXCL8,NFATC3,TNFRSF11B,IL17RA,NGFR,CREB5,CAMK2G,PDIA3,PLCL2
Wnt/Ca+ pathway	4.05	0.232	1.941	3.3	0.232	2.496	PLCD1,CREB1,NFATC2,PLCB2,PLCE1,NFATC1,CAMK2A,NFATC3,CREB5,PDIA3,FZD3,PLCL2,PLCL1
Neuropathic Pain Signaling In Dorsal Horn Neurons	3.8	0.18	2.828	3.33	0.19	3.441	PLCD1,PIK3R6,CREB1,PLCB2,GPR37,ATM,PLCE1,CAMK1D,PIK3R1,CAMK2A,PRKAR1A,CAMK2G,PDIA3,ITPR1,PLCL2,GRM8,KCNQ3,PLCL1
Aldosterone Signaling in Epithelial Cells	3.5	0.151	1.807	1.12	0.118	2.324	DNAJC6,PLCD1,DNAJA1,DNAJB13,PIK3R6,CRYAB,PLCB2,ATM,PLCE1,NR3C2,PIKFYVE,PIK3R1,DNAJC14,HSPB2,HSPB1,NEDD4,PDPK1,PDIA3,ITPR1,PLCL2,SACS,PLCL1,AHCY
RhoGDI Signaling	3.44	0.145	-1.886	4.52	0.179	-1.043	GNB4,GNA13,RHOQ,ROCK2,PAK3,GNAQ,ESR2,DGKZ,WASF2,GNAZ,ARHGEF3,GNB3,MYL4,ARHGEF10,GNB2L1,CDH12,ARHGAP35,ARHGAP1,PIKFYVE,RHOJ,MYL10,CD44,PPP1R12B,GNG2,ARHGEF9
Signaling by Rho Family GTPases	3.42	0.132	2.294	4.38	0.162	1.3	GNB4,GNA13,PIK3R6,PARD6A,PARD3,MAPK10,DES,RHOQ,PIK3R1,ROCK2,PAK3,GNAQ,MAPK9,GNAZ,ARHGEF3,GNB3,MYL4,ARHGEF10,GNB2L1,ATM,CDH12,PIKFYVE,RHOJ,MYL10,SEPT2,MAP3K9,PPP1R12B,NEDD4,CIT,GNG2,ARHGEF9
	43R vs 38R Proliferation			43F vs 38F Proliferation
Hepatic Fibrosis / Hepatic Stellate Cell Activation	7.41	0.12	NaN	4.4	0.115	NaN	COL19A1,FGFR1,COL7A1,COL4A1,BAMBI,PDGFRB,MMP2,COL6A3,LAMA1,KLF12,TGFB2,COL27A1,COL4A5,IGFBP5,IL6,CXCL8,LY96,FN1,NGFR,COL4A2,MYH7B,EDN1
NRF2-mediated Oxidative Stress Response	5.02	0.1	0.302	4.02	0.111	0	SQSTM1,DNAJA1,MAP3K5,PRKCQ,MRAS,ATM,HSPB8,ACTC1,MGST2,GSTK1,HMOX1,FKBP5,MAP3K1,PRKCB,EPHX1,PRKCH,MAP2K6,FTH1
IL-8 Signaling	4.34	0.0924	-1.213	1.56	0.0761	-0.535	MMP2,ITGAV,PRKCQ,MRAS,ATM,LIMK1,RHOC,NOX3,RHOJ,HMOX1,CXCL8,PTK2B,PTGS2,PRKCB,GNG2,PRKCH,RHOU
Protein Kinase A Signaling	4.28	0.0699	0.209	1.35	0.0622	0	FLNB,CDC14B,PRKAR2B,PRKCQ,TNNI1,PDE4B,PRKCB,PTPDC1,PRKCH,PLCL1,PTPRS,PTPN14,NTN1,TGFB2,MYL10,DUSP22,ADD3,PLN,DUSP5,NGFR,PTK2B,PTPRG,MAP3K1,PTGS2,PTPRC,GNG2,TTN
Role of NFAT in Cardiac Hypertrophy	3.95	0.0894	0	0.832	0.0615	-0.302	PRKAR2B,PRKCQ,MRAS,ATM,TGFB2,LIF,IL6,SLC8A3,CAMK1,MAP3K1,PRKCB,GNG2,PRKCH,HDAC11,MAP2K6,PLCL1
Gαq Signaling	3.81	0.0952	-0.535	1.61	0.0816	-0.577	ADRA1B,PRKCQ,MRAS,ATM,RHOC,RHOJ,HMOX1,HTR2B,PTK2B,PRKCB,GNG2,HTR2C,PRKCH,RHOU
Cardiac Hypertrophy Signaling	3.8	0.0807	0	1.51	0.0717	1	ADRA1B,MAP3K5,CACNA1E,PRKAR2B,MRAS,ATM,TGFB2,RHOC,IL6,RHOJ,MYL10,HSPB1,MAP3K1,GNG2,ADRA2A,MAP2K6,RHOU,PLCL1
ILK Signaling	3.78	0.0865	-0.775	2.21	0.0865	1.069	FLNB,ATM,ACTC1,RHOC,RHOJ,KRT18,SNAI1,FN1,ITGB6,SNAI2,HIF1A,PTGS2,MYH7B,PPP2R2B,MAP2K6,RHOU
HMGB1 Signaling	3.55	0.1	-1.732	1.47	0.0833	-0.632	NGFR,MRAS,ATM,TGFB2,LIF,RHOC,IL6,MAP2K6,KAT6B,RHOJ,RHOU,CXCL8
Glioma Invasiveness Signaling	3.52	0.14	-1.414	1.97	0.123	-0.378	ITGAV,MMP2,MRAS,ATM,TIMP3,RHOC,RHOJ,RHOU
