# Supplementary material for: Response of turkey muscle satellite cells to thermal challenge. I. transcriptome effects in proliferating cells
Source: BMC Genomics. 2017 May 6;18:352. doi: 10.1186/s12864-017-3740-4 (PMC5420122; doi:10.1186/s12864-017-3740-4)
Supplement: Supplementary file 10 — Significant DE genes among comparisons between genetic lines. Genes in each category correspond to the numbers presented in the Venn diagram of Fig. 5. At each temperature the p-val and fold change are given. Genes highlighted in red were up regulated in the F line compared to the RBC2 in all significant comparisons, whereas those highlighted in green were down regulated. Genes highlighted in blue were upregulated in the F-line at one temperature and down regulated at another. (XLSX 15 kb) [file 12864_2017_3740_MOESM10_ESM.xlsx]

## Sheet: Common genes
Table S9. Significant DE genes among comparisons between genetic lines. Genes in each category correspond to the numbers presented in the Venn diagram of Figure 5. At each temperature the p-val and fold change are given. Genes highlighted in red were up regulated in the F line compared to the RBC2 in all significant comparisons, whereas those highlighted in green were down regulated. Genes highli…
		33° C		38° C		43° C
Significant DE genes in "F vs RBC2" at all temps		FDR p-val	Log2 FC	FDR p-val	Log2 FC	FDR p-val	Log2 FC
CDH6	cadherin 6, type 2, K-cadherin (fetal kidney)	5.05733e-55	-4.23264	2.17657e-55	-2.35204	2.18553e-05	-2.00147
COL24A1	collagen, type XXIV, alpha 1	1.10027e-47	-3.24339	0.00106264	-2.63768	0.0234417	-3.00071
CTNND2	catenin (cadherin-associated protein), delta 2	3.71823e-06	-2.80638	0.000414757	-4.06585	0.00134492	-6.28215
GABRA2	gamma-aminobutyric acid (GABA) A receptor, alpha 2	0.00277248	-3.78031	2.59599e-05	-4.3579	0.0118312	-5.89949
GATA6	GATA binding protein 6	3.26815e-15	-2.50893	4.22721e-07	-2.52813	0.0120286	-2.37032
LOC104909502	uncharacterized LOC104909502	7.63275e-09	-2.27009	0.000146387	-2.6518	0.00827038	-3.12618
LOC104915513	histone deacetylase 7-like	1.63489e-10	-7.41022	6.19219e-11	-7.41954	3.11227e-07	-7.3946
LOC104916167	butyrophilin subfamily 1 member A1-like	6.75183e-24	-5.50043	2.70197e-20	-3.79053	1.47406e-12	-3.1346
TECRL	trans-2,3-enoyl-CoA reductase-like	3.8097e-130	-6.62832	7.08365e-112	-9.40679	2.10706e-60	-8.60993
Significant DE genes in "F vs RBC2" at 33 and 38 but not a 43 C
ANO1	anoctamin 1, calcium activated chloride channel	3.67754e-15	-4.2078	1.67652e-16	-2.58733	0.784995	-0.380958
CRH	corticotropin releasing hormone	0.0241886	-2.76622	0.00501521	-3.08026	1	-0.347771
LOC100540083	forkhead box protein C2-like	0.0108461	-3.53417	0.000340678	-6.14277	0.0942516	-5.22713
LOC100540365	amine oxidase [flavin-containing] A-like	5.90912e-11	-3.82294	0.0060776	-3.61233	1	-0.289273
LOC100548579	myosin-7B-like	7.42053e-17	-2.4132	1.07272e-14	-2.15664	0.584555	0.680071
LOC104909321	E-selectin-like	4.38772e-37	-2.27955	5.24111e-07	-2.22424	1	0
LOC104909501	uncharacterized LOC104909501	1.30304e-05	-2.0928	0.0219007	-2.05119	0.389685	-2.3613
LOC104910133	uncharacterized LOC104910133	5.41175e-05	-3.67644	1.45596e-06	-2.97924	1	-0.549745
LOC104910476	brain-specific angiogenesis inhibitor 1-like	5.14942e-06	-3.48304	0.0239847	-2.3968	1	-1.66946
LOC104912159	plakophilin-2-like	8.18561e-18	-2.62598	2.52675e-14	-3.00621	0.569767	-1.02401
MGP	matrix Gla protein	2.44485e-10	-2.04957	1.64423e-16	-2.09886	0.911463	-0.334477
NCF1	neutrophil cytosolic factor 1	2.83644e-06	-3.22852	3.04653e-08	-2.2243	0.0585718	-1.47729
TMCC3	transmembrane and coiled-coil domain family 3	4.55579e-70	-3.28281	3.41795e-82	-2.38766	1.58582e-06	-1.99794
Significant DE genes in "F vs RBC2" at 38 and 43 C but not at 33 C
AJAP1	adherens junctions associated protein 1	0.00305541	1.20185	1.23911e-13	2.13444	1.47306e-05	2.16384
CHRNA2	cholinergic receptor, nicotinic, alpha 2 (neuronal)	1.22846e-36	-1.75042	1.47674e-70	-2.07479	4.00422e-18	-4.64425
LOC100540894	lymphocyte antigen 6E	1	0.1262	0.0103349	2.0067	0.000131511	2.30166
LOC104909548	uncharacterized LOC104909548	0.10183	1.89727	0.00304385	3.26191	0.00362633	3.33686
LOC104916312	forkhead box protein C2-like	0.952512	-1.04759	1.59796e-05	-6.55222	0.0112953	-5.90457
LOC104916463	uncharacterized LOC104916463	0.610635	-0.873138	2.6619e-05	-3.26061	0.00160109	3.64186
NCALD	neurocalcin delta	0.980413	0.216231	6.29111e-53	2.08381	3.60706e-55	3.02418
SPON1	spondin 1, extracellular matrix protein	6.83991e-08	1.68196	1.26834e-44	2.83874	5.30184e-11	3.33498
Significant DE genes in "F vs RBC2" at 33 and 43 C but not at 38 C
ATP6AP1L	ATPase, H+ transporting, lysosomal accessory protein 1-like	0.036337	-2.30978	1	-0.0278021	0.0156579	3.12017
LOC100541022	keratin, type I cytoskeletal 19-like	0.0179184	-5.40774	0.870684	0.415459	0.00449451	2.12075
LOC100550697	carboxypeptidase Z-like	0.00627798	5.70972	1	0.398	0.0152694	2.4133
LOC104910864	carboxypeptidase Z	0.0335352	2.83836	1	-0.370811	0.00773734	2.07778
LOC104911837	von Willebrand factor D and EGF domain-containing protein-like	0.0439683	-2.73672	0.467479	0.679006	2.18553e-05	2.62486
SYTL5	synaptotagmin-like 5	2.99414e-10	2.03984	0.834514	1.25027	0.00775894	3.78716
